# Supplementary material for: Crystal structure of 10-ethyl-7-(9-ethyl-9H-carbazol-3-yl)-10H-pheno­thia­zine-3-carbaldehyde
Source: Acta Crystallogr E Crystallogr Commun. 2017 Apr 21;73(Pt 5):726–8. doi: 10.1107/S2056989017005540 (PMC5418793; doi:10.1107/S2056989017005540)
Supplement: Supplementary file 1 [file e-73-00726-sup1.cif]

##############################################################################
#                                                                            #
# This CIF contains the data in a paper accepted for publication in          #
# Acta Crystallographica Section E. It conforms to the requirements of       #
# Notes for Authors for Acta Crystallographica Section E, and has been       #
# peer reviewed under the auspices of the IUCr Commission on Journals.       #
#                                                                            #
# Full details of the Crystallographic Information File format               #
# are given in the paper "The Crystallographic Information File (CIF):       #
# a New Standard Archive File for Crystallography" by S. R. Hall, F. H.      #
# Allen and I. D. Brown [Acta Cryst. (1991), A47, 655-685].                  #
#                                                                            #
# The current version of the core CIF dictionary is obtainable from          #
# ftp://ftp.iucr.org/pub/cif_core.dic.                                       #
#                                                                            #
# Software is freely available for graphical display of the structure(s)     #
# in this CIF. For information consult the CIF software page                 #
# http://www.iucr.org/resources/cif/software.                                #
#                                                                            #
# This file may be used for bona fide research purposes within the           #
# scientific community so long as proper attribution is given to the journal # 
# article from which it was obtained.                                        #
#                                                                            #
##############################################################################
data_I
_audit_creation_method     'SHELXL-2014/7'
_chemical_name_systematic
;\
10-Ethyl-7-(9-ethyl-9<i>H</i>-carbazol-3-yl)-10<i>H</i>-phenothiazine-3-\
carbaldehyde
;
_chemical_name_common     ?
_chemical_formula_moiety     'C29 H24 N2 O S'
_chemical_formula_sum     'C29 H24 N2 O S'
_chemical_formula_iupac     'C29 H24 N2 O S'
_chemical_formula_weight     448.56
_chemical_melting_point     ?
_shelx_space_group_comment
;
The symmetry employed for this shelxl refinement is uniquely defined
by the following loop, which should always be used as a source of
symmetry information in preference to the above space-group names.
They are only intended as comments.
;
_space_group_crystal_system     monoclinic
_space_group_name_H-M_alt     'P 21/n'
_space_group_name_Hall     '-P 2yn'
loop_
    _space_group_symop_operation_xyz
    'x, y, z'
    '-x+1/2, y+1/2, -z+1/2'
    '-x, -y, -z'
    'x-1/2, -y-1/2, z-1/2'
_cell_length_a     9.4677(6)
_cell_length_b     25.7169(13)
_cell_length_c     9.5704(5)
_cell_angle_alpha     90
_cell_angle_beta     103.681(2)
_cell_angle_gamma     90
_cell_volume     2264.1(2)
_cell_formula_units_Z     4
_cell_measurement_reflns_used     6254
_cell_measurement_theta_min     2.35
_cell_measurement_theta_max     23.81
_cell_measurement_temperature     296(2)
_exptl_crystal_description     'block'
_exptl_crystal_colour     'brown'
_exptl_crystal_size_max     0.30
_exptl_crystal_size_mid     0.25
_exptl_crystal_size_min     0.20
_exptl_crystal_density_diffrn     1.316
_exptl_crystal_density_meas     ?
_exptl_crystal_density_method     ?
_exptl_crystal_F_000     944
_exptl_absorpt_coefficient_mu     0.168
_exptl_absorpt_correction_type     multi-scan
_exptl_absorpt_process_details
;
(SADABS; Bruker, 2004)
;
_shelx_estimated_absorpt_T_min     ?
_shelx_estimated_absorpt_T_max     ?
_exptl_absorpt_correction_T_min     0.6774
_exptl_absorpt_correction_T_max     0.7452
_diffrn_ambient_temperature     296(2)
_diffrn_radiation_type     MoK\a
_diffrn_radiation_wavelength     0.71073
_diffrn_measurement_device_type     'Bruker Kappa APEXII CCD'
_diffrn_measurement_method     'Bruker axs kappa axes2 CCD'
_diffrn_detector_area_resol_mean     ?
_diffrn_reflns_number     25526
_diffrn_reflns_av_R_equivalents     0.0362
_diffrn_reflns_theta_min     2.329
_diffrn_reflns_theta_max     24.995
_diffrn_reflns_theta_full     24.995
_diffrn_measured_fraction_theta_max     1.000
_diffrn_measured_fraction_theta_full     1.000
_diffrn_reflns_limit_h_min     -11
_diffrn_reflns_limit_h_max     9
_diffrn_reflns_limit_k_min     -30
_diffrn_reflns_limit_k_max     30
_diffrn_reflns_limit_l_min     -11
_diffrn_reflns_limit_l_max     11
_refine_special_details     ?
_reflns_number_total     3981
_reflns_number_gt     2974
_reflns_threshold_expression     'I > 2\s(I)'
_refine_ls_structure_factor_coef     Fsqd
_refine_ls_matrix_type     full
_refine_ls_R_factor_all     0.0623
_refine_ls_R_factor_gt     0.0404
_refine_ls_wR_factor_gt     0.0930
_refine_ls_wR_factor_ref     0.1071
_refine_ls_goodness_of_fit_ref     1.032
_refine_ls_restrained_S_all     1.032
_refine_ls_number_reflns     3981
_refine_ls_number_parameters     300
_refine_ls_number_restraints     0
_refine_ls_hydrogen_treatment     constr
_refine_ls_weighting_scheme     calc
_refine_ls_weighting_details
              'w=1/[\s^2^(Fo^2^)+(0.0455P)^2^+0.8313P] where P=(Fo^2^+2Fc^2^)/3'
_atom_sites_solution_hydrogens     geom
_atom_sites_solution_primary     direct
_atom_sites_solution_secondary     difmap
_refine_ls_shift/su_max     0.004
_refine_ls_shift/su_mean     0.001
_refine_diff_density_max     0.182
_refine_diff_density_min     -0.201
_refine_ls_extinction_method     none
_refine_ls_extinction_coef     .
loop_
    _atom_type_symbol
    _atom_type_description
    _atom_type_scat_dispersion_real
    _atom_type_scat_dispersion_imag
    _atom_type_scat_source
    'C' 'C' 0.0033 0.0016
                         'International Tables Vol C Tables 4.2.6.8 and 6.1.1.4'
    'H' 'H' 0.0000 0.0000
                         'International Tables Vol C Tables 4.2.6.8 and 6.1.1.4'
    'N' 'N' 0.0061 0.0033
                         'International Tables Vol C Tables 4.2.6.8 and 6.1.1.4'
    'O' 'O' 0.0106 0.0060
                         'International Tables Vol C Tables 4.2.6.8 and 6.1.1.4'
    'S' 'S' 0.1246 0.1234
                         'International Tables Vol C Tables 4.2.6.8 and 6.1.1.4'
_computing_data_collection
;
APEX2 (Bruker, 2004)
;
_computing_cell_refinement
;
SAINT (Bruker, 2004)
;
_computing_data_reduction
;
SAINT (Bruker, 2004)
;
_computing_structure_solution
;
SHELXS97 (Sheldrick, 2008)
;
_computing_structure_refinement
;
SHELXL2014 (Sheldrick, 2015)
;
_computing_molecular_graphics
;
PLATON (Spek, 2009) and Mercury (Macrae <i>et al.</i>,  2008)
;
_computing_publication_material
;
publCIF (Westrip, 2010)
;
loop_
    _atom_site_type_symbol
    _atom_site_label
    _atom_site_fract_x
    _atom_site_fract_y
    _atom_site_fract_z
    _atom_site_U_iso_or_equiv
    _atom_site_adp_type
    _atom_site_calc_flag
    _atom_site_occupancy
    _atom_site_disorder_assembly
    _atom_site_disorder_group
    S S1 0.49912(6) 0.15680(2) 0.93196(6) 0.04721(18) Uani d 1 . .
    N N2 0.78333(17) 0.11025(6) 1.10224(16) 0.0385(4) Uani d 1 . .
    C C5 0.3217(2) -0.16204(8) 0.5560(2) 0.0395(5) Uani d 1 . .
    C C15 0.5175(2) 0.01031(7) 0.7928(2) 0.0385(5) Uani d 1 . .
    C C12 0.4282(2) -0.02290(8) 0.6785(2) 0.0393(5) Uani d 1 . .
    C C10 0.3469(2) -0.10671(8) 0.5781(2) 0.0380(5) Uani d 1 . .
    C C17 0.7263(2) 0.02401(8) 0.9923(2) 0.0423(5) Uani d 1 . .
    H H17 0.8081 0.0101 1.0547 0.051 Uiso calc 1 . .
    C C18 0.6941(2) 0.07646(7) 1.0030(2) 0.0362(5) Uani d 1 . .
    C C23 0.7869(2) 0.16369(7) 1.0771(2) 0.0374(5) Uani d 1 . .
    C C21 0.9010(2) 0.08767(8) 1.2138(2) 0.0443(5) Uani d 1 . .
    H H21A 0.8654 0.0561 1.2489 0.053 Uiso calc 1 . .
    H H21B 0.9253 0.1119 1.2936 0.053 Uiso calc 1 . .
    C C28 0.6646(2) 0.18995(7) 0.9936(2) 0.0381(5) Uani d 1 . .
    C C16 0.6397(2) -0.00788(8) 0.8909(2) 0.0424(5) Uani d 1 . .
    H H16 0.6642 -0.0428 0.8884 0.051 Uiso calc 1 . .
    N N1 0.1914(2) -0.11924(7) 0.35912(18) 0.0470(5) Uani d 1 . .
    C C11 0.4296(2) -0.07678(8) 0.6882(2) 0.0394(5) Uani d 1 . .
    H H11 0.4864 -0.0929 0.7692 0.047 Uiso calc 1 . .
    C C26 0.7923(2) 0.27184(8) 1.0287(2) 0.0438(5) Uani d 1 . .
    C C27 0.6683(2) 0.24282(8) 0.9705(2) 0.0436(5) Uani d 1 . .
    H H27 0.5866 0.2593 0.9152 0.052 Uiso calc 1 . .
    C C9 0.2620(2) -0.08213(8) 0.4554(2) 0.0420(5) Uani d 1 . .
    C C19 0.5669(2) 0.09442(7) 0.9097(2) 0.0377(5) Uani d 1 . .
    C C20 0.4834(2) 0.06242(7) 0.8066(2) 0.0403(5) Uani d 1 . .
    H H20 0.4014 0.0762 0.7442 0.048 Uiso calc 1 . .
    C C14 0.2576(2) -0.02860(8) 0.4439(2) 0.0498(6) Uani d 1 . .
    H H14 0.1999 -0.0124 0.3635 0.060 Uiso calc 1 . .
    O O1 0.7031(2) 0.35389(7) 0.9339(2) 0.0900(7) Uani d 1 . .
    C C13 0.3407(2) 0.00008(8) 0.5540(2) 0.0482(5) Uani d 1 . .
    H H13 0.3392 0.0361 0.5463 0.058 Uiso calc 1 . .
    C C24 0.9103(2) 0.19363(8) 1.1355(2) 0.0444(5) Uani d 1 . .
    H H24 0.9926 0.1776 1.1913 0.053 Uiso calc 1 . .
    C C6 0.2262(2) -0.16776(8) 0.4193(2) 0.0420(5) Uani d 1 . .
    C C29 0.8000(3) 0.32760(9) 1.0036(3) 0.0579(6) Uani d 1 . .
    H H29 0.8870 0.3443 1.0448 0.069 Uiso calc 1 . .
    C C4 0.3684(2) -0.20599(8) 0.6386(2) 0.0474(5) Uani d 1 . .
    H H4 0.4303 -0.2030 0.7295 0.057 Uiso calc 1 . .
    C C7 0.0799(2) -0.10852(9) 0.2300(2) 0.0535(6) Uani d 1 . .
    H H7A 0.0743 -0.1375 0.1641 0.064 Uiso calc 1 . .
    H H7B 0.1074 -0.0779 0.1836 0.064 Uiso calc 1 . .
    C C25 0.9118(2) 0.24642(8) 1.1116(2) 0.0474(5) Uani d 1 . .
    H H25 0.9951 0.2654 1.1521 0.057 Uiso calc 1 . .
    C C1 0.1828(2) -0.21668(8) 0.3631(2) 0.0509(6) Uani d 1 . .
    H H1 0.1226 -0.2204 0.2716 0.061 Uiso calc 1 . .
    C C22 1.0392(2) 0.07482(9) 1.1657(2) 0.0561(6) Uani d 1 . .
    H H22A 1.0222 0.0452 1.1028 0.084 Uiso calc 1 . .
    H H22B 1.1159 0.0671 1.2483 0.084 Uiso calc 1 . .
    H H22C 1.0665 0.1041 1.1156 0.084 Uiso calc 1 . .
    C C3 0.3213(3) -0.25401(9) 0.5835(3) 0.0553(6) Uani d 1 . .
    H H3 0.3502 -0.2836 0.6389 0.066 Uiso calc 1 . .
    C C2 0.2315(2) -0.25924(9) 0.4470(3) 0.0560(6) Uani d 1 . .
    H H2 0.2037 -0.2923 0.4116 0.067 Uiso calc 1 . .
    C C8 -0.0676(3) -0.09976(12) 0.2586(3) 0.0787(8) Uani d 1 . .
    H H8A -0.0938 -0.1292 0.3088 0.118 Uiso calc 1 . .
    H H8B -0.1380 -0.0954 0.1690 0.118 Uiso calc 1 . .
    H H8C -0.0654 -0.0691 0.3163 0.118 Uiso calc 1 . .
loop_
    _atom_site_aniso_label
    _atom_site_aniso_U_11
    _atom_site_aniso_U_22
    _atom_site_aniso_U_33
    _atom_site_aniso_U_12
    _atom_site_aniso_U_13
    _atom_site_aniso_U_23
    S1 0.0356(3) 0.0397(3) 0.0623(4) 0.0083(2) 0.0034(3) -0.0034(3)
    N2 0.0359(10) 0.0368(9) 0.0398(9) 0.0067(7) 0.0032(8) 0.0026(7)
    C5 0.0376(12) 0.0409(11) 0.0417(11) 0.0010(9) 0.0125(9) 0.0006(9)
    C15 0.0387(12) 0.0376(11) 0.0420(11) 0.0009(9) 0.0150(9) 0.0031(9)
    C12 0.0394(12) 0.0407(11) 0.0399(11) 0.0002(9) 0.0133(9) 0.0028(9)
    C10 0.0378(11) 0.0404(11) 0.0376(11) 0.0033(9) 0.0123(9) 0.0023(9)
    C17 0.0382(12) 0.0389(11) 0.0473(12) 0.0075(9) 0.0052(10) 0.0064(9)
    C18 0.0345(11) 0.0367(11) 0.0388(11) 0.0034(9) 0.0114(9) 0.0044(9)
    C23 0.0377(11) 0.0403(11) 0.0346(10) 0.0066(9) 0.0093(9) -0.0006(9)
    C21 0.0448(13) 0.0438(12) 0.0404(11) 0.0086(10) 0.0023(10) 0.0043(9)
    C28 0.0386(12) 0.0393(11) 0.0358(11) 0.0042(9) 0.0072(9) -0.0033(9)
    C16 0.0438(13) 0.0337(11) 0.0503(12) 0.0038(9) 0.0124(10) 0.0026(9)
    N1 0.0502(11) 0.0465(10) 0.0401(9) -0.0018(8) 0.0023(8) 0.0029(8)
    C11 0.0397(12) 0.0425(12) 0.0362(11) 0.0041(9) 0.0094(9) 0.0048(9)
    C26 0.0512(13) 0.0419(12) 0.0379(11) 0.0036(10) 0.0096(10) -0.0023(9)
    C27 0.0469(13) 0.0407(12) 0.0394(11) 0.0081(10) 0.0026(10) 0.0002(9)
    C9 0.0457(13) 0.0424(12) 0.0380(11) -0.0021(10) 0.0103(10) 0.0034(9)
    C19 0.0353(11) 0.0365(11) 0.0418(11) 0.0047(9) 0.0104(9) 0.0034(9)
    C20 0.0348(11) 0.0417(12) 0.0429(11) 0.0041(9) 0.0060(9) 0.0051(9)
    C14 0.0568(14) 0.0477(13) 0.0408(12) 0.0019(11) 0.0032(11) 0.0104(10)
    O1 0.0925(15) 0.0504(11) 0.1099(16) 0.0041(10) -0.0101(13) 0.0203(11)
    C13 0.0585(15) 0.0379(11) 0.0474(12) 0.0016(10) 0.0109(11) 0.0065(10)
    C24 0.0384(12) 0.0436(12) 0.0476(12) 0.0065(10) 0.0034(10) -0.0025(10)
    C6 0.0371(12) 0.0443(12) 0.0453(12) -0.0021(9) 0.0112(9) 0.0009(10)
    C29 0.0669(17) 0.0443(13) 0.0594(15) -0.0015(12) 0.0087(13) 0.0006(12)
    C4 0.0461(13) 0.0454(13) 0.0497(12) 0.0033(10) 0.0095(10) 0.0051(10)
    C7 0.0557(15) 0.0612(14) 0.0395(12) -0.0032(11) 0.0035(11) 0.0043(11)
    C25 0.0450(13) 0.0477(12) 0.0479(12) -0.0027(10) 0.0076(10) -0.0064(10)
    C1 0.0441(13) 0.0527(14) 0.0539(13) -0.0096(11) 0.0074(11) -0.0053(11)
    C22 0.0432(13) 0.0576(14) 0.0610(15) 0.0145(11) -0.0006(11) -0.0043(12)
    C3 0.0539(15) 0.0431(13) 0.0692(16) -0.0002(11) 0.0152(13) 0.0084(11)
    C2 0.0500(14) 0.0444(13) 0.0740(17) -0.0101(11) 0.0154(13) -0.0058(12)
    C8 0.0529(17) 0.099(2) 0.0816(19) 0.0087(15) 0.0108(14) 0.0031(17)
_geom_special_details
;
 All esds (except the esd in the dihedral angle between two l.s. planes)
 are estimated using the full covariance matrix.  The cell esds are taken
 into account individually in the estimation of esds in distances, angles
 and torsion angles; correlations between esds in cell parameters are only
 used when they are defined by crystal symmetry.  An approximate (isotropic)
 treatment of cell esds is used for estimating esds involving l.s. planes.
;
loop_
    _geom_bond_atom_site_label_1
    _geom_bond_atom_site_label_2
    _geom_bond_site_symmetry_2
    _geom_bond_distance
    _geom_bond_publ_flag
    S1 C28 . 1.759(2) ?
    S1 C19 . 1.7595(19) ?
    N2 C23 . 1.397(2) ?
    N2 C18 . 1.412(2) ?
    N2 C21 . 1.468(2) ?
    C5 C4 . 1.390(3) ?
    C5 C6 . 1.411(3) ?
    C5 C10 . 1.450(3) ?
    C15 C16 . 1.387(3) ?
    C15 C20 . 1.392(3) ?
    C15 C12 . 1.485(3) ?
    C12 C11 . 1.388(3) ?
    C12 C13 . 1.410(3) ?
    C10 C11 . 1.388(3) ?
    C10 C9 . 1.406(3) ?
    C17 C16 . 1.382(3) ?
    C17 C18 . 1.392(3) ?
    C17 H17 . 0.9300 ?
    C18 C19 . 1.397(3) ?
    C23 C24 . 1.400(3) ?
    C23 C28 . 1.413(3) ?
    C21 C22 . 1.522(3) ?
    C21 H21A . 0.9700 ?
    C21 H21B . 0.9700 ?
    C28 C27 . 1.379(3) ?
    C16 H16 . 0.9300 ?
    N1 C6 . 1.381(3) ?
    N1 C9 . 1.384(3) ?
    N1 C7 . 1.449(3) ?
    C11 H11 . 0.9300 ?
    C26 C25 . 1.383(3) ?
    C26 C27 . 1.392(3) ?
    C26 C29 . 1.459(3) ?
    C27 H27 . 0.9300 ?
    C9 C14 . 1.381(3) ?
    C19 C20 . 1.381(3) ?
    C20 H20 . 0.9300 ?
    C14 C13 . 1.372(3) ?
    C14 H14 . 0.9300 ?
    O1 C29 . 1.206(3) ?
    C13 H13 . 0.9300 ?
    C24 C25 . 1.377(3) ?
    C24 H24 . 0.9300 ?
    C6 C1 . 1.392(3) ?
    C29 H29 . 0.9300 ?
    C4 C3 . 1.375(3) ?
    C4 H4 . 0.9300 ?
    C7 C8 . 1.502(3) ?
    C7 H7A . 0.9700 ?
    C7 H7B . 0.9700 ?
    C25 H25 . 0.9300 ?
    C1 C2 . 1.371(3) ?
    C1 H1 . 0.9300 ?
    C22 H22A . 0.9600 ?
    C22 H22B . 0.9600 ?
    C22 H22C . 0.9600 ?
    C3 C2 . 1.386(3) ?
    C3 H3 . 0.9300 ?
    C2 H2 . 0.9300 ?
    C8 H8A . 0.9600 ?
    C8 H8B . 0.9600 ?
    C8 H8C . 0.9600 ?
loop_
    _geom_angle_atom_site_label_1
    _geom_angle_atom_site_label_2
    _geom_angle_atom_site_label_3
    _geom_angle_site_symmetry_1
    _geom_angle_site_symmetry_3
    _geom_angle
    _geom_angle_publ_flag
    C28 S1 C19 . . 99.26(9) ?
    C23 N2 C18 . . 121.66(15) ?
    C23 N2 C21 . . 117.98(16) ?
    C18 N2 C21 . . 118.46(15) ?
    C4 C5 C6 . . 119.35(19) ?
    C4 C5 C10 . . 134.10(19) ?
    C6 C5 C10 . . 106.54(17) ?
    C16 C15 C20 . . 115.82(18) ?
    C16 C15 C12 . . 122.90(18) ?
    C20 C15 C12 . . 121.28(18) ?
    C11 C12 C13 . . 117.99(18) ?
    C11 C12 C15 . . 122.01(17) ?
    C13 C12 C15 . . 119.99(18) ?
    C11 C10 C9 . . 119.55(18) ?
    C11 C10 C5 . . 134.33(18) ?
    C9 C10 C5 . . 106.12(17) ?
    C16 C17 C18 . . 121.50(18) ?
    C16 C17 H17 . . 119.3 ?
    C18 C17 H17 . . 119.3 ?
    C17 C18 C19 . . 116.38(18) ?
    C17 C18 N2 . . 122.63(17) ?
    C19 C18 N2 . . 120.99(17) ?
    N2 C23 C24 . . 121.61(17) ?
    N2 C23 C28 . . 121.17(18) ?
    C24 C23 C28 . . 117.21(18) ?
    N2 C21 C22 . . 115.14(17) ?
    N2 C21 H21A . . 108.5 ?
    C22 C21 H21A . . 108.5 ?
    N2 C21 H21B . . 108.5 ?
    C22 C21 H21B . . 108.5 ?
    H21A C21 H21B . . 107.5 ?
    C27 C28 C23 . . 120.91(19) ?
    C27 C28 S1 . . 118.57(15) ?
    C23 C28 S1 . . 120.23(15) ?
    C17 C16 C15 . . 122.44(18) ?
    C17 C16 H16 . . 118.8 ?
    C15 C16 H16 . . 118.8 ?
    C6 N1 C9 . . 108.37(16) ?
    C6 N1 C7 . . 125.54(18) ?
    C9 N1 C7 . . 125.18(18) ?
    C12 C11 C10 . . 120.52(18) ?
    C12 C11 H11 . . 119.7 ?
    C10 C11 H11 . . 119.7 ?
    C25 C26 C27 . . 118.33(19) ?
    C25 C26 C29 . . 119.6(2) ?
    C27 C26 C29 . . 122.1(2) ?
    C28 C27 C26 . . 121.00(19) ?
    C28 C27 H27 . . 119.5 ?
    C26 C27 H27 . . 119.5 ?
    C14 C9 N1 . . 129.31(18) ?
    C14 C9 C10 . . 121.02(19) ?
    N1 C9 C10 . . 109.67(17) ?
    C20 C19 C18 . . 121.40(18) ?
    C20 C19 S1 . . 117.78(14) ?
    C18 C19 S1 . . 120.54(15) ?
    C19 C20 C15 . . 122.33(18) ?
    C19 C20 H20 . . 118.8 ?
    C15 C20 H20 . . 118.8 ?
    C13 C14 C9 . . 118.27(19) ?
    C13 C14 H14 . . 120.9 ?
    C9 C14 H14 . . 120.9 ?
    C14 C13 C12 . . 122.65(19) ?
    C14 C13 H13 . . 118.7 ?
    C12 C13 H13 . . 118.7 ?
    C25 C24 C23 . . 121.09(19) ?
    C25 C24 H24 . . 119.5 ?
    C23 C24 H24 . . 119.5 ?
    N1 C6 C1 . . 129.5(2) ?
    N1 C6 C5 . . 109.26(17) ?
    C1 C6 C5 . . 121.24(19) ?
    O1 C29 C26 . . 125.5(2) ?
    O1 C29 H29 . . 117.2 ?
    C26 C29 H29 . . 117.2 ?
    C3 C4 C5 . . 118.8(2) ?
    C3 C4 H4 . . 120.6 ?
    C5 C4 H4 . . 120.6 ?
    N1 C7 C8 . . 113.25(19) ?
    N1 C7 H7A . . 108.9 ?
    C8 C7 H7A . . 108.9 ?
    N1 C7 H7B . . 108.9 ?
    C8 C7 H7B . . 108.9 ?
    H7A C7 H7B . . 107.7 ?
    C24 C25 C26 . . 121.5(2) ?
    C24 C25 H25 . . 119.3 ?
    C26 C25 H25 . . 119.3 ?
    C2 C1 C6 . . 117.9(2) ?
    C2 C1 H1 . . 121.1 ?
    C6 C1 H1 . . 121.1 ?
    C21 C22 H22A . . 109.5 ?
    C21 C22 H22B . . 109.5 ?
    H22A C22 H22B . . 109.5 ?
    C21 C22 H22C . . 109.5 ?
    H22A C22 H22C . . 109.5 ?
    H22B C22 H22C . . 109.5 ?
    C4 C3 C2 . . 121.3(2) ?
    C4 C3 H3 . . 119.4 ?
    C2 C3 H3 . . 119.4 ?
    C1 C2 C3 . . 121.4(2) ?
    C1 C2 H2 . . 119.3 ?
    C3 C2 H2 . . 119.3 ?
    C7 C8 H8A . . 109.5 ?
    C7 C8 H8B . . 109.5 ?
    H8A C8 H8B . . 109.5 ?
    C7 C8 H8C . . 109.5 ?
    H8A C8 H8C . . 109.5 ?
    H8B C8 H8C . . 109.5 ?
loop_
    _geom_torsion_atom_site_label_1
    _geom_torsion_atom_site_label_2
    _geom_torsion_atom_site_label_3
    _geom_torsion_atom_site_label_4
    _geom_torsion_site_symmetry_1
    _geom_torsion_site_symmetry_2
    _geom_torsion_site_symmetry_3
    _geom_torsion_site_symmetry_4
    _geom_torsion
    _geom_torsion_publ_flag
    C16 C15 C12 C11 . . . . 21.4(3) ?
    C20 C15 C12 C11 . . . . -159.25(19) ?
    C16 C15 C12 C13 . . . . -157.3(2) ?
    C20 C15 C12 C13 . . . . 22.1(3) ?
    C4 C5 C10 C11 . . . . 1.8(4) ?
    C6 C5 C10 C11 . . . . -179.4(2) ?
    C4 C5 C10 C9 . . . . -177.1(2) ?
    C6 C5 C10 C9 . . . . 1.7(2) ?
    C16 C17 C18 C19 . . . . 2.3(3) ?
    C16 C17 C18 N2 . . . . -177.84(18) ?
    C23 N2 C18 C17 . . . . 153.75(19) ?
    C21 N2 C18 C17 . . . . -10.2(3) ?
    C23 N2 C18 C19 . . . . -26.4(3) ?
    C21 N2 C18 C19 . . . . 169.58(18) ?
    C18 N2 C23 C24 . . . . -152.34(19) ?
    C21 N2 C23 C24 . . . . 11.7(3) ?
    C18 N2 C23 C28 . . . . 28.8(3) ?
    C21 N2 C23 C28 . . . . -167.15(17) ?
    C23 N2 C21 C22 . . . . -83.2(2) ?
    C18 N2 C21 C22 . . . . 81.4(2) ?
    N2 C23 C28 C27 . . . . 179.27(18) ?
    C24 C23 C28 C27 . . . . 0.4(3) ?
    N2 C23 C28 S1 . . . . 5.6(3) ?
    C24 C23 C28 S1 . . . . -173.33(15) ?
    C19 S1 C28 C27 . . . . 153.97(16) ?
    C19 S1 C28 C23 . . . . -32.19(17) ?
    C18 C17 C16 C15 . . . . 1.1(3) ?
    C20 C15 C16 C17 . . . . -2.8(3) ?
    C12 C15 C16 C17 . . . . 176.64(19) ?
    C13 C12 C11 C10 . . . . 0.0(3) ?
    C15 C12 C11 C10 . . . . -178.71(18) ?
    C9 C10 C11 C12 . . . . 0.4(3) ?
    C5 C10 C11 C12 . . . . -178.4(2) ?
    C23 C28 C27 C26 . . . . 0.0(3) ?
    S1 C28 C27 C26 . . . . 173.83(16) ?
    C25 C26 C27 C28 . . . . -0.6(3) ?
    C29 C26 C27 C28 . . . . 178.8(2) ?
    C6 N1 C9 C14 . . . . -178.4(2) ?
    C7 N1 C9 C14 . . . . -8.8(4) ?
    C6 N1 C9 C10 . . . . 1.7(2) ?
    C7 N1 C9 C10 . . . . 171.23(19) ?
    C11 C10 C9 C14 . . . . -1.1(3) ?
    C5 C10 C9 C14 . . . . 178.0(2) ?
    C11 C10 C9 N1 . . . . 178.85(18) ?
    C5 C10 C9 N1 . . . . -2.0(2) ?
    C17 C18 C19 C20 . . . . -4.0(3) ?
    N2 C18 C19 C20 . . . . 176.20(18) ?
    C17 C18 C19 S1 . . . . 169.74(15) ?
    N2 C18 C19 S1 . . . . -10.1(3) ?
    C28 S1 C19 C20 . . . . -151.56(16) ?
    C28 S1 C19 C18 . . . . 34.50(18) ?
    C18 C19 C20 C15 . . . . 2.3(3) ?
    S1 C19 C20 C15 . . . . -171.57(16) ?
    C16 C15 C20 C19 . . . . 1.1(3) ?
    C12 C15 C20 C19 . . . . -178.31(19) ?
    N1 C9 C14 C13 . . . . -178.6(2) ?
    C10 C9 C14 C13 . . . . 1.3(3) ?
    C9 C14 C13 C12 . . . . -0.9(3) ?
    C11 C12 C13 C14 . . . . 0.2(3) ?
    C15 C12 C13 C14 . . . . 178.9(2) ?
    N2 C23 C24 C25 . . . . -179.10(19) ?
    C28 C23 C24 C25 . . . . -0.2(3) ?
    C9 N1 C6 C1 . . . . -179.4(2) ?
    C7 N1 C6 C1 . . . . 11.1(4) ?
    C9 N1 C6 C5 . . . . -0.6(2) ?
    C7 N1 C6 C5 . . . . -170.09(19) ?
    C4 C5 C6 N1 . . . . 178.28(19) ?
    C10 C5 C6 N1 . . . . -0.7(2) ?
    C4 C5 C6 C1 . . . . -2.8(3) ?
    C10 C5 C6 C1 . . . . 178.24(19) ?
    C25 C26 C29 O1 . . . . -179.7(2) ?
    C27 C26 C29 O1 . . . . 0.9(4) ?
    C6 C5 C4 C3 . . . . 0.8(3) ?
    C10 C5 C4 C3 . . . . 179.5(2) ?
    C6 N1 C7 C8 . . . . 87.7(3) ?
    C9 N1 C7 C8 . . . . -80.1(3) ?
    C23 C24 C25 C26 . . . . -0.4(3) ?
    C27 C26 C25 C24 . . . . 0.8(3) ?
    C29 C26 C25 C24 . . . . -178.6(2) ?
    N1 C6 C1 C2 . . . . -178.9(2) ?
    C5 C6 C1 C2 . . . . 2.4(3) ?
    C5 C4 C3 C2 . . . . 1.4(3) ?
    C6 C1 C2 C3 . . . . -0.1(3) ?
    C4 C3 C2 C1 . . . . -1.9(4) ?
loop_
    _geom_hbond_atom_site_label_D
    _geom_hbond_atom_site_label_H
    _geom_hbond_atom_site_label_A
    _geom_hbond_site_symmetry_A
    _geom_hbond_distance_DH
    _geom_hbond_distance_HA
    _geom_hbond_distance_DA
    _geom_hbond_angle_DHA
    C21 H21A Cg4 3_657 0.97 2.95 3.596(2) 125
    C25 H25 Cg3 2_656 0.93 2.96 3.558(2) 123
_shelx_hkl_file
;
   1   0   0   -0.03    0.01
   1   0   0   -0.06    0.01
  -1   0   0   -0.08    0.01
  -1   0   0   -0.07    0.01
  -2   0   0   47.68    0.99
  -2   0   0   47.20    1.01
   2   0   0   47.70    0.99
   2   0   0   46.97    1.00
   3   0   0    0.01    0.02
  -3   0   0    0.00    0.03
  -3   0   0   -0.02    0.04
   3   0   0    0.03    0.04
   4   0   0   15.49    0.42
  -4   0   0   16.09    0.43
  -4   0   0   15.58    0.41
   4   0   0   15.77    0.40
   5   0   0   -0.02    0.05
   5   0   0    0.03    0.03
  -5   0   0    0.05    0.05
  -5   0   0   -0.01    0.05
  -6   0   0    2.36    0.15
   6   0   0    2.88    0.17
  -6   0   0    2.55    0.16
  -7   0   0    0.04    0.05
   7   0   0    0.02    0.07
  -7   0   0   -0.02    0.05
  -7   0   0    0.15    0.08
  -8   0   0    0.36    0.12
  -8   0   0    0.54    0.10
  -9   0   0    0.06    0.07
  -9   0   0    0.03    0.11
 -10   0   0    1.80    0.23
 -10   0   0    1.70    0.21
 -11   0   0    0.00    0.11
 -11   0   0    0.00    0.13
   1  -1   0   47.30    0.94
   1  -1   0   46.55    0.95
   1   1   0   46.89    0.96
   1   1   0   44.88    0.95
  -2  -1   0    1.67    0.08
  -2  -1   0    1.78    0.09
   2  -1   0    1.75    0.07
   2  -1   0    1.86    0.08
  -2   1   0    1.68    0.07
   2   1   0    1.72    0.08
   2   1   0    1.77    0.08
  -2   1   0    1.87    0.08
  -3  -1   0    0.88    0.07
   3  -1   0    0.82    0.06
  -3  -1   0    0.88    0.07
   3  -1   0    0.80    0.06
   3   1   0    0.89    0.08
  -3   1   0    0.82    0.08
  -3   1   0    0.73    0.06
   3   1   0    0.83    0.06
  -4  -1   0   -0.03    0.04
   4  -1   0    0.05    0.04
   4  -1   0    0.04    0.04
  -4  -1   0   -0.01    0.04
  -4   1   0    0.03    0.05
   4   1   0    0.00    0.04
  -4   1   0    0.00    0.03
   4   1   0    0.04    0.03
   5  -1   0    7.83    0.25
   5  -1   0    7.61    0.27
  -5  -1   0    7.44    0.25
  -5  -1   0    7.25    0.28
   5   1   0    7.49    0.27
   5   1   0    7.78    0.26
  -5   1   0    7.42    0.25
  -5   1   0    7.34    0.27
  -6  -1   0    2.20    0.17
   6  -1   0    2.10    0.15
  -6  -1   0    1.92    0.14
  -6   1   0    2.10    0.16
  -6   1   0    2.01    0.15
   6   1   0    2.17    0.15
  -6   1   0    2.22    0.14
  -7  -1   0    6.32    0.27
  -7  -1   0    6.89    0.30
   7  -1   0    6.75    0.29
  -7   1   0    6.71    0.28
  -7   1   0    6.61    0.30
  -7   1   0    6.36    0.28
   7   1   0    5.83    0.28
  -8  -1   0    8.34    0.34
  -8  -1   0    7.94    0.36
  -8   1   0    8.16    0.33
  -8   1   0    7.77    0.35
  -9  -1   0    0.09    0.11
  -9  -1   0    0.03    0.09
  -9   1   0    0.10    0.11
  -9   1   0   -0.06    0.06
 -10  -1   0    0.56    0.16
 -10  -1   0    0.77    0.16
 -10   1   0    0.89    0.16
 -10   1   0    1.00    0.19
 -11  -1   0   -0.09    0.11
 -11  -1   0    0.22    0.15
 -11   1   0   -0.03    0.12
   1  -2   0  179.91    3.63
   1  -2   0  177.22    3.58
  -1  -2   0  147.42    3.54
   1  -2   0  187.62    3.58
   1   2   0  178.28    3.59
   1   2   0  180.28    3.58
  -1   2   0  169.45    3.60
  -2  -2   0   31.87    0.71
   2  -2   0   32.40    0.68
  -2  -2   0   32.56    0.70
   2  -2   0   32.36    0.70
  -2   2   0   32.52    0.70
   2   2   0   32.04    0.71
   2   2   0   32.06    0.69
  -2   2   0   31.78    0.68
  -2   2   0   32.76    0.69
   3  -2   0    0.31    0.05
  -3  -2   0    0.27    0.05
   3  -2   0    0.25    0.04
  -3  -2   0    0.31    0.05
  -3   2   0    0.27    0.05
   3   2   0    0.28    0.05
  -3   2   0    0.33    0.06
  -3   2   0    0.32    0.04
   3   2   0    0.28    0.05
   4  -2   0    1.18    0.09
   4  -2   0    1.05    0.07
  -4  -2   0    1.19    0.11
  -4  -2   0    1.05    0.10
   4   2   0    1.15    0.09
  -4   2   0    1.00    0.09
   4   2   0    1.11    0.10
  -4   2   0    1.26    0.09
  -4   2   0    1.09    0.09
   5  -2   0    0.02    0.04
  -5  -2   0    0.05    0.04
  -5  -2   0    0.05    0.06
   5  -2   0    0.05    0.04
  -5   2   0    0.10    0.06
  -5   2   0    0.08    0.04
   5   2   0    0.10    0.05
   5   2   0   -0.06    0.03
  -5   2   0    0.05    0.05
  -6  -2   0    3.85    0.19
   6  -2   0    3.38    0.19
  -6  -2   0    3.48    0.19
  -6   2   0    3.59    0.19
  -6   2   0    3.53    0.18
  -6   2   0    3.33    0.18
   6   2   0    3.38    0.19
  -7  -2   0    0.38    0.09
   7  -2   0    0.30    0.08
  -7  -2   0    0.37    0.11
  -7   2   0    0.28    0.09
   7   2   0    0.25    0.09
  -7   2   0    0.50    0.09
  -7   2   0    0.40    0.11
  -8  -2   0    0.12    0.11
  -8  -2   0    0.30    0.11
  -8   2   0    0.19    0.09
  -8   2   0    0.31    0.10
  -8   2   0    0.14    0.10
  -9  -2   0    1.17    0.17
  -9  -2   0    1.09    0.17
  -9   2   0    1.53    0.20
  -9   2   0    1.10    0.15
 -10  -2   0    1.14    0.18
 -10  -2   0    1.12    0.18
 -10   2   0    1.11    0.18
 -10   2   0    0.93    0.17
 -11  -2   0    0.25    0.15
 -11  -2   0    0.15    0.13
 -11   2   0    0.11    0.13
   0  -3   0    0.00    0.01
   0  -3   0   -0.02    0.01
   0  -3   0    0.00    0.01
   0  -3   0    0.00    0.01
   0   3   0    0.02    0.01
   0   3   0    0.02    0.02
   0   3   0   -0.01    0.01
   0   3   0   -0.02    0.01
  -1  -3   0    6.47    0.17
   1  -3   0    6.67    0.16
   1  -3   0    6.84    0.16
   1  -3   0    6.67    0.16
  -1  -3   0    6.37    0.17
   1   3   0    6.51    0.17
  -1   3   0    6.68    0.16
  -1   3   0    6.39    0.15
  -1   3   0    6.46    0.16
   1   3   0    6.70    0.17
   2  -3   0    6.36    0.17
  -2  -3   0    6.45    0.20
  -2  -3   0    6.54    0.18
   2  -3   0    6.52    0.18
   2  -3   0    6.52    0.18
  -2   3   0    6.52    0.18
   2   3   0    6.57    0.20
  -2   3   0    6.34    0.17
  -2   3   0    6.46    0.18
   2   3   0    6.69    0.19
   3  -3   0   18.91    0.43
   3  -3   0   18.01    0.45
  -3  -3   0   18.58    0.47
  -3  -3   0   18.26    0.45
  -3   3   0   18.27    0.45
  -3   3   0   18.91    0.44
   3   3   0   18.64    0.45
   3   3   0   19.17    0.47
  -3   3   0   18.15    0.43
  -4  -3   0    7.34    0.26
   4  -3   0    7.06    0.24
  -4  -3   0    6.73    0.23
   4  -3   0    7.34    0.22
   4   3   0    7.31    0.24
  -4   3   0    7.48    0.24
  -4   3   0    7.22    0.24
   4   3   0    7.23    0.25
  -4   3   0    7.19    0.23
   5  -3   0    0.89    0.09
   5  -3   0    1.01    0.11
  -5  -3   0    1.05    0.11
  -5  -3   0    1.00    0.13
  -5   3   0    0.91    0.11
   5   3   0    1.09    0.10
  -5   3   0    0.98    0.10
   5   3   0    0.92    0.11
  -5   3   0    1.04    0.10
  -6  -3   0    6.00    0.27
   6  -3   0    6.03    0.25
  -6  -3   0    5.66    0.24
  -6   3   0    6.01    0.25
  -6   3   0    6.24    0.24
  -6   3   0    6.49    0.26
   6   3   0    6.07    0.26
  -7  -3   0   13.17    0.43
  -7  -3   0   13.69    0.47
   7  -3   0   13.33    0.44
  -7   3   0   12.97    0.43
  -7   3   0   13.36    0.42
  -7   3   0   13.34    0.45
   8  -3   0    0.87    0.16
  -8  -3   0    0.91    0.16
  -8  -3   0    0.78    0.13
  -8   3   0    0.81    0.13
  -8   3   0    0.99    0.15
  -8   3   0    1.01    0.14
  -9  -3   0   -0.03    0.09
  -9  -3   0   -0.02    0.07
  -9   3   0   -0.01    0.08
  -9   3   0   -0.14    0.09
 -10  -3   0    0.29    0.13
 -10  -3   0    0.15    0.11
 -10   3   0    0.20    0.13
 -10   3   0    0.27    0.12
 -11  -3   0    1.03    0.18
 -11  -3   0    1.16    0.22
 -11   3   0    1.13    0.18
   0  -4   0    4.11    0.11
   0  -4   0    4.14    0.12
   0  -4   0    4.21    0.11
   0  -4   0    3.92    0.11
   0   4   0    4.10    0.11
   0   4   0    4.00    0.11
   0   4   0    4.12    0.11
   0   4   0    4.18    0.12
  -1  -4   0    8.07    0.20
  -1  -4   0    7.95    0.21
   1  -4   0    7.83    0.19
   1  -4   0    8.30    0.19
   1  -4   0    8.08    0.20
   1   4   0    7.87    0.21
   1   4   0    7.79    0.20
  -1   4   0    7.80    0.19
  -1   4   0    8.16    0.20
  -1   4   0    7.95    0.19
  -1   4   0    7.85    0.19
  -2  -4   0   12.40    0.33
   2  -4   0   12.90    0.31
  -2  -4   0   12.84    0.31
   2  -4   0   12.82    0.30
   2  -4   0   12.80    0.30
   2   4   0   12.32    0.31
   2   4   0   12.92    0.33
  -2   4   0   12.71    0.30
  -2   4   0   13.05    0.30
  -2   4   0   12.32    0.31
  -3  -4   0   11.52    0.31
   3  -4   0   11.21    0.31
   3  -4   0   11.56    0.29
  -3  -4   0   11.76    0.33
   3   4   0   11.20    0.31
  -3   4   0   11.52    0.31
  -3   4   0   11.80    0.30
  -3   4   0   11.63    0.29
   3   4   0   11.74    0.33
  -4  -4   0    7.15    0.24
   4  -4   0    7.12    0.22
  -4  -4   0    7.46    0.26
   4  -4   0    7.49    0.24
   4   4   0    7.06    0.24
  -4   4   0    7.06    0.22
  -4   4   0    7.29    0.23
  -4   4   0    7.39    0.24
   4   4   0    7.21    0.25
   5  -4   0    5.43    0.22
  -5  -4   0    5.64    0.24
   5  -4   0    5.12    0.19
  -5  -4   0    5.49    0.22
   5   4   0    5.40    0.21
   5   4   0    5.56    0.23
  -5   4   0    5.21    0.21
  -5   4   0    5.56    0.20
  -5   4   0    5.28    0.22
  -6  -4   0   -0.05    0.04
   6  -4   0   -0.02    0.03
  -6  -4   0    0.15    0.07
  -6   4   0    0.02    0.05
  -6   4   0    0.15    0.07
   6   4   0    0.02    0.06
  -6   4   0    0.01    0.06
   7  -4   0    1.69    0.17
  -7  -4   0    1.52    0.17
  -7  -4   0    1.28    0.14
  -7   4   0    1.32    0.13
  -7   4   0    1.39    0.15
  -7   4   0    1.52    0.16
  -8  -4   0    0.01    0.07
   8  -4   0    0.04    0.06
  -8  -4   0   -0.13    0.09
  -8   4   0    0.07    0.08
  -8   4   0   -0.01    0.06
  -8   4   0   -0.01    0.07
  -9  -4   0    0.58    0.14
  -9  -4   0    0.54    0.14
  -9   4   0    0.46    0.12
  -9   4   0    0.37    0.11
 -10  -4   0    1.24    0.22
 -10  -4   0    1.03    0.18
 -10   4   0    0.88    0.16
 -10   4   0    1.19    0.19
 -11  -4   0    0.10    0.15
 -11  -4   0   -0.01    0.09
 -11   4   0    0.52    0.15
   0  -5   0    0.01    0.02
   0  -5   0   -0.01    0.02
   0  -5   0   -0.01    0.02
   0  -5   0    0.02    0.02
   0   5   0    0.01    0.02
   0   5   0    0.03    0.03
   0   5   0    0.00    0.02
   0   5   0   -0.03    0.02
   1  -5   0   56.40    1.22
   1  -5   0   60.41    1.24
   1  -5   0   60.57    1.22
   1  -5   0   59.73    1.24
  -1  -5   0   60.44    1.26
  -1  -5   0   61.31    1.24
  -1   5   0   59.06    1.24
  -1   5   0   60.93    1.24
  -1   5   0   59.67    1.22
   1   5   0   59.99    1.23
   1   5   0   59.40    1.25
  -1   5   0   60.45    1.22
   2  -5   0    3.99    0.13
   2  -5   0    3.90    0.12
  -2  -5   0    3.88    0.15
  -2  -5   0    3.87    0.14
   2  -5   0    3.78    0.12
  -2   5   0    3.81    0.12
  -2   5   0    3.86    0.12
   2   5   0    3.80    0.14
   2   5   0    3.98    0.15
  -2   5   0    3.87    0.13
  -3  -5   0    7.96    0.24
   3  -5   0    8.21    0.24
   3  -5   0    7.76    0.23
  -3  -5   0    7.67    0.25
   3  -5   0    7.89    0.22
  -3   5   0    7.79    0.23
   3   5   0    7.66    0.24
  -3   5   0    7.96    0.22
  -3   5   0    7.54    0.22
   3   5   0    8.27    0.25
   4  -5   0    0.01    0.03
  -4  -5   0    0.12    0.05
   4  -5   0    0.00    0.04
  -4  -5   0   -0.03    0.04
  -4   5   0    0.02    0.04
   4   5   0    0.05    0.05
  -4   5   0    0.07    0.04
  -4   5   0    0.03    0.04
   4   5   0    0.02    0.05
  -5  -5   0    1.66    0.13
   5  -5   0    1.72    0.11
  -5  -5   0    1.73    0.13
   5  -5   0    1.73    0.12
   5   5   0    1.67    0.13
  -5   5   0    1.66    0.11
   5   5   0    1.87    0.13
  -5   5   0    1.73    0.12
  -5   5   0    1.73    0.11
   6  -5   0    4.27    0.21
  -6  -5   0    4.64    0.24
  -6  -5   0    4.41    0.22
   6   5   0    4.55    0.23
  -6   5   0    4.19    0.20
  -6   5   0    4.35    0.21
  -6   5   0    4.59    0.20
  -7  -5   0    0.39    0.10
   7  -5   0    0.21    0.07
  -7  -5   0    0.24    0.11
  -7   5   0    0.33    0.09
  -7   5   0    0.29    0.09
  -7   5   0    0.15    0.08
  -8  -5   0    0.15    0.12
  -8  -5   0    0.08    0.09
   8  -5   0    0.34    0.09
  -8   5   0    0.44    0.12
  -8   5   0    0.33    0.10
  -8   5   0    0.22    0.09
  -9  -5   0    0.32    0.13
  -9  -5   0    0.17    0.11
  -9   5   0    0.31    0.11
  -9   5   0    0.25    0.12
 -10  -5   0    0.21    0.14
 -10  -5   0    0.01    0.11
 -10   5   0    0.03    0.10
 -10   5   0   -0.07    0.10
 -11  -5   0   -0.09    0.14
 -11  -5   0   -0.05    0.08
 -11   5   0   -0.05    0.10
   0  -6   0    4.76    0.13
   0  -6   0    4.47    0.14
   0  -6   0    4.66    0.15
   0   6   0    4.61    0.14
   0   6   0    4.53    0.15
   0   6   0    4.61    0.13
   0   6   0    4.53    0.14
  -1  -6   0    2.12    0.09
  -1  -6   0    2.21    0.09
   1  -6   0    2.14    0.09
   1  -6   0    2.08    0.08
   1  -6   0    2.23    0.08
   1  -6   0    2.35    0.08
  -1   6   0    2.05    0.08
   1   6   0    2.10    0.09
   1   6   0    2.11    0.09
  -1   6   0    1.94    0.07
  -1   6   0    2.10    0.08
  -1   6   0    2.08    0.08
  -2  -6   0    1.77    0.10
  -2  -6   0    1.76    0.09
   2  -6   0    1.68    0.07
   2  -6   0    1.72    0.08
   2  -6   0    1.79    0.09
   2   6   0    1.68    0.09
  -2   6   0    1.68    0.09
  -2   6   0    1.95    0.08
  -2   6   0    1.68    0.08
   2   6   0    1.81    0.09
  -2   6   0    1.77    0.08
   3  -6   0    1.34    0.09
  -3  -6   0    1.60    0.12
   3  -6   0    1.60    0.08
  -3  -6   0    1.31    0.10
   3  -6   0    1.35    0.08
   3   6   0    1.25    0.09
   3   6   0    1.39    0.10
  -3   6   0    1.46    0.08
  -3   6   0    1.47    0.08
  -3   6   0    1.39    0.09
   4  -6   0   10.99    0.29
  -4  -6   0   10.52    0.34
  -4  -6   0    9.98    0.31
   4  -6   0   10.34    0.31
   4   6   0   10.43    0.31
  -4   6   0   10.06    0.29
  -4   6   0   10.15    0.30
   4   6   0   10.19    0.33
  -4   6   0   10.34    0.29
  -5  -6   0   -0.01    0.07
  -5  -6   0   -0.04    0.05
   5  -6   0    0.05    0.05
   5  -6   0    0.05    0.04
  -5   6   0    0.05    0.05
  -5   6   0    0.02    0.04
   5   6   0   -0.03    0.03
  -5   6   0    0.05    0.05
   5   6   0   -0.02    0.04
   6  -6   0   12.89    0.41
  -6  -6   0   13.09    0.45
  -6  -6   0   13.47    0.42
  -6   6   0   13.70    0.40
  -6   6   0   13.26    0.41
   6   6   0   12.97    0.44
  -6   6   0   14.26    0.41
  -7  -6   0    0.58    0.13
   7  -6   0    0.60    0.11
  -7  -6   0    0.25    0.08
  -7   6   0    0.53    0.10
  -7   6   0    0.55    0.10
  -7   6   0    0.63    0.11
   8  -6   0    4.96    0.27
  -8  -6   0    4.63    0.26
  -8  -6   0    5.56    0.32
  -8   6   0    5.28    0.26
  -8   6   0    5.35    0.28
  -8   6   0    5.11    0.26
  -9  -6   0   -0.06    0.07
  -9  -6   0   -0.04    0.08
  -9   6   0    0.02    0.10
  -9   6   0    0.00    0.09
 -10  -6   0    0.62    0.18
 -10  -6   0    0.77    0.17
 -10   6   0    0.87    0.15
   0  -7   0   -0.01    0.02
   0  -7   0    0.02    0.03
   0  -7   0    0.01    0.03
   0   7   0    0.03    0.03
   0   7   0    0.00    0.03
   0   7   0    0.03    0.02
   0   7   0    0.06    0.04
   1  -7   0   20.84    0.48
  -1  -7   0   21.21    0.47
  -1  -7   0   20.50    0.49
   1  -7   0   21.25    0.48
   1  -7   0   21.19    0.46
   1  -7   0   20.55    0.46
  -1   7   0   20.40    0.46
  -1   7   0   20.76    0.47
  -1   7   0   20.91    0.46
  -1   7   0   20.61    0.47
   1   7   0   20.65    0.47
   1   7   0   20.21    0.51
   1   7   0   20.66    0.49
  -2  -7   0    0.05    0.04
   2  -7   0    0.04    0.02
   2  -7   0    0.03    0.02
   2  -7   0    0.05    0.03
  -2  -7   0    0.04    0.03
  -2   7   0    0.01    0.02
  -2   7   0    0.04    0.03
   2   7   0    0.07    0.04
  -2   7   0    0.08    0.03
  -2   7   0    0.06    0.03
   2   7   0    0.02    0.04
  -3  -7   0   16.19    0.44
  -3  -7   0   15.78    0.42
   3  -7   0   16.70    0.41
   3  -7   0   16.69    0.39
   3  -7   0   16.20    0.40
   3   7   0   16.18    0.42
  -3   7   0   16.09    0.41
   3   7   0   16.58    0.44
  -3   7   0   16.59    0.39
  -3   7   0   16.49    0.40
   4  -7   0    0.04    0.03
  -4  -7   0   -0.02    0.05
  -4  -7   0    0.00    0.04
   4  -7   0    0.00    0.04
   4   7   0    0.09    0.06
  -4   7   0    0.00    0.04
  -4   7   0    0.03    0.04
  -4   7   0    0.06    0.04
   4   7   0    0.00    0.04
   5  -7   0    0.52    0.08
  -5  -7   0    0.61    0.09
  -5  -7   0    0.43    0.09
   5  -7   0    0.56    0.07
  -5   7   0    0.60    0.09
   5   7   0    0.62    0.09
   5   7   0    0.54    0.10
  -5   7   0    0.62    0.08
  -5   7   0    0.50    0.07
  -6  -7   0    0.27    0.10
   6  -7   0    0.25    0.07
  -6  -7   0    0.11    0.06
  -6   7   0    0.25    0.08
  -6   7   0    0.33    0.08
  -6   7   0    0.36    0.08
  -7  -7   0    8.15    0.33
  -7  -7   0    7.38    0.34
   7  -7   0    8.20    0.32
  -7   7   0    7.90    0.30
  -7   7   0    7.77    0.30
  -7   7   0    7.75    0.31
  -8  -7   0    1.42    0.20
  -8  -7   0    0.99    0.14
   8  -7   0    0.64    0.13
  -8   7   0    0.92    0.14
  -8   7   0    1.13    0.15
  -8   7   0    1.15    0.15
  -9  -7   0   -0.06    0.07
  -9  -7   0    0.15    0.11
  -9   7   0    0.08    0.10
  -9   7   0    0.05    0.09
 -10  -7   0   -0.02    0.13
 -10  -7   0   -0.06    0.12
 -10   7   0    0.27    0.11
   0  -8   0   17.43    0.41
   0  -8   0   17.60    0.43
   0  -8   0   17.20    0.40
   0   8   0   17.54    0.40
   0   8   0   16.87    0.42
   0   8   0   17.08    0.41
   0   8   0   16.88    0.39
   1  -8   0    6.44    0.18
   1  -8   0    6.93    0.20
   1  -8   0    6.88    0.18
  -1  -8   0    6.33    0.20
  -1  -8   0    6.61    0.19
   1  -8   0    6.67    0.20
   1   8   0    6.56    0.20
   1   8   0    6.14    0.19
   1   8   0    6.41    0.22
  -1   8   0    6.40    0.18
  -1   8   0    6.40    0.19
  -1   8   0    6.57    0.19
  -1   8   0    6.56    0.18
  -2  -8   0   13.68    0.38
  -2  -8   0   14.84    0.37
   2  -8   0   14.15    0.34
   2  -8   0   14.21    0.36
   2  -8   0   14.53    0.34
  -2   8   0   14.16    0.34
   2   8   0   13.81    0.36
  -2   8   0   14.29    0.34
   2   8   0   13.93    0.38
  -2   8   0   14.31    0.35
  -2   8   0   13.93    0.35
  -3  -8   0   11.88    0.35
  -3  -8   0   11.63    0.33
   3  -8   0   11.73    0.30
   3  -8   0   11.57    0.31
   3  -8   0   11.93    0.32
   3   8   0   11.56    0.33
  -3   8   0   11.37    0.30
  -3   8   0   11.41    0.30
  -3   8   0   11.67    0.32
   3   8   0   11.15    0.34
  -3   8   0   12.04    0.31
   4  -8   0    0.59    0.07
  -4  -8   0    0.41    0.08
  -4  -8   0    0.63    0.09
   4  -8   0    0.61    0.08
   4  -8   0    0.40    0.06
   4   8   0    0.45    0.08
  -4   8   0    0.52    0.07
  -4   8   0    0.42    0.06
   4   8   0    0.43    0.08
  -4   8   0    0.48    0.07
  -5  -8   0    5.73    0.24
   5  -8   0    5.39    0.20
  -5  -8   0    5.56    0.25
   5  -8   0    5.13    0.22
   5   8   0    5.10    0.22
   5   8   0    5.59    0.25
  -5   8   0    5.41    0.20
  -5   8   0    5.31    0.21
  -5   8   0    5.52    0.22
  -6  -8   0    0.23    0.10
  -6  -8   0    0.20    0.07
   6  -8   0    0.17    0.07
  -6   8   0    0.16    0.07
  -6   8   0    0.13    0.06
  -6   8   0    0.22    0.08
  -7  -8   0    0.10    0.07
  -7  -8   0    0.11    0.08
   7  -8   0    0.11    0.07
  -7   8   0   -0.05    0.06
  -7   8   0    0.03    0.06
  -7   8   0    0.05    0.07
   8  -8   0    0.02    0.08
  -8  -8   0    0.06    0.09
  -8  -8   0    0.04    0.09
  -8   8   0    0.09    0.09
  -8   8   0    0.06    0.08
  -8   8   0    0.21    0.09
  -9  -8   0    0.34    0.13
  -9  -8   0    0.32    0.12
  -9   8   0    0.42    0.11
  -9   8   0    0.21    0.11
 -10  -8   0    0.07    0.14
 -10  -8   0    0.04    0.12
 -10   8   0    0.08    0.10
   0  -9   0    0.05    0.04
   0  -9   0    0.03    0.03
   0  -9   0    0.03    0.03
   0   9   0    0.06    0.03
   0   9   0    0.05    0.03
   0   9   0    0.11    0.05
   0   9   0    0.08    0.04
   1  -9   0    8.13    0.22
   1  -9   0    8.21    0.22
   1  -9   0    8.11    0.24
   1  -9   0    8.15    0.23
  -1  -9   0    8.44    0.23
  -1  -9   0    8.19    0.25
  -1   9   0    8.39    0.22
  -1   9   0    7.99    0.22
   1   9   0    8.12    0.27
   1   9   0    8.22    0.23
   1   9   0    8.29    0.24
  -1   9   0    8.41    0.23
  -1   9   0    8.19    0.23
   2  -9   0    1.43    0.08
  -2  -9   0    1.34    0.10
   2  -9   0    1.44    0.08
   2  -9   0    1.49    0.09
  -2  -9   0    1.45    0.09
  -2   9   0    1.50    0.09
   2   9   0    1.60    0.09
  -2   9   0    1.45    0.08
  -2   9   0    1.32    0.07
   2   9   0    1.51    0.10
  -2   9   0    1.60    0.09
   3  -9   0    4.72    0.16
  -3  -9   0    4.84    0.19
  -3  -9   0    4.68    0.21
   3  -9   0    4.63    0.16
   3  -9   0    4.60    0.17
   3   9   0    5.00    0.20
   3   9   0    4.55    0.18
  -3   9   0    4.62    0.17
  -3   9   0    4.58    0.17
  -3   9   0    4.68    0.16
  -3   9   0    4.78    0.16
   4  -9   0    1.24    0.10
   4  -9   0    1.04    0.10
  -4  -9   0    0.86    0.10
  -4  -9   0    1.01    0.13
   4  -9   0    1.09    0.08
  -4   9   0    1.15    0.09
   4   9   0    1.09    0.12
   4   9   0    1.19    0.11
  -4   9   0    1.26    0.10
  -4   9   0    0.99    0.09
  -5  -9   0    3.61    0.18
   5  -9   0    3.43    0.15
   5  -9   0    3.35    0.17
  -5  -9   0    3.39    0.21
   5   9   0    3.40    0.20
   5   9   0    3.43    0.17
  -5   9   0    3.43    0.16
  -5   9   0    3.34    0.16
  -5   9   0    3.22    0.17
  -6  -9   0    0.00    0.08
  -6  -9   0    0.19    0.09
   6  -9   0   -0.04    0.05
  -6   9   0    0.03    0.06
  -6   9   0   -0.03    0.05
  -6   9   0    0.14    0.06
  -7  -9   0   -0.22    0.08
   7  -9   0   -0.04    0.06
  -7  -9   0   -0.01    0.08
  -7   9   0   -0.07    0.06
  -7   9   0    0.02    0.06
  -7   9   0   -0.01    0.06
  -8  -9   0    0.34    0.11
  -8  -9   0    0.40    0.11
   8  -9   0    0.01    0.09
  -8   9   0    0.20    0.08
  -8   9   0    0.17    0.09
  -8   9   0    0.30    0.10
  -9  -9   0    0.30    0.13
  -9  -9   0    0.07    0.10
  -9   9   0    0.11    0.10
  -9   9   0    0.29    0.11
 -10  -9   0    0.00    0.11
 -10  -9   0    0.17    0.15
 -10   9   0    0.19    0.11
   0 -10   0    2.70    0.12
   0 -10   0    2.76    0.11
   0 -10   0    2.59    0.13
   0  10   0    2.68    0.11
   0  10   0    2.69    0.11
   0  10   0    2.63    0.11
   0  10   0    2.62    0.13
   1 -10   0    0.28    0.05
   1 -10   0    0.34    0.05
  -1 -10   0    0.26    0.06
   1 -10   0    0.45    0.06
   1 -10   0    0.25    0.04
  -1 -10   0    0.37    0.06
   1  10   0    0.37    0.05
  -1  10   0    0.39    0.06
   1  10   0    0.23    0.07
  -1  10   0    0.34    0.05
   1  10   0    0.41    0.06
  -1  10   0    0.36    0.05
  -1  10   0    0.34    0.05
   2 -10   0    0.08    0.04
   2 -10   0    0.15    0.04
  -2 -10   0    0.21    0.06
   2 -10   0    0.14    0.04
  -2 -10   0    0.17    0.05
  -2  10   0    0.13    0.04
  -2  10   0    0.15    0.04
   2  10   0    0.14    0.04
   2  10   0    0.12    0.04
  -2  10   0    0.16    0.04
  -2  10   0    0.13    0.04
   3 -10   0    0.68    0.07
  -3 -10   0    0.96    0.11
   3 -10   0    0.83    0.06
   3 -10   0    0.88    0.08
  -3 -10   0    0.79    0.09
  -3  10   0    0.78    0.07
   3  10   0    0.84    0.09
  -3  10   0    0.91    0.08
   3  10   0    0.96    0.09
  -3  10   0    0.94    0.07
  -3  10   0    0.93    0.08
  -4 -10   0   27.10    0.72
   4 -10   0   27.57    0.65
  -4 -10   0   27.76    0.69
   4 -10   0   27.45    0.64
   4 -10   0   26.99    0.67
  -4  10   0   27.56    0.65
  -4  10   0   27.79    0.66
   4  10   0   27.72    0.71
   4  10   0   28.09    0.68
  -4  10   0   27.86    0.64
  -4  10   0   27.24    0.67
   5 -10   0    0.16    0.05
   5 -10   0    0.28    0.07
  -5 -10   0    0.30    0.07
  -5 -10   0    0.11    0.07
  -5  10   0    0.28    0.07
  -5  10   0    0.12    0.06
  -5  10   0    0.29    0.06
   5  10   0    0.11    0.05
  -6 -10   0    4.46    0.22
   6 -10   0    4.24    0.21
  -6 -10   0    4.50    0.26
  -6  10   0    4.28    0.19
  -6  10   0    4.27    0.20
  -6  10   0    4.44    0.21
   7 -10   0    0.40    0.10
  -7 -10   0    0.42    0.13
  -7 -10   0    0.54    0.11
  -7  10   0    0.44    0.10
  -7  10   0    0.26    0.09
  -7  10   0    0.58    0.10
  -8 -10   0    1.38    0.21
  -8 -10   0    1.60    0.18
  -8  10   0    1.38    0.15
  -8  10   0    1.65    0.18
  -9 -10   0    0.14    0.11
  -9 -10   0    0.18    0.10
  -9  10   0    0.34    0.11
 -10 -10   0    1.63    0.25
 -10 -10   0    1.43    0.21
 -10  10   0    1.83    0.21
   0 -11   0    0.00    0.03
   0 -11   0    0.03    0.05
   0 -11   0    0.01    0.05
   0  11   0    0.08    0.04
   0  11   0    0.08    0.06
   0  11   0    0.08    0.04
   0  11   0    0.01    0.04
   1 -11   0    1.91    0.09
  -1 -11   0    1.75    0.12
   1 -11   0    2.01    0.10
   1 -11   0    1.88    0.11
  -1 -11   0    1.88    0.10
   1 -11   0    1.77    0.10
   1  11   0    1.90    0.12
   1  11   0    2.05    0.14
   1  11   0    1.84    0.10
  -1  11   0    2.08    0.11
  -1  11   0    2.11    0.10
  -1  11   0    1.88    0.09
   1  11   0    1.88    0.10
  -1  11   0    1.77    0.09
  -2 -11   0    1.46    0.11
   2 -11   0    1.40    0.08
   2 -11   0    1.34    0.09
   2 -11   0    1.29    0.10
  -2 -11   0    1.31    0.10
   2 -11   0    1.37    0.08
   2  11   0    1.32    0.14
  -2  11   0    1.43    0.09
   2  11   0    1.32    0.09
   2  11   0    1.52    0.11
  -2  11   0    1.32    0.09
  -2  11   0    1.23    0.08
  -2  11   0    1.41    0.08
   3 -11   0    8.86    0.26
   3 -11   0    9.14    0.26
  -3 -11   0    9.36    0.30
  -3 -11   0    9.30    0.32
   3 -11   0    9.27    0.28
  -3  11   0    9.05    0.26
   3  11   0    9.43    0.31
  -3  11   0    9.04    0.26
   3  11   0    8.84    0.28
  -3  11   0    9.23    0.27
  -3  11   0    9.48    0.28
  -4 -11   0    5.23    0.22
   4 -11   0    5.18    0.19
  -4 -11   0    5.89    0.26
   4 -11   0    5.20    0.21
   4 -11   0    5.69    0.20
   4  11   0    5.46    0.24
  -4  11   0    5.81    0.20
   4  11   0    5.67    0.23
  -4  11   0    5.60    0.21
  -4  11   0    5.15    0.19
  -4  11   0    5.34    0.20
   5 -11   0    0.86    0.11
   5 -11   0    1.11    0.11
  -5 -11   0    1.04    0.12
  -5 -11   0    1.17    0.14
  -5  11   0    1.01    0.10
  -5  11   0    1.07    0.12
  -5  11   0    1.07    0.11
   5  11   0    1.12    0.12
  -5  11   0    1.08    0.10
  -6 -11   0    0.69    0.12
   6 -11   0    0.84    0.11
  -6 -11   0    0.79    0.13
  -6  11   0    0.69    0.10
  -6  11   0    0.77    0.11
  -6  11   0    0.72    0.10
  -7 -11   0    0.38    0.12
  -7 -11   0    0.06    0.09
   7 -11   0    0.13    0.08
  -7  11   0    0.25    0.09
  -7  11   0    0.24    0.08
  -7  11   0    0.11    0.07
  -8 -11   0    0.14    0.11
  -8 -11   0    0.25    0.14
  -8  11   0    0.10    0.09
  -8  11   0    0.13    0.09
  -9 -11   0    1.00    0.17
  -9 -11   0    1.73    0.25
  -9  11   0    1.42    0.17
 -10 -11   0    1.09    0.19
 -10 -11   0    1.05    0.23
 -10  11   0    1.49    0.18
   0 -12   0  112.40    2.30
   0 -12   0  109.04    2.34
   0 -12   0  110.18    2.36
   0  12   0  111.94    2.33
   0  12   0  112.18    2.30
   0  12   0  113.82    2.35
   0  12   0  112.25    2.31
  -1 -12   0   40.61    0.96
   1 -12   0   42.71    0.91
   1 -12   0   42.04    0.91
  -1 -12   0   42.72    0.93
   1 -12   0   42.26    0.95
   1 -12   0   41.49    0.94
   1  12   0   42.06    0.98
   1  12   0   41.84    0.95
  -1  12   0   41.51    0.91
   1  12   0   40.88    0.92
  -1  12   0   42.03    0.93
   1  12   0   41.28    0.94
  -1  12   0   41.86    0.91
  -1  12   0   42.80    0.93
   2 -12   0    0.99    0.07
  -2 -12   0    1.04    0.11
   2 -12   0    1.03    0.07
   2 -12   0    1.22    0.09
  -2 -12   0    0.99    0.10
   2 -12   0    1.10    0.10
   2  12   0    0.98    0.13
   2  12   0    1.18    0.11
  -2  12   0    1.07    0.08
   2  12   0    1.04    0.10
  -2  12   0    1.04    0.07
  -2  12   0    0.99    0.08
  -2  12   0    1.04    0.09
   3 -12   0    0.10    0.04
  -3 -12   0    0.03    0.06
   3 -12   0   -0.01    0.04
  -3 -12   0    0.15    0.06
   3 -12   0    0.13    0.04
   3  12   0    0.11    0.05
  -3  12   0    0.13    0.05
  -3  12   0    0.09    0.04
  -3  12   0    0.11    0.05
   3  12   0    0.16    0.06
  -3  12   0    0.13    0.05
   4 -12   0    5.39    0.19
  -4 -12   0    5.09    0.22
   4 -12   0    5.47    0.20
  -4 -12   0    5.20    0.24
   4 -12   0    5.04    0.21
  -4  12   0    5.43    0.20
  -4  12   0    5.23    0.19
  -4  12   0    5.59    0.21
  -4  12   0    5.06    0.19
   4  12   0    5.76    0.23
   5 -12   0    5.24    0.22
  -5 -12   0    5.24    0.25
  -5 -12   0    5.49    0.28
   5 -12   0    5.12    0.21
  -5  12   0    5.38    0.22
  -5  12   0    5.27    0.21
  -5  12   0    5.71    0.21
   5  12   0    5.53    0.24
  -5  12   0    5.40    0.21
  -6 -12   0    0.91    0.16
   6 -12   0    0.97    0.12
  -6 -12   0    0.87    0.14
  -6  12   0    0.85    0.11
  -6  12   0    0.98    0.11
  -6  12   0    0.81    0.10
  -7 -12   0   -0.03    0.07
   7 -12   0    0.06    0.06
  -7 -12   0   -0.03    0.10
  -7  12   0    0.04    0.07
  -7  12   0   -0.08    0.07
  -7  12   0   -0.10    0.08
  -8 -12   0    0.01    0.12
  -8 -12   0    0.06    0.08
  -8  12   0    0.07    0.08
  -8  12   0    0.14    0.08
  -9 -12   0    0.18    0.15
  -9 -12   0    0.11    0.12
  -9  12   0    0.19    0.11
 -10 -12   0    0.49    0.19
 -10 -12   0    0.27    0.12
 -10  12   0    0.36    0.13
   1 -13   0   23.89    0.59
  -1 -13   0   22.54    0.59
   1 -13   0   23.84    0.56
   1 -13   0   23.63    0.58
   1 -13   0   23.88    0.55
  -1 -13   0   24.28    0.57
   1  13   0   23.91    0.58
  -1  13   0   23.20    0.57
   1  13   0   22.90    0.58
   1  13   0   23.29    0.56
   1  13   0   23.53    0.62
  -1  13   0   22.42    0.54
  -1  13   0   23.41    0.55
  -1  13   0   23.72    0.56
   2 -13   0    1.02    0.10
  -2 -13   0    1.05    0.10
  -2 -13   0    1.08    0.12
   2 -13   0    1.01    0.10
   2 -13   0    1.01    0.08
   2 -13   0    1.28    0.08
   2  13   0    1.10    0.10
  -2  13   0    1.18    0.08
  -2  13   0    1.16    0.08
  -2  13   0    1.13    0.09
   2  13   0    1.00    0.13
  -2  13   0    1.11    0.09
   2  13   0    1.33    0.12
   3 -13   0    2.69    0.12
   3 -13   0    2.68    0.12
  -3 -13   0    2.73    0.16
  -3 -13   0    2.58    0.15
   3 -13   0    2.73    0.14
  -3  13   0    2.77    0.13
  -3  13   0    2.54    0.13
  -3  13   0    2.46    0.12
   3  13   0    2.79    0.16
  -3  13   0    2.68    0.12
   3  13   0    2.45    0.14
   4 -13   0    0.11    0.05
  -4 -13   0    0.22    0.08
   4 -13   0    0.13    0.05
  -4 -13   0    0.06    0.06
   4 -13   0    0.10    0.05
  -4  13   0    0.17    0.05
  -4  13   0    0.10    0.05
  -4  13   0    0.13    0.06
  -4  13   0    0.10    0.04
   4  13   0    0.16    0.06
  -5 -13   0    6.32    0.28
  -5 -13   0    6.14    0.29
   5 -13   0    6.50    0.24
   5 -13   0    6.19    0.25
   5  13   0    6.33    0.27
  -5  13   0    5.97    0.23
  -5  13   0    6.24    0.23
  -5  13   0    6.25    0.24
  -6 -13   0    1.32    0.16
   6 -13   0    1.13    0.13
  -6 -13   0    1.25    0.17
  -6  13   0    1.60    0.15
  -6  13   0    1.13    0.12
  -6  13   0    1.36    0.13
  -7 -13   0    0.44    0.12
  -7 -13   0    0.50    0.15
  -7  13   0    0.41    0.09
  -7  13   0    0.35    0.10
  -7  13   0    0.34    0.10
  -8 -13   0    2.31    0.23
  -8 -13   0    2.15    0.24
  -8  13   0    2.09    0.19
  -9 -13   0    1.32    0.21
  -9 -13   0    0.90    0.20
  -9  13   0    1.18    0.16
 -10 -13   0    0.36    0.18
 -10 -13   0    0.31    0.13
 -10  13   0    0.40    0.13
   0 -14   0    0.54    0.08
   0 -14   0    0.57    0.09
   0 -14   0    0.57    0.07
   0  14   0    0.54    0.07
   0  14   0    0.51    0.07
   0  14   0    0.58    0.08
   0  14   0    0.48    0.09
   1 -14   0    1.18    0.11
   1 -14   0    1.04    0.08
  -1 -14   0    1.15    0.09
   1 -14   0    1.31    0.09
   1 -14   0    1.31    0.11
  -1 -14   0    1.17    0.11
  -1  14   0    1.14    0.09
  -1  14   0    0.91    0.09
  -1  14   0    1.29    0.09
   1  14   0    1.48    0.11
   1  14   0    1.06    0.10
  -1  14   0    1.03    0.08
   1  14   0    1.19    0.09
   1  14   0    0.79    0.11
   2 -14   0    8.45    0.25
   2 -14   0    7.79    0.27
  -2 -14   0    7.76    0.27
  -2 -14   0    7.62    0.29
   2 -14   0    8.26    0.25
   2 -14   0    8.04    0.27
   2  14   0    8.63    0.27
  -2  14   0    8.40    0.26
  -2  14   0    8.24    0.24
   2  14   0    8.35    0.29
  -2  14   0    8.05    0.24
   2  14   0    8.56    0.33
  -2  14   0    7.96    0.25
   3 -14   0    0.09    0.04
  -3 -14   0    0.09    0.08
  -3 -14   0    0.10    0.06
   3 -14   0    0.05    0.04
   3 -14   0    0.05    0.04
   3  14   0    0.07    0.10
  -3  14   0    0.02    0.04
  -3  14   0    0.03    0.04
  -3  14   0    0.03    0.04
   3  14   0    0.05    0.06
   3  14   0    0.13    0.07
  -3  14   0    0.01    0.04
  -4 -14   0    0.28    0.08
  -4 -14   0    0.13    0.09
   4 -14   0    0.22    0.05
   4 -14   0    0.17    0.06
   4 -14   0    0.11    0.05
  -4  14   0    0.30    0.07
  -4  14   0    0.29    0.06
  -4  14   0    0.14    0.05
  -4  14   0    0.25    0.06
   4  14   0    0.42    0.09
  -5 -14   0    4.14    0.25
  -5 -14   0    3.61    0.21
   5 -14   0    3.85    0.18
   5 -14   0    3.99    0.20
  -5  14   0    4.01    0.18
  -5  14   0    3.80    0.17
  -5  14   0    4.19    0.18
  -6 -14   0    3.69    0.27
  -6 -14   0    3.76    0.24
   6 -14   0    4.07    0.21
  -6  14   0    4.17    0.21
  -6  14   0    3.88    0.19
  -6  14   0    4.13    0.20
  -7 -14   0   -0.05    0.06
  -7 -14   0    0.04    0.08
  -7  14   0   -0.18    0.06
  -7  14   0   -0.07    0.05
  -8 -14   0    0.95    0.16
  -8 -14   0    0.75    0.16
  -8  14   0    0.87    0.13
  -9 -14   0   -0.11    0.12
  -9 -14   0   -0.11    0.10
  -9  14   0    0.04    0.09
   0 -15   0   -0.02    0.05
   0 -15   0   -0.05    0.04
   0 -15   0   -0.04    0.03
   0  15   0    0.06    0.05
   0  15   0   -0.03    0.03
   0  15   0   -0.01    0.04
   0  15   0   -0.04    0.05
  -1 -15   0    0.08    0.04
   1 -15   0    0.10    0.05
   1 -15   0    0.22    0.06
   1 -15   0    0.08    0.05
  -1 -15   0    0.11    0.06
   1 -15   0    0.14    0.05
   1  15   0    0.19    0.06
  -1  15   0    0.12    0.05
   1  15   0    0.22    0.06
   1  15   0    0.22    0.08
  -1  15   0    0.16    0.05
  -1  15   0    0.23    0.06
   1  15   0    0.23    0.06
  -1  15   0    0.14    0.05
   2 -15   0    2.61    0.15
   2 -15   0    3.05    0.16
   2 -15   0    3.00    0.13
  -2 -15   0    2.97    0.15
  -2 -15   0    2.85    0.17
   2 -15   0    3.01    0.14
   2  15   0    3.00    0.15
  -2  15   0    2.85    0.13
  -2  15   0    3.09    0.14
   2  15   0    2.58    0.16
  -2  15   0    3.03    0.14
  -2  15   0    3.16    0.15
   2  15   0    2.92    0.17
   2  15   0    3.28    0.21
  -3 -15   0    0.84    0.11
   3 -15   0    0.78    0.08
  -3 -15   0    0.92    0.13
   3 -15   0    0.91    0.09
   3 -15   0    0.75    0.09
   3  15   0    0.67    0.10
  -3  15   0    0.76    0.09
   3  15   0    0.94    0.15
  -3  15   0    0.74    0.08
  -3  15   0    0.84    0.08
  -3  15   0    0.86    0.09
  -4 -15   0    1.32    0.15
  -4 -15   0    1.07    0.13
   4 -15   0    1.18    0.11
   4 -15   0    1.11    0.12
  -4  15   0    1.13    0.10
  -4  15   0    0.95    0.10
  -4  15   0    1.01    0.11
   4  15   0    1.25    0.13
  -4  15   0    1.11    0.11
   5 -15   0    1.22    0.13
  -5 -15   0    1.21    0.16
  -5 -15   0    1.05    0.15
   5 -15   0    1.14    0.12
  -5  15   0    1.23    0.12
  -5  15   0    1.24    0.12
  -5  15   0    1.14    0.11
  -6 -15   0    4.76    0.28
  -6 -15   0    4.42    0.25
   6 -15   0    4.36    0.23
  -6  15   0    5.12    0.22
  -6  15   0    4.85    0.22
  -6  15   0    4.82    0.22
  -7 -15   0   -0.08    0.11
  -7 -15   0    0.07    0.11
  -7  15   0   -0.01    0.06
  -7  15   0    0.08    0.08
  -8 -15   0    1.77    0.24
  -8 -15   0    2.14    0.22
  -8  15   0    2.33    0.17
  -9 -15   0    0.00    0.09
  -9 -15   0    0.12    0.15
  -9  15   0    0.08    0.10
   0 -16   0    4.78    0.18
   0 -16   0    4.58    0.22
   0 -16   0    4.46    0.20
   0  16   0    4.64    0.18
   0  16   0    4.79    0.20
   0  16   0    4.74    0.22
   0  16   0    4.94    0.19
  -1 -16   0    0.10    0.06
   1 -16   0    0.20    0.05
  -1 -16   0    0.04    0.05
   1 -16   0    0.09    0.05
   1 -16   0    0.12    0.05
   1  16   0    0.08    0.06
  -1  16   0    0.14    0.06
   1  16   0    0.17    0.06
  -1  16   0    0.00    0.04
  -1  16   0    0.06    0.05
   1  16   0    0.17    0.06
  -1  16   0    0.13    0.05
   1  16   0    0.13    0.09
   2 -16   0    0.27    0.08
  -2 -16   0    0.35    0.07
   2 -16   0    0.30    0.06
   2 -16   0    0.31    0.06
  -2 -16   0    0.31    0.09
   2 -16   0    0.36    0.07
   2  16   0    0.27    0.10
   2  16   0    0.21    0.06
  -2  16   0    0.39    0.07
  -2  16   0    0.23    0.06
   2  16   0    0.34    0.07
  -2  16   0    0.30    0.06
  -2  16   0    0.38    0.07
   3 -16   0    0.16    0.05
   3 -16   0    0.11    0.05
  -3 -16   0    0.15    0.06
  -3 -16   0    0.16    0.07
   3 -16   0    0.09    0.05
  -3  16   0    0.06    0.04
  -3  16   0    0.07    0.05
  -3  16   0    0.12    0.05
   3  16   0    0.14    0.05
   3  16   0    0.19    0.11
  -3  16   0    0.05    0.04
  -4 -16   0    6.93    0.32
  -4 -16   0    7.36    0.29
   4 -16   0    7.75    0.26
   4 -16   0    7.17    0.27
   4  16   0    7.40    0.28
  -4  16   0    7.21    0.24
   4  16   0    7.72    0.37
  -4  16   0    7.01    0.25
  -4  16   0    7.20    0.25
   5 -16   0    0.76    0.10
  -5 -16   0    0.69    0.13
   5 -16   0    0.99    0.12
  -5 -16   0    0.65    0.15
  -5  16   0    0.94    0.11
  -5  16   0    0.88    0.10
  -5  16   0    0.76    0.10
   6 -16   0    0.49    0.11
  -6 -16   0    0.38    0.12
  -6 -16   0    0.33    0.14
  -6  16   0    0.32    0.08
  -6  16   0    0.49    0.09
  -6  16   0    0.51    0.10
  -7 -16   0    0.45    0.14
  -7 -16   0    0.33    0.15
  -7  16   0    0.51    0.10
  -8 -16   0    0.47    0.17
  -8 -16   0    0.68    0.15
  -8  16   0    0.61    0.12
  -9 -16   0    0.14    0.16
  -9 -16   0    0.44    0.14
  -9  16   0    0.07    0.09
   0 -17   0    0.04    0.06
   0 -17   0    0.06    0.06
   0 -17   0    0.13    0.05
   0  17   0    0.12    0.06
   0  17   0    0.08    0.07
   0  17   0    0.12    0.05
   0  17   0    0.08    0.05
   1 -17   0    0.57    0.07
  -1 -17   0    0.46    0.09
  -1 -17   0    0.59    0.08
   1 -17   0    0.52    0.09
   1 -17   0    0.60    0.09
   1  17   0    0.57    0.09
   1  17   0    0.60    0.09
  -1  17   0    0.60    0.09
   1  17   0    0.58    0.09
  -1  17   0    0.51    0.08
   1  17   0    0.71    0.11
  -1  17   0    0.60    0.08
  -1  17   0    0.58    0.08
   2 -17   0    1.60    0.11
   2 -17   0    1.27    0.10
   2 -17   0    1.37    0.13
  -2 -17   0    1.33    0.13
  -2 -17   0    1.06    0.14
   2 -17   0    1.30    0.13
  -2  17   0    1.30    0.09
   2  17   0    1.43    0.13
  -2  17   0    1.22    0.11
   2  17   0    1.34    0.14
   2  17   0    1.22    0.15
  -2  17   0    1.27    0.10
  -2  17   0    1.31    0.10
  -3 -17   0    1.17    0.15
   3 -17   0    1.42    0.14
  -3 -17   0    1.33    0.14
   3 -17   0    1.53    0.11
  -3  17   0    1.39    0.11
   3  17   0    1.35    0.13
  -3  17   0    1.26    0.10
   3  17   0    1.33    0.17
  -3  17   0    1.50    0.11
  -3  17   0    1.32    0.10
  -4 -17   0    3.10    0.23
   4 -17   0    3.06    0.18
   4 -17   0    3.27    0.16
  -4 -17   0    2.94    0.20
  -4  17   0    2.97    0.15
  -4  17   0    3.44    0.17
  -4  17   0    3.21    0.15
   4  17   0    3.13    0.28
   4  17   0    3.01    0.19
   5 -17   0   -0.01    0.06
  -5 -17   0    0.01    0.06
   5 -17   0    0.06    0.07
  -5 -17   0    0.12    0.08
  -5  17   0    0.04    0.06
  -5  17   0   -0.01    0.05
  -5  17   0   -0.01    0.06
  -6 -17   0    5.56    0.33
  -6 -17   0    4.95    0.28
  -6  17   0    5.41    0.23
  -6  17   0    5.08    0.23
  -7 -17   0    0.73    0.14
  -7 -17   0    0.35    0.12
  -7  17   0    0.52    0.10
  -8 -17   0    0.13    0.14
  -8 -17   0    0.17    0.13
  -8  17   0    0.13    0.10
  -9 -17   0    0.02    0.12
  -9 -17   0    0.31    0.14
  -9  17   0    0.36    0.12
   0 -18   0    0.16    0.07
   0 -18   0    0.23    0.06
   0  18   0    0.29    0.08
   0  18   0    0.09    0.06
   0  18   0    0.16    0.06
  -1 -18   0    0.14    0.07
   1 -18   0    0.16    0.07
   1 -18   0    0.13    0.07
   1 -18   0    0.08    0.05
  -1 -18   0    0.01    0.05
  -1  18   0    0.05    0.05
  -1  18   0    0.09    0.05
   1  18   0   -0.04    0.05
  -1  18   0    0.01    0.05
   1  18   0    0.02    0.07
   1  18   0    0.15    0.07
  -1  18   0    0.05    0.05
  -2 -18   0   -0.03    0.03
   2 -18   0    0.00    0.04
  -2 -18   0    0.02    0.07
   2 -18   0    0.02    0.05
   2 -18   0    0.08    0.06
  -2  18   0    0.04    0.05
   2  18   0   -0.06    0.07
  -2  18   0    0.00    0.04
   2  18   0    0.00    0.05
  -2  18   0   -0.02    0.04
  -2  18   0    0.02    0.04
   2  18   0    0.03    0.07
  -3 -18   0    0.12    0.09
   3 -18   0    0.01    0.05
  -3 -18   0    0.18    0.08
   3 -18   0    0.11    0.06
   3  18   0    0.04    0.08
  -3  18   0    0.09    0.05
   3  18   0   -0.03    0.04
  -3  18   0    0.13    0.06
  -3  18   0    0.06    0.05
   4 -18   0    1.04    0.11
   4 -18   0    1.16    0.13
  -4 -18   0    0.99    0.16
  -4 -18   0    0.87    0.14
   4  18   0    1.18    0.20
   4  18   0    1.10    0.14
  -4  18   0    1.13    0.11
  -4  18   0    1.21    0.12
  -4  18   0    1.11    0.11
   5 -18   0   -0.11    0.05
  -5 -18   0   -0.06    0.10
  -5 -18   0    0.05    0.09
   5 -18   0    0.05    0.07
  -5  18   0    0.07    0.06
  -5  18   0    0.06    0.06
  -5  18   0    0.00    0.05
   5  18   0    0.14    0.14
  -6 -18   0    6.38    0.32
  -6 -18   0    5.49    0.32
  -6  18   0    5.92    0.24
  -7 -18   0    0.27    0.12
  -7 -18   0    0.10    0.11
  -7  18   0    0.42    0.10
  -8 -18   0    0.22    0.11
  -8 -18   0    0.61    0.16
  -8  18   0    0.33    0.11
  -9 -18   0   -0.01    0.12
  -9 -18   0    0.13    0.12
  -9  18   0    0.03    0.10
   0 -19   0    0.04    0.06
   0 -19   0   -0.03    0.04
   0  19   0   -0.05    0.07
   0  19   0    0.00    0.05
   0  19   0   -0.03    0.04
   1 -19   0    3.39    0.20
  -1 -19   0    3.42    0.20
   1 -19   0    2.87    0.18
   1 -19   0    3.31    0.16
  -1 -19   0    3.36    0.17
   1  19   0    3.36    0.20
   1  19   0    3.14    0.16
  -1  19   0    3.29    0.17
  -1  19   0    3.05    0.17
   1  19   0    3.46    0.18
  -1  19   0    3.20    0.16
   2 -19   0    2.68    0.17
   2 -19   0    3.08    0.18
  -2 -19   0    3.21    0.18
   2 -19   0    2.71    0.15
  -2 -19   0    3.01    0.20
   2  19   0    2.79    0.16
   2  19   0    2.86    0.22
  -2  19   0    2.86    0.15
  -2  19   0    2.97    0.16
  -2  19   0    3.04    0.15
   2  19   0    2.37    0.17
  -3 -19   0    4.34    0.23
  -3 -19   0    4.52    0.26
   3 -19   0    4.87    0.23
   3 -19   0    4.83    0.20
   3  19   0    4.67    0.22
  -3  19   0    5.01    0.20
  -3  19   0    4.96    0.20
   3  19   0    5.00    0.29
  -3  19   0    4.67    0.20
   3  19   0    4.76    0.25
  -4 -19   0    8.24    0.37
  -4 -19   0    8.04    0.33
   4 -19   0    7.65    0.27
   4 -19   0    7.42    0.30
  -4  19   0    7.87    0.28
   4  19   0    7.60    0.32
   4  19   0    7.88    0.38
  -4  19   0    8.00    0.27
  -4  19   0    7.86    0.27
   5 -19   0    0.08    0.06
  -5 -19   0    0.16    0.10
  -5 -19   0    0.04    0.09
  -5  19   0    0.04    0.06
   5  19   0    0.00    0.12
  -5  19   0    0.00    0.05
  -5  19   0   -0.01    0.06
  -6 -19   0    0.92    0.16
  -6 -19   0    0.92    0.18
  -6  19   0    1.14    0.13
   6  19   0    0.88    0.18
  -7 -19   0    9.38    0.46
  -7 -19   0    9.25    0.40
  -7  19   0    8.52    0.33
  -8 -19   0    0.01    0.11
  -8 -19   0   -0.01    0.11
  -8  19   0    0.11    0.09
   0 -20   0    1.55    0.15
   0 -20   0    1.61    0.12
   0  20   0    1.59    0.13
   0  20   0    1.38    0.14
   0  20   0    1.49    0.12
   1 -20   0    2.69    0.19
   1 -20   0    2.62    0.18
   1 -20   0    2.48    0.15
  -1 -20   0    2.63    0.17
  -1 -20   0    2.70    0.19
  -1  20   0    2.72    0.16
   1  20   0    3.05    0.20
  -1  20   0    2.69    0.15
   1  20   0    2.58    0.16
   1  20   0    2.53    0.17
  -1  20   0    2.73    0.15
   2 -20   0    3.96    0.22
  -2 -20   0    4.00    0.21
  -2 -20   0    4.01    0.24
   2 -20   0    3.94    0.21
   2 -20   0    4.21    0.19
  -2  20   0    3.98    0.18
   2  20   0    4.02    0.25
   2  20   0    4.15    0.20
  -2  20   0    4.07    0.18
   2  20   0    3.95    0.22
  -2  20   0    3.99    0.20
   3 -20   0    2.94    0.16
   3 -20   0    3.03    0.19
  -3 -20   0    3.14    0.20
  -3 -20   0    2.90    0.21
   3  20   0    3.38    0.20
  -3  20   0    2.99    0.15
   3  20   0    3.01    0.24
   3  20   0    2.88    0.19
  -3  20   0    3.28    0.17
  -3  20   0    3.46    0.18
  -4 -20   0    1.32    0.16
   4 -20   0    1.46    0.12
  -4 -20   0    1.48    0.19
   4 -20   0    1.06    0.14
   4  20   0    1.61    0.17
  -4  20   0    1.35    0.12
   4  20   0    1.31    0.20
  -4  20   0    1.18    0.12
  -4  20   0    1.32    0.13
  -5 -20   0    0.04    0.10
  -5 -20   0    0.01    0.08
   5  20   0    0.04    0.13
  -5  20   0   -0.04    0.05
  -6 -20   0    1.83    0.20
  -6 -20   0    2.15    0.25
   6  20   0    1.97    0.27
  -6  20   0    1.86    0.15
  -7 -20   0    0.36    0.16
  -7 -20   0    0.51    0.15
  -7  20   0    0.33    0.10
   7  20   0    0.53    0.16
  -8 -20   0    0.71    0.17
  -8 -20   0    0.20    0.16
  -8  20   0    0.61    0.12
   0 -21   0    0.08    0.07
   0 -21   0    0.07    0.05
   0  21   0   -0.03    0.06
   0  21   0    0.04    0.06
   0  21   0   -0.02    0.05
  -1 -21   0    0.25    0.09
  -1 -21   0    0.34    0.09
   1 -21   0    0.37    0.07
   1 -21   0    0.25    0.09
   1 -21   0    0.17    0.08
   1  21   0    0.35    0.09
   1  21   0    0.29    0.08
   1  21   0    0.46    0.12
  -1  21   0    0.25    0.08
  -1  21   0    0.43    0.09
  -1  21   0    0.41    0.09
  -2 -21   0    0.08    0.08
   2 -21   0    0.25    0.08
   2 -21   0    0.03    0.05
  -2 -21   0    0.19    0.07
   2 -21   0    0.08    0.07
   2  21   0    0.15    0.07
   2  21   0    0.16    0.09
  -2  21   0    0.21    0.07
  -2  21   0    0.07    0.06
   2  21   0    0.09    0.10
  -2  21   0    0.06    0.06
   3 -21   0    1.38    0.16
   3 -21   0    1.37    0.13
  -3 -21   0    1.35    0.15
  -3 -21   0    1.23    0.17
   3  21   0    0.91    0.17
   3  21   0    1.22    0.16
  -3  21   0    1.13    0.12
  -3  21   0    1.32    0.13
   3  21   0    0.82    0.13
  -3  21   0    1.28    0.12
  -4 -21   0    1.48    0.17
  -4 -21   0    1.40    0.18
   4 -21   0    1.75    0.13
   4  21   0    1.74    0.19
  -4  21   0    1.51    0.14
  -4  21   0    1.38    0.13
   4  21   0    1.37    0.21
  -5 -21   0    0.20    0.12
  -5 -21   0    0.29    0.11
  -5  21   0    0.43    0.09
   5  21   0    0.41    0.14
  -6 -21   0    0.34    0.13
  -6 -21   0    0.31    0.12
  -6  21   0    0.29    0.09
   6  21   0    0.33    0.18
  -7 -21   0    0.34    0.14
  -7 -21   0    0.16    0.12
  -7  21   0   -0.02    0.07
   7  21   0    0.09    0.16
  -8 -21   0    0.20    0.11
  -8 -21   0   -0.01    0.16
  -8  21   0    0.27    0.10
   8  21   0    0.21    0.18
   0 -22   0   13.27    0.45
   0 -22   0   12.81    0.40
   0  22   0   13.53    0.42
   0  22   0   13.75    0.45
   0  22   0   12.93    0.40
  -1 -22   0    2.94    0.21
   1 -22   0    3.08    0.21
   1 -22   0    3.17    0.17
  -1 -22   0    2.80    0.17
   1 -22   0    2.97    0.20
  -1  22   0    3.09    0.19
   1  22   0    2.89    0.21
  -1  22   0    2.84    0.16
   1  22   0    2.51    0.18
  -1  22   0    2.80    0.17
   1  22   0    2.97    0.18
   2 -22   0    0.10    0.07
   2 -22   0    0.27    0.09
  -2 -22   0    0.17    0.08
  -2 -22   0    0.41    0.12
   2 -22   0    0.24    0.07
  -2  22   0    0.17    0.08
   2  22   0    0.06    0.09
   2  22   0    0.16    0.07
   2  22   0    0.13    0.11
  -2  22   0    0.35    0.08
  -2  22   0    0.18    0.08
  -3 -22   0    2.61    0.24
   3 -22   0    2.36    0.15
  -3 -22   0    2.20    0.18
  -3  22   0    2.36    0.15
  -3  22   0    2.12    0.14
   3  22   0    2.37    0.24
   3  22   0    2.39    0.22
  -3  22   0    2.41    0.16
   3  22   0    2.43    0.18
  -4 -22   0    2.87    0.21
  -4 -22   0    3.25    0.26
   4  22   0    2.59    0.27
  -4  22   0    2.89    0.17
   4  22   0    2.98    0.23
  -5 -22   0    0.55    0.13
  -5 -22   0    0.33    0.13
  -5  22   0    0.27    0.08
   5  22   0    0.51    0.17
  -6 -22   0    0.63    0.17
  -6 -22   0    0.67    0.15
  -6  22   0    0.59    0.11
   6  22   0    0.68    0.18
  -7 -22   0    0.06    0.12
  -7 -22   0   -0.22    0.11
   7  22   0    0.10    0.17
  -7  22   0    0.12    0.08
   0 -23   0    0.20    0.09
   0 -23   0    0.32    0.08
   0  23   0    0.30    0.08
   0  23   0    0.26    0.08
   0  23   0    0.21    0.09
   1 -23   0    1.67    0.19
  -1 -23   0    0.98    0.15
   1 -23   0    1.10    0.12
  -1 -23   0    1.03    0.13
   1 -23   0    1.10    0.14
  -1  23   0    1.16    0.13
  -1  23   0    1.30    0.13
   1  23   0    1.07    0.16
   1  23   0    0.99    0.13
  -1  23   0    1.08    0.14
   1  23   0    1.30    0.15
   2 -23   0    0.04    0.08
  -2 -23   0    0.25    0.09
  -2 -23   0    0.09    0.10
   2 -23   0    0.18    0.06
   2  23   0    0.11    0.10
  -2  23   0    0.27    0.08
  -2  23   0    0.18    0.07
   2  23   0    0.15    0.11
  -2  23   0    0.09    0.07
   2  23   0    0.17    0.08
  -3 -23   0    0.83    0.13
  -3 -23   0    0.94    0.16
   3  23   0    1.07    0.18
  -3  23   0    1.01    0.12
   3  23   0    1.13    0.14
   3  23   0    1.09    0.16
  -4 -23   0   -0.02    0.08
  -4 -23   0   -0.13    0.07
   4  23   0    0.15    0.13
  -4  23   0   -0.06    0.06
   4  23   0    0.03    0.10
  -5 -23   0    1.49    0.22
  -5 -23   0    0.92    0.16
  -5  23   0    1.18    0.13
   5  23   0    1.13    0.21
   5  23   0    1.30    0.19
  -6 -23   0    0.07    0.10
  -6 -23   0    0.07    0.13
  -6  23   0   -0.01    0.07
   6  23   0   -0.09    0.15
  -7 -23   0    1.24    0.20
  -7 -23   0    1.28    0.23
  -7  23   0    1.23    0.15
   7  23   0    1.25    0.26
   0 -24   0    0.83    0.13
   0 -24   0    0.58    0.10
   0  24   0    0.64    0.11
   0  24   0    0.87    0.14
   1 -24   0    2.46    0.15
  -1 -24   0    2.75    0.21
   1 -24   0    2.26    0.21
  -1 -24   0    2.33    0.17
   1  24   0    2.00    0.21
   1  24   0    2.50    0.18
  -1  24   0    2.55    0.17
  -1  24   0    2.42    0.17
   2 -24   0    0.57    0.12
  -2 -24   0    0.27    0.12
  -2 -24   0    0.39    0.10
   2  24   0    0.46    0.14
   2  24   0    0.28    0.11
  -2  24   0    0.42    0.09
  -3 -24   0   -0.04    0.08
  -3 -24   0    0.09    0.11
  -3  24   0    0.09    0.07
   3  24   0    0.00    0.09
   3  24   0   -0.06    0.11
  -4 -24   0   -0.01    0.10
  -4 -24   0    0.15    0.10
  -4  24   0    0.17    0.08
   4  24   0    0.22    0.14
   4  24   0    0.13    0.11
  -5 -24   0    0.22    0.14
  -5 -24   0    0.44    0.13
   5  24   0    0.30    0.11
   5  24   0    0.01    0.10
  -5  24   0    0.16    0.08
  -6 -24   0    0.23    0.13
  -6 -24   0    0.01    0.09
   6  24   0    0.42    0.18
  -6  24   0    0.09    0.08
  -7 -24   0    0.03    0.14
  -7 -24   0    0.10    0.10
   7  24   0    0.09    0.17
  -7  24   0   -0.01    0.08
   0 -25   0    0.09    0.08
   0 -25   0    0.02    0.07
   0  25   0    0.09    0.08
   0  25   0   -0.01    0.09
   1 -25   0    0.54    0.12
  -1 -25   0    0.68    0.12
  -1 -25   0    0.68    0.14
   1  25   0    0.60    0.13
   1  25   0    0.47    0.12
  -1  25   0    0.51    0.10
   2 -25   0    0.16    0.09
  -2 -25   0    0.24    0.09
  -2 -25   0    0.21    0.12
   2  25   0    0.35    0.13
   2  25   0    0.35    0.11
  -2  25   0    0.24    0.08
  -3 -25   0   -0.10    0.09
  -3 -25   0    0.02    0.08
  -3  25   0    0.02    0.06
   3  25   0   -0.08    0.11
   3  25   0    0.07    0.10
  -4 -25   0    0.51    0.15
  -4 -25   0    0.43    0.12
   4  25   0    0.61    0.15
   4  25   0    0.67    0.17
  -4  25   0    0.48    0.10
  -5 -25   0    1.28    0.18
  -5 -25   0    0.79    0.18
   5  25   0    1.00    0.18
   5  25   0    0.75    0.21
  -5  25   0    0.88    0.12
  -6 -25   0    0.09    0.14
  -6 -25   0    0.03    0.08
   6  25   0   -0.06    0.11
  -6  25   0    0.08    0.08
   6  25   0    0.21    0.18
   0 -26   0    1.58    0.19
   0  26   0    1.64    0.17
  -1 -26   0    0.08    0.09
   1 -26   0    0.19    0.11
  -1  26   0   -0.03    0.07
   1  26   0   -0.06    0.07
  -2 -26   0    0.06    0.08
  -2 -26   0    0.09    0.10
   2 -26   0    0.15    0.09
   2  26   0    0.15    0.10
  -2  26   0    0.14    0.08
  -3 -26   0    0.24    0.10
  -3 -26   0    0.13    0.11
   3  26   0    0.35    0.15
   3  26   0    0.14    0.11
  -3  26   0    0.09    0.07
  -4 -26   0    0.47    0.15
  -4 -26   0    0.49    0.13
  -4  26   0    0.50    0.10
   4  26   0    0.62    0.14
   4  26   0    0.51    0.17
  -5 -26   0    0.18    0.11
  -5 -26   0    0.23    0.14
  -5  26   0    0.14    0.08
   5  26   0    0.03    0.08
  -6 -26   0    0.53    0.18
  -6 -26   0    1.28    0.21
  -6  26   0    0.98    0.13
   6  26   0    0.97    0.19
   0 -27   0   -0.10    0.08
   0  27   0   -0.13    0.06
   1 -27   0    0.02    0.09
  -1 -27   0    0.11    0.10
   1  27   0    0.14    0.09
  -1  27   0    0.05    0.07
   2 -27   0    0.39    0.12
  -2 -27   0    0.35    0.13
  -2  27   0    0.39    0.09
   2  27   0    0.38    0.12
  -3 -27   0    0.16    0.12
  -3  27   0   -0.02    0.07
   3  27   0    0.06    0.11
  -4 -27   0    0.31    0.14
  -4  27   0    0.05    0.08
   4  27   0   -0.02    0.10
  -5 -27   0   -0.03    0.12
  -5  27   0   -0.15    0.06
   5  27   0    0.07    0.13
   0 -28   0    0.13    0.11
   0  28   0    0.01    0.08
   1 -28   0   -0.08    0.08
  -1 -28   0    0.18    0.10
  -1  28   0    0.07    0.07
   1  28   0   -0.03    0.08
  -2 -28   0    0.77    0.17
   2 -28   0    0.64    0.14
  -2  28   0    0.72    0.12
   2  28   0    0.77    0.15
  -3 -28   0    0.09    0.12
   3  28   0    0.31    0.12
  -3  28   0   -0.05    0.07
  -4 -28   0    0.59    0.17
   4  28   0    0.85    0.17
  -4  28   0    0.60    0.11
   0 -29   0   -0.03    0.09
   0  29   0   -0.03    0.08
   1 -29   0    0.22    0.10
  -1 -29   0    0.30    0.12
  -1  29   0    0.21    0.09
   1  29   0    0.27    0.12
  -2 -29   0    0.07    0.12
   2 -29   0   -0.04    0.10
  -2  29   0    0.07    0.08
   2  29   0    0.08    0.10
  -3 -29   0    1.84    0.24
   3  29   0    2.03    0.23
  -3  29   0    1.73    0.17
  -4 -29   0    0.10    0.14
  -4  29   0    0.05    0.08
   4  29   0    0.02    0.12
   0 -30   0    0.12    0.11
   0  30   0    0.08    0.10
  -1 -30   0    0.39    0.13
   1 -30   0    0.42    0.13
  -1  30   0    0.50    0.12
   1  30   0    0.47    0.12
  -2 -30   0   -0.01    0.11
   2 -30   0    0.07    0.11
   2  30   0    0.05    0.10
  -2  30   0   -0.06    0.07
  -3 -30   0    0.09    0.13
   3  30   0    0.15    0.11
   0 -31   0    0.20    0.12
   0  31   0    0.15    0.10
  -1 -31   0    0.43    0.16
   1 -31   0    0.46    0.15
   1  31   0    0.35    0.12
 -11   0   1    0.29    0.13
 -11   0   1    0.32    0.12
 -10   0   1    0.01    0.11
 -10   0   1    0.05    0.12
  -9   0   1    0.01    0.07
  -9   0   1    0.01    0.11
  -8   0   1    0.04    0.07
  -8   0   1    0.03    0.08
  -7   0   1    1.54    0.16
   7   0  -1    1.60    0.17
  -7   0   1    1.52    0.16
  -7   0   1    1.50    0.17
  -6   0   1   -0.03    0.04
  -6   0   1   -0.04    0.05
   6   0  -1   -0.01    0.06
  -6   0   1   -0.05    0.07
   5   0  -1   14.87    0.41
  -5   0   1   14.84    0.43
  -5   0   1   15.00    0.41
   5   0  -1   14.99    0.43
  -5   0   1   14.86    0.42
  -4   0   1    0.01    0.03
   4   0  -1    0.02    0.03
   4   0  -1    0.00    0.04
  -4   0   1   -0.05    0.03
  -4   0   1   -0.05    0.03
  -3   0   1   97.92    2.05
   3   0  -1   98.32    2.02
  -3   0   1   99.02    2.03
   3   0  -1   98.26    2.05
  -3   0   1   96.84    2.02
  -2   0   1   -0.12    0.03
   2   0  -1   -0.10    0.03
   2   0  -1   -0.08    0.03
  -2   0   1   -0.05    0.04
   2   0  -1   -0.02    0.04
  -2   0   1   -0.09    0.02
  -1   0   1    4.70    0.16
   1   0  -1    5.20    0.16
  -1   0   1    4.70    0.16
   1   0  -1    4.91    0.16
   1   0  -1    5.22    0.17
  -1   0   1    5.10    0.16
   0   0   1   -0.13    0.01
   0   0  -1   -0.17    0.01
   0   0   1   -0.19    0.01
   0   0  -1   -0.22    0.01
   0   0   1   -0.13    0.02
   0   0   1   -0.10    0.01
   0   0  -1   -0.16    0.01
   0   0  -1   -0.20    0.01
  -1   0  -1    0.09    0.02
  -1   0  -1    0.09    0.02
   1   0   1    0.10    0.02
   1   0   1    0.11    0.02
   2   0   1   -0.03    0.02
  -2   0  -1   -0.02    0.02
  -2   0  -1   -0.02    0.03
   2   0   1   -0.03    0.02
   3   0   1    2.61    0.12
  -3   0  -1    2.63    0.13
  -3   0  -1    2.91    0.12
   3   0   1    2.83    0.12
   4   0   1   -0.06    0.03
   4   0   1    0.00    0.03
  -4   0  -1   -0.02    0.04
  -4   0  -1   -0.10    0.04
  -5   0  -1   16.33    0.46
  -5   0  -1   15.73    0.44
   5   0   1   15.90    0.43
   5   0   1   16.22    0.46
  -6   0  -1    0.00    0.06
   6   0   1   -0.12    0.05
  -6   0  -1   -0.08    0.04
   7   0   1    7.70    0.32
  -7   0  -1    7.39    0.32
  -7   0  -1    7.86    0.31
  -8   0  -1   -0.04    0.08
  -8   0  -1   -0.03    0.09
  -9   0  -1    3.10    0.25
  -9   0  -1    3.07    0.23
 -10   0  -1    0.23    0.11
 -10   0  -1   -0.03    0.09
 -11  -1   1    0.23    0.11
 -11  -1   1    0.26    0.16
 -11   1   1    0.11    0.14
 -11   1   1    0.34    0.14
 -10  -1   1    0.26    0.14
 -10  -1   1    0.42    0.13
 -10   1   1    0.21    0.12
 -10   1   1    0.22    0.14
  -9  -1   1    0.03    0.10
  -9  -1   1   -0.09    0.10
  -9   1   1   -0.05    0.07
  -9   1   1   -0.16    0.09
  -8  -1   1    1.46    0.16
  -8  -1   1    1.71    0.19
  -8   1   1    1.50    0.17
  -8   1   1    1.46    0.16
  -7  -1   1    0.14    0.06
  -7  -1   1    0.21    0.10
  -7  -1   1    0.26    0.09
   7  -1  -1    0.20    0.07
  -7   1   1    0.22    0.07
  -7   1   1    0.06    0.06
  -7   1   1    0.16    0.07
   7   1  -1    0.16    0.07
  -6  -1   1    3.48    0.18
  -6  -1   1    3.54    0.19
  -6  -1   1    3.23    0.19
   6  -1  -1    3.54    0.19
  -6   1   1    3.30    0.17
   6   1  -1    3.55    0.18
  -6   1   1    3.84    0.21
  -6   1   1    3.21    0.17
   6   1  -1    3.51    0.20
   5  -1  -1    0.82    0.09
  -5  -1   1    0.88    0.09
  -5  -1   1    0.78    0.10
   5  -1  -1    0.80    0.10
  -5  -1   1    0.77    0.10
  -5   1   1    0.99    0.11
  -5   1   1    0.81    0.09
   5   1  -1    1.10    0.12
  -5   1   1    0.79    0.10
   5   1  -1    0.91    0.10
  -4  -1   1    5.09    0.20
   4  -1  -1    5.01    0.20
  -4  -1   1    5.17    0.18
   4  -1  -1    5.02    0.18
  -4   1   1    4.98    0.18
   4   1  -1    5.19    0.19
   4   1  -1    5.20    0.20
  -4   1   1    5.17    0.19
  -4   1   1    5.08    0.20
   3  -1  -1   33.60    0.73
  -3  -1   1   32.40    0.73
  -3  -1   1   33.12    0.75
   3  -1  -1   32.80    0.75
  -3   1   1   33.13    0.73
   3   1  -1   33.72    0.73
  -3   1   1   33.37    0.74
  -3   1   1   32.60    0.75
   3   1  -1   33.05    0.75
   2  -1  -1   68.44    1.43
  -2  -1   1   68.47    1.42
   2  -1  -1   69.06    1.41
  -2  -1   1   67.39    1.41
   2  -1  -1   69.61    1.42
  -2  -1   1   68.32    1.43
  -2   1   1   68.74    1.43
  -2   1   1   68.03    1.41
  -2   1   1   68.01    1.42
   2   1  -1   67.99    1.43
   2   1  -1   69.23    1.41
   1  -1  -1   11.53    0.27
   1  -1  -1   11.97    0.27
  -1  -1   1   12.04    0.27
   1  -1  -1   11.84    0.28
  -1  -1   1   12.11    0.27
  -1  -1   1   11.83    0.27
   1   1  -1   11.76    0.27
  -1   1   1   11.98    0.27
  -1   1   1   11.70    0.28
   1   1  -1   12.06    0.27
  -1   1   1   11.97    0.27
   1   1  -1   12.23    0.27
   0  -1  -1    1.69    0.06
   0  -1   1    2.05    0.06
   0  -1  -1    1.74    0.07
   0  -1   1    2.05    0.06
   0  -1   1    2.14    0.06
   0   1   1    2.24    0.07
   0   1   1    1.66    0.06
   0   1   1    2.35    0.07
   1  -1   1    0.88    0.04
  -1  -1  -1    0.83    0.05
  -1  -1  -1    0.74    0.05
   1  -1   1    0.84    0.04
  -1   1  -1    0.60    0.04
   1   1   1    0.70    0.04
  -1   1  -1    0.77    0.04
   1   1   1    0.73    0.05
  -2  -1  -1   17.97    0.42
   2  -1   1   17.59    0.42
  -2  -1  -1   18.12    0.43
   2  -1   1   18.06    0.40
   2   1   1   18.41    0.43
   2   1   1   17.72    0.41
  -2   1  -1   18.20    0.41
  -2   1  -1   18.45    0.42
   3  -1   1    8.03    0.22
   3  -1   1    7.68    0.24
  -3  -1  -1    8.46    0.25
  -3  -1  -1    7.99    0.23
   3   1   1    8.31    0.23
  -3   1  -1    7.87    0.23
   3   1   1    8.15    0.25
  -3   1  -1    8.41    0.24
  -4  -1  -1    1.95    0.12
   4  -1   1    2.37    0.13
  -4  -1  -1    2.20    0.12
   4  -1   1    2.31    0.11
   4   1   1    2.17    0.12
  -4   1  -1    2.15    0.11
  -4   1  -1    2.23    0.13
   4   1   1    2.11    0.11
  -5  -1  -1    0.02    0.05
   5  -1   1    0.01    0.04
  -5  -1  -1   -0.09    0.05
   5  -1   1   -0.02    0.04
  -5   1  -1    0.08    0.06
  -5   1  -1   -0.04    0.04
   5   1   1   -0.04    0.04
   5   1   1    0.05    0.05
  -6  -1  -1    0.07    0.07
  -6  -1  -1   -0.01    0.07
   6  -1   1    0.00    0.05
  -6   1  -1    0.08    0.06
   6   1   1   -0.01    0.06
  -6   1  -1    0.05    0.07
  -7  -1  -1    0.06    0.08
   7  -1   1    0.10    0.08
  -7  -1  -1    0.29    0.10
  -7   1  -1    0.06    0.08
   7   1   1    0.00    0.06
  -7   1  -1    0.06    0.06
  -8  -1  -1   -0.07    0.05
  -8  -1  -1    0.01    0.10
  -8   1  -1   -0.18    0.07
  -8   1  -1    0.11    0.08
  -8   1  -1    0.10    0.09
  -9  -1  -1    4.63    0.28
  -9  -1  -1    5.12    0.29
  -9   1  -1    4.79    0.30
  -9   1  -1    4.73    0.28
 -10  -1  -1    2.02    0.24
 -10  -1  -1    1.65    0.20
 -10   1  -1    1.70    0.21
 -10   1  -1    1.45    0.21
 -11  -2   1    0.01    0.14
 -11  -2   1    0.04    0.09
 -11   2   1    0.25    0.14
 -11   2   1    0.27    0.13
 -10  -2   1    0.02    0.12
 -10  -2   1   -0.09    0.09
 -10   2   1    0.04    0.11
 -10   2   1    0.07    0.11
  -9  -2   1    0.01    0.10
  -9  -2   1   -0.03    0.10
  -9   2   1    0.12    0.11
  -9   2   1    0.00    0.08
  -8  -2   1    0.61    0.14
  -8  -2   1    0.44    0.12
  -8   2   1    0.43    0.11
  -8   2   1    0.34    0.12
   7  -2  -1    0.77    0.11
  -7  -2   1    0.78    0.12
  -7  -2   1    0.89    0.12
  -7   2   1    0.86    0.13
  -7   2   1    0.71    0.12
  -7   2   1    0.81    0.12
   6  -2  -1    2.30    0.16
  -6  -2   1    2.27    0.15
  -6  -2   1    2.26    0.17
  -6   2   1    2.28    0.15
   6   2  -1    2.06    0.14
  -6   2   1    2.01    0.13
   6   2  -1    2.28    0.16
  -6   2   1    1.93    0.15
  -5  -2   1    0.39    0.08
   5  -2  -1    0.42    0.07
  -5  -2   1    0.34    0.08
   5  -2  -1    0.40    0.08
   5   2  -1    0.24    0.06
   5   2  -1    0.53    0.09
  -5   2   1    0.51    0.08
  -5   2   1    0.30    0.07
  -5   2   1    0.40    0.07
   4  -2  -1    5.19    0.20
  -4  -2   1    5.14    0.19
  -4  -2   1    5.14    0.20
   4  -2  -1    5.35    0.19
  -4   2   1    5.53    0.21
   4   2  -1    5.44    0.21
   4   2  -1    5.46    0.19
  -4   2   1    5.18    0.18
  -4   2   1    5.21    0.19
  -3  -2   1    3.33    0.14
   3  -2  -1    3.20    0.13
  -3  -2   1    3.24    0.13
   3  -2  -1    3.07    0.13
   3  -2  -1    3.14    0.12
  -3   2   1    3.06    0.12
   3   2  -1    3.29    0.14
  -3   2   1    3.31    0.13
   3   2  -1    3.24    0.13
  -3   2   1    3.38    0.14
   2  -2  -1    1.10    0.07
   2  -2  -1    1.01    0.07
  -2  -2   1    1.10    0.07
  -2  -2   1    1.05    0.06
   2  -2  -1    1.00    0.06
  -2   2   1    1.16    0.06
   2   2  -1    1.05    0.06
  -2   2   1    1.02    0.07
   2   2  -1    1.00    0.07
  -2   2   1    0.97    0.06
   1  -2  -1    0.35    0.03
  -1  -2   1    0.41    0.03
   1  -2  -1    0.39    0.04
  -1  -2   1    0.36    0.03
   1  -2  -1    0.29    0.03
  -1   2   1    0.25    0.03
  -1   2   1    0.38    0.04
  -1   2   1    0.30    0.03
   1   2  -1    0.31    0.03
   1   2  -1    0.32    0.03
   0  -2  -1    0.33    0.03
   0  -2  -1    0.32    0.04
   0  -2   1    0.36    0.02
   0  -2   1    0.34    0.02
   0  -2   1    0.32    0.02
   0  -2  -1    0.22    0.03
   0  -2  -1    0.28    0.03
   0   2   1    0.30    0.04
   0   2   1    0.31    0.03
   0   2   1    0.32    0.04
   0   2  -1    0.31    0.02
   0   2   1    0.28    0.03
  -1  -2  -1    0.56    0.04
  -1  -2  -1    0.56    0.04
   1  -2   1    0.63    0.03
   1  -2   1    0.58    0.03
   1   2   1    0.52    0.04
  -1   2  -1    0.60    0.03
   1   2   1    0.55    0.04
   2  -2   1   11.20    0.27
   2  -2   1   11.07    0.26
  -2  -2  -1   11.41    0.29
  -2  -2  -1   10.81    0.28
   2   2   1   11.18    0.29
  -2   2  -1   10.83    0.26
   2   2   1   10.93    0.28
  -2   2  -1   10.67    0.27
  -3  -2  -1    0.24    0.05
   3  -2   1    0.21    0.04
  -3  -2  -1    0.27    0.05
   3  -2   1    0.23    0.05
   3   2   1    0.32    0.05
  -3   2  -1    0.28    0.05
  -3   2  -1    0.26    0.04
   3   2   1    0.22    0.05
   4  -2   1    3.36    0.14
  -4  -2  -1    3.51    0.16
  -4  -2  -1    3.30    0.16
   4  -2   1    3.54    0.15
  -4   2  -1    3.64    0.15
   4   2   1    3.18    0.15
  -4   2  -1    3.35    0.15
   4   2   1    3.45    0.16
  -5  -2  -1    1.64    0.11
  -5  -2  -1    1.67    0.14
   5  -2   1    1.70    0.11
   5  -2   1    1.87    0.13
  -5   2  -1    2.02    0.13
   5   2   1    1.73    0.13
   5   2   1    1.52    0.11
  -5   2  -1    1.71    0.11
   6  -2   1    0.14    0.07
  -6  -2  -1    0.15    0.08
  -6  -2  -1    0.09    0.07
   6   2   1    0.19    0.07
  -6   2  -1    0.17    0.08
  -6   2  -1    0.10    0.06
  -7  -2  -1    1.83    0.17
  -7  -2  -1    1.84    0.19
   7  -2   1    1.63    0.16
  -7   2  -1    1.71    0.17
   7   2   1    1.64    0.18
  -7   2  -1    1.69    0.16
  -7   2  -1    1.80    0.16
   8  -2   1   -0.05    0.07
  -8  -2  -1    0.05    0.10
  -8  -2  -1    0.04    0.07
  -8   2  -1   -0.06    0.08
  -8   2  -1   -0.02    0.08
  -8   2  -1   -0.01    0.07
  -9  -2  -1    0.76    0.15
  -9  -2  -1    0.81    0.16
  -9   2  -1    0.51    0.13
  -9   2  -1    0.43    0.14
 -10  -2  -1    0.47    0.13
 -10  -2  -1    0.54    0.16
 -10   2  -1    0.55    0.14
 -10   2  -1    0.60    0.16
 -11  -3   1    0.20    0.16
 -11  -3   1   -0.08    0.08
 -11   3   1    0.11    0.13
 -11   3   1    0.12    0.12
 -10  -3   1    1.06    0.19
 -10  -3   1    0.74    0.15
 -10   3   1    1.22    0.19
 -10   3   1    0.83    0.16
  -9  -3   1    0.03    0.09
  -9  -3   1    0.16    0.11
  -9   3   1    0.04    0.09
  -9   3   1    0.11    0.08
  -8  -3   1    4.07    0.26
  -8  -3   1    3.75    0.23
  -8   3   1    3.63    0.22
  -8   3   1    3.84    0.24
   7  -3  -1    0.90    0.12
  -7  -3   1    0.92    0.14
  -7  -3   1    1.16    0.14
  -7   3   1    0.95    0.12
  -7   3   1    0.99    0.12
  -7   3   1    1.13    0.15
  -6  -3   1    0.11    0.08
  -6  -3   1    0.13    0.07
   6  -3  -1    0.08    0.06
   6   3  -1    0.10    0.06
  -6   3   1   -0.01    0.04
   6   3  -1   -0.01    0.04
  -6   3   1    0.09    0.08
  -6   3   1    0.11    0.06
   5  -3  -1    7.17    0.24
   5  -3  -1    7.79    0.27
  -5  -3   1    7.14    0.25
  -5  -3   1    7.06    0.27
   5   3  -1    7.42    0.25
   5   3  -1    7.32    0.27
  -5   3   1    6.88    0.25
  -5   3   1    7.70    0.26
  -5   3   1    6.86    0.26
  -4  -3   1    0.81    0.08
   4  -3  -1    0.82    0.08
   4  -3  -1    1.13    0.09
  -4  -3   1    0.75    0.10
  -4   3   1    0.98    0.09
  -4   3   1    1.06    0.08
   4   3  -1    0.80    0.08
  -4   3   1    1.08    0.10
   4   3  -1    0.91    0.10
   3  -3  -1    4.26    0.15
  -3  -3   1    4.40    0.15
   3  -3  -1    4.02    0.16
  -3  -3   1    4.34    0.17
   3  -3  -1    4.27    0.16
   3   3  -1    4.11    0.15
   3   3  -1    4.42    0.17
  -3   3   1    4.31    0.16
  -3   3   1    4.36    0.15
  -3   3   1    4.39    0.16
   2  -3  -1   69.23    1.44
   2  -3  -1   69.77    1.46
   2  -3  -1   69.40    1.44
  -2  -3   1   70.36    1.44
  -2  -3   1   69.50    1.46
  -2   3   1   69.70    1.46
   2   3  -1   70.86    1.46
  -2   3   1   69.69    1.44
  -2   3   1   68.98    1.44
   2   3  -1   70.31    1.44
   1  -3  -1   -0.03    0.02
   1  -3  -1   -0.01    0.01
  -1  -3   1    0.02    0.02
   1  -3  -1    0.00    0.02
  -1  -3   1    0.02    0.02
  -1   3   1   -0.02    0.02
  -1   3   1    0.03    0.02
  -1   3   1    0.01    0.02
  -1   3   1    0.00    0.02
   1   3  -1    0.01    0.02
   1   3  -1    0.01    0.02
   0  -3   1    0.10    0.01
   0  -3  -1    0.04    0.03
   0  -3  -1    0.07    0.02
   0  -3  -1    0.07    0.03
   0  -3   1    0.12    0.01
   0  -3  -1    0.07    0.03
   0   3   1    0.07    0.03
   0   3   1    0.14    0.03
   0   3   1    0.06    0.02
   0   3   1    0.12    0.03
  -1  -3  -1    0.02    0.03
   1  -3   1    0.06    0.01
  -1  -3  -1    0.04    0.03
   1  -3   1    0.07    0.01
   1   3   1    0.08    0.03
  -1   3  -1    0.09    0.02
  -1   3  -1    0.03    0.01
   1   3   1    0.08    0.03
  -2  -3  -1   29.34    0.67
   2  -3   1   29.58    0.63
  -2  -3  -1   29.31    0.65
   2  -3   1   28.83    0.62
   2   3   1   29.38    0.66
  -2   3  -1   29.26    0.63
  -2   3  -1   29.31    0.62
   2   3   1   28.81    0.65
  -3  -3  -1    4.25    0.17
   3  -3   1    4.36    0.15
   3  -3   1    4.34    0.14
  -3  -3  -1    4.16    0.16
  -3   3  -1    4.45    0.15
  -3   3  -1    4.09    0.14
   3   3   1    4.43    0.17
   3   3   1    4.39    0.16
   4  -3   1   16.16    0.43
   4  -3   1   16.86    0.41
  -4  -3  -1   16.00    0.43
  -4  -3  -1   16.18    0.46
   4   3   1   16.31    0.45
  -4   3  -1   16.57    0.41
   4   3   1   16.62    0.43
  -4   3  -1   15.58    0.42
  -5  -3  -1    3.77    0.20
   5  -3   1    3.42    0.15
  -5  -3  -1    3.35    0.17
   5  -3   1    3.71    0.17
   5   3   1    3.71    0.17
  -5   3  -1    3.88    0.17
  -5   3  -1    3.44    0.17
   5   3   1    4.04    0.19
  -6  -3  -1    0.46    0.09
   6  -3   1    0.55    0.10
  -6  -3  -1    0.49    0.11
  -6   3  -1    0.50    0.09
  -6   3  -1    0.52    0.09
  -6   3  -1    0.36    0.09
   6   3   1    0.47    0.10
  -7  -3  -1    1.31    0.15
   7  -3   1    1.31    0.15
  -7  -3  -1    1.49    0.18
  -7   3  -1    1.35    0.14
  -7   3  -1    1.41    0.16
  -7   3  -1    1.10    0.14
  -8  -3  -1    0.23    0.12
  -8  -3  -1    0.55    0.13
   8  -3   1    0.56    0.12
  -8   3  -1    0.31    0.11
  -8   3  -1    0.48    0.11
  -8   3  -1    0.36    0.11
  -9  -3  -1    2.05    0.24
  -9  -3  -1    1.73    0.20
  -9   3  -1    1.97    0.21
  -9   3  -1    1.78    0.19
 -10  -3  -1    0.01    0.11
 -10  -3  -1    0.08    0.10
 -10   3  -1   -0.03    0.10
 -11  -4   1    1.55    0.24
 -11  -4   1    2.06    0.23
 -11   4   1    1.78    0.22
 -10  -4   1   -0.22    0.06
 -10  -4   1   -0.06    0.07
 -10   4   1   -0.14    0.09
 -10   4   1   -0.06    0.09
  -9  -4   1    1.20    0.18
  -9  -4   1    1.42    0.17
  -9   4   1    1.65    0.19
  -9   4   1    1.40    0.17
  -8  -4   1    0.00    0.06
  -8  -4   1    0.12    0.09
  -8   4   1    0.01    0.07
  -8   4   1   -0.03    0.08
  -8   4   1    0.10    0.08
  -7  -4   1    0.23    0.08
  -7  -4   1    0.14    0.08
   7  -4  -1    0.27    0.09
  -7   4   1    0.21    0.08
  -7   4   1    0.18    0.07
  -7   4   1    0.25    0.08
  -6  -4   1   -0.01    0.06
  -6  -4   1    0.01    0.06
   6  -4  -1    0.08    0.05
  -6   4   1    0.12    0.07
  -6   4   1    0.04    0.06
   6   4  -1    0.04    0.06
  -6   4   1    0.10    0.06
   6   4  -1    0.08    0.06
   5  -4  -1    0.31    0.06
   5  -4  -1    0.24    0.06
  -5  -4   1    0.29    0.07
  -5  -4   1    0.30    0.06
  -5   4   1    0.14    0.06
  -5   4   1    0.25    0.07
   5   4  -1    0.27    0.07
  -5   4   1    0.26    0.07
   5   4  -1    0.20    0.06
  -4  -4   1    1.57    0.12
   4  -4  -1    1.45    0.09
   4  -4  -1    1.49    0.10
  -4  -4   1    1.43    0.10
   4  -4  -1    1.40    0.11
  -4   4   1    1.51    0.10
   4   4  -1    1.48    0.10
  -4   4   1    1.77    0.11
   4   4  -1    1.30    0.10
  -4   4   1    1.47    0.10
   3  -4  -1    3.54    0.14
  -3  -4   1    3.81    0.14
  -3  -4   1    3.48    0.15
   3  -4  -1    3.69    0.15
   3  -4  -1    3.57    0.14
   3   4  -1    3.71    0.15
  -3   4   1    3.71    0.14
   3   4  -1    3.86    0.14
  -3   4   1    3.68    0.15
  -3   4   1    3.71    0.14
   2  -4  -1    0.46    0.05
   2  -4  -1    0.55    0.06
  -2  -4   1    0.42    0.06
  -2  -4   1    0.62    0.05
   2  -4  -1    0.43    0.05
   2   4  -1    0.46    0.06
  -2   4   1    0.58    0.05
  -2   4   1    0.53    0.06
   2   4  -1    0.50    0.05
  -2   4   1    0.56    0.06
  -1  -4   1   13.31    0.31
   1  -4  -1   13.35    0.31
   1  -4  -1   13.40    0.31
  -1  -4   1   13.18    0.30
   1  -4  -1   13.58    0.33
   1  -4  -1   13.16    0.33
  -1   4   1   13.24    0.33
   1   4  -1   13.12    0.30
  -1   4   1   13.04    0.32
  -1   4   1   13.25    0.31
   1   4  -1   13.53    0.31
  -1   4   1   13.19    0.31
   0  -4  -1    0.02    0.02
   0  -4  -1   -0.02    0.02
   0  -4   1    0.01    0.01
   0  -4  -1    0.00    0.02
   0  -4   1    0.01    0.01
   0  -4  -1   -0.04    0.03
   0   4   1    0.03    0.02
   0   4   1    0.03    0.03
   0   4   1   -0.02    0.02
   0   4   1    0.00    0.02
   0   4  -1   -0.01    0.00
   1  -4   1    9.16    0.20
   1  -4   1    9.42    0.20
  -1  -4  -1    9.54    0.25
  -1  -4  -1    9.31    0.24
  -1   4  -1    9.41    0.20
  -1   4  -1    9.49    0.20
   1   4   1    9.15    0.25
  -1   4  -1    9.51    0.20
   1   4   1    9.19    0.24
   1   4   1    9.10    0.27
   2  -4   1    0.39    0.04
  -2  -4  -1    0.47    0.06
  -2  -4  -1    0.44    0.06
   2  -4   1    0.42    0.04
  -2   4  -1    0.39    0.04
  -2   4  -1    0.37    0.04
   3  -4   1   14.40    0.36
  -3  -4  -1   14.40    0.40
   3  -4   1   14.70    0.35
  -3  -4  -1   14.08    0.38
  -3   4  -1   14.28    0.36
   3   4   1   14.58    0.39
   3   4   1   14.25    0.37
  -3   4  -1   14.24    0.35
  -3   4  -1   14.21    0.35
  -4  -4  -1    1.16    0.11
   4  -4   1    1.45    0.09
  -4  -4  -1    1.25    0.10
   4  -4   1    1.34    0.09
   4   4   1    1.38    0.13
   4   4   1    1.30    0.10
  -4   4  -1    1.48    0.09
  -4   4  -1    1.41    0.10
  -4   4  -1    1.57    0.10
  -5  -4  -1    0.80    0.11
  -5  -4  -1    0.75    0.10
   5  -4   1    1.03    0.09
   5  -4   1    0.92    0.10
  -5   4  -1    0.90    0.10
  -5   4  -1    0.78    0.09
  -5   4  -1    1.00    0.11
   5   4   1    0.80    0.11
   5   4   1    0.79    0.10
  -6  -4  -1    0.35    0.09
   6  -4   1    0.44    0.09
  -6  -4  -1    0.66    0.11
  -6   4  -1    0.58    0.09
  -6   4  -1    0.54    0.09
  -6   4  -1    0.46    0.09
   6   4   1    0.32    0.09
  -7  -4  -1    0.22    0.11
   7  -4   1    0.12    0.07
  -7  -4  -1    0.26    0.10
  -7   4  -1    0.21    0.08
  -7   4  -1    0.26    0.09
  -7   4  -1    0.10    0.08
  -8  -4  -1   -0.04    0.10
   8  -4   1    0.07    0.06
  -8  -4  -1   -0.07    0.09
  -8   4  -1    0.14    0.09
  -8   4  -1    0.16    0.09
  -8   4  -1    0.04    0.09
  -9  -4  -1    0.01    0.11
  -9  -4  -1    0.12    0.11
  -9   4  -1    0.15    0.09
  -9   4  -1    0.12    0.11
 -10  -4  -1    0.16    0.12
 -10  -4  -1   -0.09    0.12
 -10   4  -1    0.05    0.10
 -11  -5   1    0.12    0.11
 -11  -5   1    0.11    0.10
 -11   5   1    0.11    0.11
 -10  -5   1    0.17    0.11
 -10  -5   1    0.24    0.11
 -10   5   1    0.14    0.11
 -10   5   1    0.20    0.13
  -9  -5   1    0.60    0.14
  -9  -5   1    0.22    0.11
  -9   5   1    0.45    0.13
  -9   5   1    0.41    0.12
  -8  -5   1    0.10    0.10
  -8  -5   1    0.11    0.08
  -8   5   1    0.08    0.08
  -8   5   1    0.13    0.10
  -8   5   1   -0.01    0.06
  -7  -5   1    0.10    0.10
   7  -5  -1    0.03    0.06
  -7  -5   1    0.12    0.06
  -7   5   1    0.14    0.08
  -7   5   1    0.10    0.07
  -7   5   1    0.19    0.07
  -6  -5   1    0.14    0.09
   6  -5  -1    0.19    0.07
  -6  -5   1    0.26    0.08
   6   5  -1    0.27    0.08
  -6   5   1    0.23    0.07
  -6   5   1    0.38    0.08
   6   5  -1    0.25    0.07
  -6   5   1    0.19    0.08
  -5  -5   1    4.66    0.20
   5  -5  -1    4.52    0.20
  -5  -5   1    4.46    0.21
   5  -5  -1    4.68    0.19
  -5   5   1    4.62    0.20
   5   5  -1    4.75    0.20
  -5   5   1    4.75    0.21
  -5   5   1    4.66    0.19
   5   5  -1    4.87    0.21
   4  -5  -1    0.79    0.08
   4  -5  -1    0.74    0.09
  -4  -5   1    0.84    0.09
   4  -5  -1    0.85    0.09
  -4  -5   1    0.79    0.09
   4   5  -1    0.70    0.08
  -4   5   1    0.70    0.08
  -4   5   1    0.63    0.08
   4   5  -1    0.91    0.10
  -4   5   1    0.81    0.09
   3  -5  -1    5.82    0.20
  -3  -5   1    5.60    0.19
   3  -5  -1    5.68    0.19
  -3  -5   1    5.91    0.20
   3  -5  -1    5.95    0.19
   3   5  -1    5.72    0.20
  -3   5   1    5.78    0.18
   3   5  -1    5.73    0.19
  -3   5   1    5.88    0.20
  -3   5   1    5.71    0.19
  -2  -5   1    0.94    0.06
   2  -5  -1    0.87    0.06
  -2  -5   1    0.90    0.06
   2  -5  -1    0.95    0.07
   2  -5  -1    0.89    0.06
  -2   5   1    0.97    0.08
   2   5  -1    0.91    0.06
  -2   5   1    0.92    0.06
   2   5  -1    0.83    0.06
  -2   5   1    0.90    0.06
  -2   5   1    0.93    0.07
   1  -5  -1    3.92    0.13
   1  -5  -1    4.07    0.14
  -1  -5   1    3.93    0.12
   1  -5  -1    4.12    0.14
   1  -5  -1    4.08    0.13
  -1  -5   1    3.97    0.12
  -1   5   1    4.00    0.14
  -1   5   1    4.09    0.13
  -1   5   1    3.88    0.13
   1   5  -1    4.02    0.12
   1   5  -1    4.00    0.12
  -1   5   1    3.82    0.14
   0  -5  -1    1.03    0.07
   0  -5   1    1.13    0.04
   0  -5   1    1.09    0.04
   0  -5  -1    1.13    0.06
   0  -5  -1    1.04    0.08
   0  -5  -1    1.08    0.06
   0   5   1    1.18    0.08
   0   5   1    1.09    0.06
   0   5  -1    1.12    0.04
   0   5   1    1.12    0.07
   0   5   1    1.13    0.06
   1  -5   1    9.11    0.20
  -1  -5  -1    8.93    0.25
   1  -5   1    9.00    0.20
   1  -5   1    9.25    0.20
  -1  -5  -1    8.73    0.24
   1   5   1    9.18    0.24
  -1   5  -1    9.27    0.19
   1   5   1    9.27    0.27
  -1   5  -1    8.90    0.19
   1   5   1    9.19    0.25
  -1   5  -1    8.95    0.19
   2  -5   1    0.14    0.03
  -2  -5  -1    0.13    0.04
   2  -5   1    0.17    0.03
  -2  -5  -1    0.12    0.04
   2   5   1    0.18    0.05
  -2   5  -1    0.14    0.03
   2   5   1    0.08    0.04
  -2   5  -1    0.14    0.03
   3  -5   1    1.14    0.07
   3  -5   1    1.10    0.07
  -3  -5  -1    1.10    0.08
  -3  -5  -1    1.07    0.11
  -3   5  -1    1.22    0.08
  -3   5  -1    1.18    0.07
   3   5   1    1.10    0.09
  -3   5  -1    1.22    0.07
   3   5   1    1.13    0.09
  -4  -5  -1   -0.02    0.04
  -4  -5  -1   -0.05    0.04
   4  -5   1   -0.04    0.03
   4  -5   1    0.04    0.04
  -4   5  -1   -0.03    0.04
   4   5   1    0.03    0.04
  -4   5  -1   -0.01    0.04
  -4   5  -1    0.02    0.04
   4   5   1    0.07    0.05
   5  -5   1    0.49    0.08
   5  -5   1    0.47    0.07
  -5  -5  -1    0.41    0.10
  -5  -5  -1    0.36    0.08
  -5   5  -1    0.48    0.08
  -5   5  -1    0.48    0.08
   5   5   1    0.51    0.09
   5   5   1    0.47    0.08
  -5   5  -1    0.35    0.07
   6  -5   1    0.69    0.10
  -6  -5  -1    0.79    0.11
  -6  -5  -1    0.89    0.13
  -6   5  -1    0.81    0.11
  -6   5  -1    0.87    0.11
   6   5   1    0.65    0.11
  -6   5  -1    0.98    0.12
   7  -5   1    0.12    0.08
  -7  -5  -1    0.19    0.08
  -7  -5  -1    0.07    0.10
  -7   5  -1    0.15    0.08
  -7   5  -1    0.16    0.08
  -7   5  -1    0.27    0.08
  -8  -5  -1    2.85    0.26
  -8  -5  -1    2.74    0.21
   8  -5   1    2.82    0.20
  -8   5  -1    2.60    0.19
  -8   5  -1    2.34    0.19
  -8   5  -1    2.71    0.19
  -9  -5  -1    0.04    0.10
  -9  -5  -1    0.01    0.11
  -9   5  -1    0.10    0.10
  -9   5  -1    0.13    0.10
 -10  -5  -1    0.08    0.11
 -10  -5  -1   -0.15    0.12
 -10   5  -1   -0.10    0.09
 -11  -6   1    0.17    0.11
 -11  -6   1    0.13    0.12
 -11   6   1   -0.02    0.08
 -10  -6   1    0.05    0.10
 -10  -6   1   -0.07    0.11
 -10   6   1    0.12    0.11
 -10   6   1    0.00    0.10
  -9  -6   1    1.48    0.20
  -9  -6   1    1.71    0.20
  -9   6   1    2.02    0.20
  -9   6   1    2.00    0.22
  -8  -6   1    0.44    0.14
  -8  -6   1    0.28    0.09
   8  -6  -1    0.35    0.09
  -8   6   1    0.27    0.09
  -8   6   1    0.46    0.12
  -8   6   1    0.43    0.09
   7  -6  -1    3.67    0.21
  -7  -6   1    3.88    0.22
  -7  -6   1    3.86    0.23
  -7   6   1    3.81    0.22
  -7   6   1    3.85    0.21
  -7   6   1    3.48    0.19
   6  -6  -1    9.05    0.33
  -6  -6   1    9.16    0.35
  -6  -6   1    9.22    0.33
  -6   6   1    8.66    0.30
  -6   6   1    8.35    0.31
  -6   6   1    9.33    0.32
  -5  -6   1    1.28    0.13
   5  -6  -1    1.30    0.10
  -5  -6   1    1.21    0.12
   5  -6  -1    1.53    0.12
  -5   6   1    1.09    0.12
  -5   6   1    1.08    0.11
  -5   6   1    1.29    0.11
   5   6  -1    1.34    0.13
   5   6  -1    1.37    0.10
   4  -6  -1    4.40    0.18
   4  -6  -1    4.19    0.16
   4  -6  -1    3.93    0.17
  -4  -6   1    3.79    0.19
  -4  -6   1    3.99    0.17
  -4   6   1    4.08    0.18
  -4   6   1    3.94    0.16
   4   6  -1    4.10    0.18
  -4   6   1    3.90    0.17
   4   6  -1    4.32    0.17
   3  -6  -1    5.86    0.20
   3  -6  -1    5.78    0.18
  -3  -6   1    5.72    0.19
  -3  -6   1    5.55    0.20
   3  -6  -1    5.65    0.19
  -3   6   1    5.75    0.18
  -3   6   1    5.51    0.18
   3   6  -1    5.65    0.20
   3   6  -1    5.65    0.19
  -3   6   1    5.62    0.20
  -2  -6   1    1.86    0.10
   2  -6  -1    1.99    0.10
  -2  -6   1    2.04    0.09
   2  -6  -1    2.01    0.09
   2  -6  -1    2.10    0.09
  -2   6   1    2.08    0.11
  -2   6   1    2.06    0.11
   2   6  -1    1.95    0.10
   2   6  -1    1.97    0.09
  -2   6   1    2.14    0.10
  -2   6   1    2.01    0.09
  -1  -6   1    2.93    0.11
   1  -6  -1    2.66    0.12
   1  -6  -1    2.69    0.12
   1  -6  -1    2.94    0.11
   1  -6  -1    2.66    0.11
  -1  -6   1    2.87    0.10
   1   6  -1    2.80    0.10
  -1   6   1    2.90    0.11
  -1   6   1    2.81    0.12
   1   6  -1    2.97    0.10
  -1   6   1    2.75    0.10
  -1   6   1    2.77    0.12
   0  -6  -1    8.38    0.22
   0  -6   1    8.12    0.19
   0  -6   1    8.26    0.19
   0  -6  -1    7.97    0.22
   0  -6  -1    8.27    0.24
   0  -6  -1    8.25    0.25
   0   6   1    8.61    0.25
   0   6  -1    7.93    0.19
   0   6   1    7.87    0.22
   0   6  -1    8.41    0.19
   0   6   1    8.15    0.22
   0   6   1    8.43    0.23
   1  -6   1   25.14    0.53
   1  -6   1   24.84    0.52
   1  -6   1   25.67    0.53
   1  -6   1   25.46    0.52
  -1  -6  -1   24.64    0.57
  -1  -6  -1   24.66    0.58
  -1   6  -1   24.94    0.51
   1   6   1   24.97    0.61
  -1   6  -1   24.85    0.52
   1   6   1   24.82    0.58
  -1   6  -1   25.09    0.51
   1   6   1   24.66    0.56
   2  -6   1   23.68    0.50
  -2  -6  -1   24.11    0.58
  -2  -6  -1   22.52    0.55
   2  -6   1   24.30    0.52
   2   6   1   23.46    0.57
  -2   6  -1   23.36    0.50
   2   6   1   23.62    0.55
  -3  -6  -1   18.30    0.49
  -3  -6  -1   18.02    0.46
   3  -6   1   18.13    0.41
   3  -6   1   17.87    0.43
   3   6   1   17.76    0.46
  -3   6  -1   18.35    0.42
  -3   6  -1   17.65    0.41
   3   6   1   17.80    0.48
  -3   6  -1   17.74    0.43
  -4  -6  -1   34.48    0.83
   4  -6   1   33.80    0.75
  -4  -6  -1   32.13    0.79
   4  -6   1   32.85    0.77
  -4   6  -1   33.89    0.76
   4   6   1   33.94    0.82
  -4   6  -1   33.95    0.77
  -4   6  -1   33.28    0.75
   4   6   1   33.41    0.79
   5  -6   1    1.62    0.11
   5  -6   1    1.71    0.12
  -5  -6  -1    1.71    0.13
  -5  -6  -1    1.74    0.16
  -5   6  -1    1.58    0.11
   5   6   1    1.62    0.13
   5   6   1    1.71    0.13
  -5   6  -1    1.92    0.12
  -5   6  -1    1.64    0.11
  -6  -6  -1    0.01    0.07
  -6  -6  -1    0.14    0.09
   6  -6   1    0.03    0.05
  -6   6  -1    0.01    0.06
  -6   6  -1    0.01    0.05
   6   6   1   -0.03    0.04
  -6   6  -1    0.05    0.06
  -7  -6  -1    1.37    0.16
   7  -6   1    1.86    0.17
  -7  -6  -1    1.77    0.20
  -7   6  -1    1.69    0.16
  -7   6  -1    1.66    0.16
  -7   6  -1    1.32    0.14
   8  -6   1    0.17    0.08
  -8  -6  -1   -0.04    0.10
  -8  -6  -1    0.20    0.10
  -8   6  -1    0.03    0.09
  -8   6  -1    0.05    0.07
  -8   6  -1    0.06    0.08
  -9  -6  -1    3.37    0.25
  -9  -6  -1    2.96    0.24
  -9   6  -1    2.87    0.22
  -9   6  -1    2.71    0.21
 -10  -6  -1    0.19    0.14
 -10  -6  -1    0.18    0.14
 -10   6  -1    0.02    0.10
 -11  -7   1    0.29    0.17
 -11  -7   1    0.28    0.12
 -11   7   1    0.48    0.14
 -10  -7   1   -0.02    0.11
 -10  -7   1    0.09    0.11
 -10   7   1   -0.05    0.08
 -10   7   1    0.11    0.12
  -9  -7   1    0.04    0.12
  -9  -7   1    0.17    0.09
  -9   7   1    0.14    0.11
  -9   7   1    0.21    0.10
  -8  -7   1    1.22    0.17
   8  -7  -1    1.26    0.16
  -8  -7   1    0.83    0.16
  -8   7   1    1.16    0.16
  -8   7   1    1.44    0.16
  -8   7   1    1.09    0.14
   7  -7  -1    1.61    0.17
  -7  -7   1    1.78    0.18
  -7  -7   1    1.74    0.20
  -7   7   1    1.86    0.15
  -7   7   1    1.88    0.15
  -7   7   1    1.82    0.17
  -6  -7   1    0.01    0.06
   6  -7  -1    0.00    0.05
  -6  -7   1    0.01    0.06
  -6   7   1    0.00    0.05
  -6   7   1    0.12    0.06
  -6   7   1    0.14    0.07
  -5  -7   1    0.19    0.06
   5  -7  -1    0.25    0.06
  -5  -7   1    0.19    0.07
   5  -7  -1    0.22    0.06
   5  -7  -1    0.24    0.07
   5   7  -1    0.29    0.08
  -5   7   1    0.33    0.06
   5   7  -1    0.36    0.08
  -5   7   1    0.23    0.06
  -5   7   1    0.38    0.08
  -4  -7   1    2.37    0.13
   4  -7  -1    2.42    0.12
   4  -7  -1    2.39    0.13
   4  -7  -1    2.63    0.14
  -4  -7   1    2.64    0.16
  -4   7   1    2.42    0.13
   4   7  -1    2.44    0.14
  -4   7   1    2.41    0.14
   4   7  -1    2.43    0.13
  -4   7   1    2.22    0.12
  -3  -7   1    0.95    0.09
   3  -7  -1    1.04    0.09
  -3  -7   1    0.84    0.09
   3  -7  -1    0.93    0.08
   3  -7  -1    0.95    0.07
   3   7  -1    0.92    0.09
  -3   7   1    1.04    0.08
  -3   7   1    1.01    0.08
  -3   7   1    1.00    0.10
   3   7  -1    1.01    0.09
   2  -7  -1    7.97    0.24
  -2  -7   1    7.80    0.24
  -2  -7   1    7.94    0.22
   2  -7  -1    8.27    0.23
   2  -7  -1    7.77    0.22
  -2   7   1    7.82    0.24
   2   7  -1    8.12    0.23
  -2   7   1    8.04    0.23
  -2   7   1    7.95    0.24
   2   7  -1    8.08    0.22
  -2   7   1    8.04    0.23
  -1  -7   1   14.44    0.34
  -1  -7   1   14.29    0.33
   1  -7  -1   14.79    0.35
   1  -7  -1   13.72    0.34
   1  -7  -1   14.25    0.37
   1  -7  -1   14.14    0.37
  -1   7   1   14.20    0.35
  -1   7   1   14.51    0.37
   1   7  -1   14.28    0.33
  -1   7   1   13.72    0.34
   1   7  -1   14.22    0.34
  -1   7   1   13.92    0.36
   0  -7  -1    3.49    0.13
   0  -7   1    3.31    0.10
   0  -7  -1    3.22    0.13
   0  -7  -1    3.46    0.13
   0  -7   1    3.52    0.11
   0  -7  -1    3.47    0.15
   0   7   1    3.49    0.15
   0   7  -1    3.44    0.10
   0   7  -1    3.51    0.10
   0   7   1    3.49    0.13
   0   7   1    3.40    0.13
   0   7   1    3.41    0.12
   1  -7   1    1.22    0.05
  -1  -7  -1    1.26    0.09
   1  -7   1    1.22    0.05
  -1  -7  -1    1.18    0.07
   1  -7   1    1.33    0.06
   1  -7   1    1.33    0.06
  -1   7  -1    1.26    0.05
  -1   7  -1    1.23    0.05
   1   7   1    1.23    0.10
   1   7   1    1.14    0.08
   1   7   1    1.37    0.08
   1   7   1    1.39    0.08
  -1   7  -1    1.24    0.05
   2  -7   1   12.46    0.29
  -2  -7  -1   12.59    0.35
   2  -7   1   12.21    0.28
  -2  -7  -1   12.08    0.33
   2  -7   1   12.20    0.28
   2   7   1   11.60    0.32
  -2   7  -1   12.06    0.29
   2   7   1   12.27    0.34
  -2   7  -1   12.05    0.28
  -3  -7  -1    6.59    0.23
  -3  -7  -1    6.88    0.25
   3  -7   1    6.91    0.20
   3  -7   1    6.83    0.19
  -3   7  -1    6.78    0.20
   3   7   1    6.90    0.25
  -3   7  -1    6.74    0.19
  -3   7  -1    6.77    0.20
   3   7   1    6.82    0.23
   4  -7   1    8.35    0.24
  -4  -7  -1    8.26    0.30
   4  -7   1    8.15    0.26
  -4  -7  -1    8.17    0.28
   4   7   1    8.09    0.29
  -4   7  -1    8.09    0.24
  -4   7  -1    7.83    0.25
  -4   7  -1    8.07    0.24
   4   7   1    8.02    0.27
  -5  -7  -1    6.40    0.26
  -5  -7  -1    6.70    0.29
   5  -7   1    6.53    0.22
   5  -7   1    6.47    0.24
   5   7   1    6.44    0.27
  -5   7  -1    6.53    0.23
  -5   7  -1    6.35    0.23
   5   7   1    6.47    0.25
  -5   7  -1    6.60    0.23
  -6  -7  -1    0.91    0.12
  -6  -7  -1    0.88    0.14
   6  -7   1    0.60    0.10
  -6   7  -1    0.75    0.10
  -6   7  -1    0.70    0.10
  -6   7  -1    0.70    0.10
  -7  -7  -1    0.06    0.09
  -7  -7  -1   -0.10    0.09
   7  -7   1   -0.08    0.06
  -7   7  -1    0.01    0.07
  -7   7  -1   -0.04    0.06
  -7   7  -1   -0.03    0.06
  -8  -7  -1    8.18    0.39
  -8  -7  -1    8.47    0.36
  -8   7  -1    9.10    0.36
  -8   7  -1    9.14    0.34
  -8   7  -1    8.31    0.34
  -9  -7  -1    0.15    0.12
  -9  -7  -1    0.09    0.10
  -9   7  -1    0.03    0.09
  -9   7  -1   -0.03    0.08
 -10  -7  -1    1.54    0.22
 -10  -7  -1    1.50    0.22
 -10   7  -1    1.53    0.19
 -10  -8   1    1.77    0.22
 -10  -8   1    1.33    0.21
 -10   8   1    1.93    0.21
 -10   8   1    1.40    0.20
  -9  -8   1    0.00    0.10
  -9  -8   1    0.13    0.13
  -9   8   1    0.04    0.10
  -9   8   1   -0.02    0.09
  -8  -8   1    1.36    0.19
   8  -8  -1    1.52    0.17
  -8  -8   1    1.63    0.18
  -8   8   1    1.62    0.18
  -8   8   1    1.11    0.15
  -8   8   1    1.61    0.17
   7  -8  -1    0.17    0.08
  -7  -8   1    0.18    0.11
  -7  -8   1   -0.06    0.05
  -7   8   1    0.21    0.09
  -7   8   1    0.02    0.05
  -7   8   1   -0.05    0.06
  -6  -8   1    0.68    0.12
   6  -8  -1    0.67    0.11
  -6  -8   1    0.71    0.13
  -6   8   1    0.52    0.09
  -6   8   1    0.56    0.09
  -6   8   1    0.59    0.11
   5  -8  -1    0.21    0.05
   5  -8  -1    0.30    0.07
  -5  -8   1    0.09    0.07
  -5  -8   1    0.11    0.06
   5  -8  -1    0.17    0.06
  -5   8   1    0.28    0.07
   5   8  -1    0.13    0.06
  -5   8   1    0.10    0.06
   5   8  -1    0.15    0.06
  -5   8   1    0.17    0.06
   4  -8  -1    8.31    0.26
  -4  -8   1    8.38    0.29
   4  -8  -1    8.15    0.27
  -4  -8   1    8.32    0.27
   4  -8  -1    8.45    0.28
  -4   8   1    8.69    0.28
  -4   8   1    8.15    0.26
   4   8  -1    8.02    0.29
   4   8  -1    8.87    0.28
  -4   8   1    8.29    0.26
   3  -8  -1    0.96    0.09
   3  -8  -1    0.91    0.07
   3  -8  -1    0.83    0.08
  -3  -8   1    0.93    0.10
  -3  -8   1    1.02    0.09
  -3   8   1    0.90    0.08
  -3   8   1    0.94    0.09
   3   8  -1    0.90    0.09
  -3   8   1    1.03    0.10
  -3   8   1    0.98    0.08
   3   8  -1    0.86    0.09
   2  -8  -1   -0.03    0.03
  -2  -8   1   -0.02    0.04
  -2  -8   1    0.01    0.03
   2  -8  -1    0.03    0.03
   2  -8  -1   -0.01    0.03
  -2   8   1   -0.06    0.03
  -2   8   1    0.01    0.03
  -2   8   1   -0.03    0.03
   2   8  -1    0.02    0.03
  -2   8   1   -0.07    0.03
   2   8  -1    0.05    0.04
   1  -8  -1    1.55    0.10
  -1  -8   1    1.72    0.09
   1  -8  -1    1.42    0.08
  -1  -8   1    1.58    0.08
   1  -8  -1    1.61    0.08
   1  -8  -1    1.61    0.10
   1   8  -1    1.78    0.08
  -1   8   1    1.80    0.10
  -1   8   1    1.72    0.10
  -1   8   1    1.67    0.09
   1   8  -1    1.70    0.08
  -1   8   1    1.54    0.08
   0  -8  -1    0.15    0.04
   0  -8   1    0.09    0.02
   0  -8  -1    0.08    0.05
   0  -8  -1    0.11    0.03
   0  -8   1    0.10    0.03
   0  -8  -1    0.08    0.04
   0   8   1    0.17    0.05
   0   8   1    0.17    0.05
   0   8  -1    0.07    0.02
   0   8   1    0.12    0.04
   0   8   1    0.12    0.05
   0   8  -1    0.10    0.03
   0   8  -1    0.12    0.03
  -1  -8  -1    2.74    0.14
   1  -8   1    2.77    0.10
   1  -8   1    2.93    0.09
   1  -8   1    2.65    0.09
  -1  -8  -1    2.63    0.12
   1  -8   1    2.86    0.09
   1   8   1    2.76    0.15
  -1   8  -1    2.73    0.08
   1   8   1    2.90    0.13
  -1   8  -1    2.83    0.08
   1   8   1    2.92    0.12
   1   8   1    2.60    0.13
  -1   8  -1    2.73    0.08
  -2  -8  -1   15.55    0.40
   2  -8   1   15.78    0.35
   2  -8   1   15.90    0.35
  -2  -8  -1   14.65    0.42
   2  -8   1   15.54    0.36
   2   8   1   15.56    0.42
  -2   8  -1   15.25    0.35
  -2   8  -1   15.34    0.35
   2   8   1   15.25    0.40
   3  -8   1    4.22    0.14
  -3  -8  -1    4.15    0.18
  -3  -8  -1    4.24    0.20
   3  -8   1    4.21    0.15
   3   8   1    4.18    0.19
  -3   8  -1    4.43    0.14
  -3   8  -1    4.18    0.14
   3   8   1    4.28    0.18
  -4  -8  -1   -0.04    0.05
  -4  -8  -1    0.02    0.07
   4  -8   1    0.10    0.04
   4  -8   1    0.00    0.03
   4   8   1    0.05    0.04
  -4   8  -1   -0.01    0.03
  -4   8  -1    0.01    0.03
   4   8   1    0.01    0.03
  -4   8  -1   -0.02    0.04
  -5  -8  -1   -0.02    0.06
   5  -8   1    0.01    0.04
  -5  -8  -1    0.12    0.09
   5  -8   1    0.08    0.05
  -5   8  -1    0.09    0.05
  -5   8  -1    0.04    0.05
  -5   8  -1    0.06    0.05
   5   8   1    0.07    0.05
   5   8   1    0.11    0.06
  -6  -8  -1    2.51    0.18
  -6  -8  -1    2.34    0.18
   6  -8   1    2.53    0.16
  -6   8  -1    2.59    0.16
  -6   8  -1    2.62    0.15
  -6   8  -1    2.53    0.15
  -7  -8  -1    0.21    0.08
  -7  -8  -1    0.26    0.12
   7  -8   1    0.16    0.07
  -7   8  -1    0.09    0.08
  -7   8  -1    0.12    0.07
  -7   8  -1    0.19    0.08
  -8  -8  -1    4.93    0.30
  -8  -8  -1    4.85    0.27
  -8   8  -1    4.79    0.24
  -8   8  -1    4.89    0.25
  -9  -8  -1    0.10    0.10
  -9  -8  -1    0.11    0.12
  -9   8  -1    0.12    0.09
 -10  -8  -1    0.12    0.13
 -10  -8  -1    0.34    0.14
 -10   8  -1    0.17    0.11
 -10  -9   1    1.42    0.20
 -10  -9   1    1.60    0.23
 -10   9   1    1.85    0.21
  -9  -9   1    0.76    0.15
  -9  -9   1    0.52    0.16
  -9   9   1    0.48    0.12
  -9   9   1    0.28    0.12
  -8  -9   1    1.01    0.16
  -8  -9   1    0.81    0.17
   8  -9  -1    0.94    0.14
  -8   9   1    1.12    0.15
  -8   9   1    1.19    0.16
  -8   9   1    1.08    0.14
  -7  -9   1    0.07    0.08
   7  -9  -1   -0.01    0.06
  -7  -9   1    0.11    0.09
  -7   9   1    0.07    0.07
  -7   9   1    0.04    0.07
  -7   9   1   -0.02    0.06
   6  -9  -1   13.11    0.43
  -6  -9   1   13.64    0.47
  -6  -9   1   13.18    0.43
  -6   9   1   13.35    0.41
  -6   9   1   13.67    0.43
  -6   9   1   13.98    0.41
   5  -9  -1    1.70    0.13
  -5  -9   1    1.57    0.15
   5  -9  -1    1.43    0.11
  -5  -9   1    1.62    0.14
   5  -9  -1    1.69    0.12
   5   9  -1    1.70    0.13
  -5   9   1    1.50    0.11
   5   9  -1    1.67    0.13
  -5   9   1    1.65    0.12
  -5   9   1    1.62    0.13
  -4  -9   1    6.27    0.23
   4  -9  -1    6.46    0.22
   4  -9  -1    6.11    0.22
  -4  -9   1    6.40    0.26
   4  -9  -1    6.10    0.23
   4   9  -1    6.33    0.23
   4   9  -1    6.23    0.24
  -4   9   1    5.77    0.23
  -4   9   1    6.07    0.21
  -4   9   1    6.64    0.22
  -4   9   1    5.91    0.24
   3  -9  -1   -0.01    0.04
  -3  -9   1    0.01    0.04
   3  -9  -1    0.01    0.03
   3  -9  -1    0.02    0.03
  -3  -9   1   -0.05    0.05
  -3   9   1   -0.03    0.03
   3   9  -1    0.03    0.03
  -3   9   1    0.01    0.04
  -3   9   1    0.06    0.04
  -3   9   1    0.02    0.04
   3   9  -1    0.06    0.04
   2  -9  -1   11.60    0.31
   2  -9  -1   11.25    0.33
  -2  -9   1   11.50    0.33
   2  -9  -1   11.19    0.33
   2  -9  -1   11.60    0.31
  -2  -9   1   11.66    0.31
  -2   9   1   11.80    0.33
   2   9  -1   11.25    0.32
  -2   9   1   11.76    0.31
  -2   9   1   11.47    0.32
  -2   9   1   11.81    0.31
   2   9  -1   11.31    0.30
   1  -9  -1    0.03    0.04
   1  -9  -1    0.07    0.04
   1  -9  -1    0.09    0.05
   1  -9  -1    0.15    0.05
  -1  -9   1    0.04    0.03
  -1  -9   1    0.13    0.04
   1   9  -1    0.07    0.03
  -1   9   1    0.10    0.04
   1   9  -1    0.08    0.05
  -1   9   1    0.09    0.05
  -1   9   1    0.06    0.03
   1   9  -1    0.11    0.04
  -1   9   1    0.04    0.04
   0  -9  -1    2.49    0.14
   0  -9   1    2.46    0.10
   0  -9  -1    2.54    0.12
   0  -9   1    2.38    0.09
   0  -9  -1    2.46    0.13
   0  -9  -1    2.37    0.11
   0   9  -1    2.64    0.09
   0   9   1    2.54    0.12
   0   9   1    2.58    0.11
   0   9  -1    2.46    0.09
   0   9  -1    2.36    0.09
   0   9   1    2.72    0.12
   0   9   1    2.50    0.14
   1  -9   1    0.02    0.03
  -1  -9  -1    0.04    0.04
   1  -9   1   -0.02    0.02
   1  -9   1   -0.02    0.02
  -1  -9  -1   -0.03    0.04
   1  -9   1    0.01    0.02
  -1   9  -1    0.00    0.01
  -1   9  -1    0.03    0.02
  -1   9  -1    0.05    0.02
   1   9   1    0.04    0.04
   1   9   1    0.03    0.04
   1   9   1    0.01    0.06
  -1   9  -1    0.02    0.02
   1   9   1    0.01    0.03
  -2  -9  -1   12.12    0.36
   2  -9   1   11.71    0.29
   2  -9   1   12.05    0.28
   2  -9   1   12.13    0.28
  -2  -9  -1   11.84    0.33
  -2   9  -1   11.86    0.28
   2   9   1   11.74    0.38
   2   9   1   11.76    0.34
   2   9   1   12.35    0.33
  -2   9  -1   11.61    0.27
  -2   9  -1    9.85    0.27
  -3  -9  -1    1.18    0.12
   3  -9   1    1.07    0.07
  -3  -9  -1    1.26    0.10
   3  -9   1    1.19    0.08
   3   9   1    0.97    0.11
  -3   9  -1    1.28    0.07
   3   9   1    1.41    0.11
  -3   9  -1    1.10    0.07
  -3   9  -1    1.22    0.08
   4  -9   1    0.48    0.06
  -4  -9  -1    0.44    0.09
   4  -9   1    0.46    0.06
  -4  -9  -1    0.46    0.08
   4   9   1    0.37    0.08
  -4   9  -1    0.45    0.06
  -4   9  -1    0.41    0.06
   4   9   1    0.61    0.08
  -4   9  -1    0.55    0.07
  -5  -9  -1    0.13    0.06
   5  -9   1    0.19    0.06
  -5  -9  -1    0.21    0.08
   5  -9   1    0.20    0.05
   5   9   1    0.24    0.08
  -5   9  -1    0.30    0.07
  -5   9  -1    0.08    0.05
  -5   9  -1    0.20    0.06
  -6  -9  -1    3.13    0.20
   6  -9   1    3.17    0.18
  -6  -9  -1    2.86    0.20
  -6   9  -1    3.35    0.16
  -6   9  -1    3.16    0.16
  -6   9  -1    3.27    0.17
  -7  -9  -1    1.56    0.19
   7  -9   1    1.24    0.14
  -7  -9  -1    1.42    0.18
  -7   9  -1    1.52    0.14
  -7   9  -1    1.49    0.15
  -7   9  -1    1.39    0.14
  -8  -9  -1    0.32    0.13
  -8  -9  -1    0.53    0.14
  -8   9  -1    0.56    0.12
  -8   9  -1    0.50    0.11
  -9  -9  -1    0.09    0.13
  -9  -9  -1   -0.06    0.07
  -9   9  -1    0.13    0.09
 -10  -9  -1    0.00    0.12
 -10  -9  -1    0.18    0.15
 -10   9  -1    0.22    0.11
 -10 -10   1    0.03    0.09
 -10 -10   1   -0.11    0.09
 -10  10   1    0.04    0.10
  -9 -10   1    2.08    0.22
  -9 -10   1    2.63    0.28
  -9  10   1    2.63    0.20
  -9  10   1    2.08    0.22
  -8 -10   1    1.55    0.18
   8 -10  -1    1.28    0.17
  -8 -10   1    1.32    0.19
  -8  10   1    1.36    0.17
  -8  10   1    1.27    0.16
  -8  10   1    1.15    0.15
  -7 -10   1    5.51    0.27
  -7 -10   1    5.05    0.29
   7 -10  -1    4.62    0.25
  -7  10   1    5.18    0.24
  -7  10   1    5.24    0.24
  -7  10   1    5.26    0.26
   6 -10  -1   -0.01    0.05
  -6 -10   1    0.01    0.05
  -6 -10   1    0.06    0.07
  -6  10   1    0.19    0.07
  -6  10   1    0.04    0.05
  -6  10   1    0.12    0.07
   5 -10  -1    3.49    0.18
   5 -10  -1    3.74    0.18
  -5 -10   1    3.64    0.20
  -5 -10   1    3.70    0.19
   5 -10  -1    3.87    0.19
  -5  10   1    3.47    0.16
  -5  10   1    3.63    0.17
  -5  10   1    4.26    0.20
   5  10  -1    3.88    0.19
  -4 -10   1    1.29    0.10
   4 -10  -1    1.57    0.11
   4 -10  -1    1.37    0.10
   4 -10  -1    1.35    0.12
  -4 -10   1    1.51    0.15
  -4  10   1    1.41    0.10
  -4  10   1    1.38    0.11
  -4  10   1    1.35    0.10
   4  10  -1    1.53    0.11
  -4  10   1    1.63    0.12
   4  10  -1    1.49    0.12
   3 -10  -1    1.59    0.11
   3 -10  -1    1.58    0.10
   3 -10  -1    1.82    0.11
  -3 -10   1    1.65    0.12
  -3 -10   1    1.74    0.11
  -3  10   1    1.78    0.12
  -3  10   1    1.71    0.10
  -3  10   1    1.88    0.10
   3  10  -1    1.82    0.11
   3  10  -1    1.65    0.11
  -3  10   1    1.79    0.11
  -2 -10   1    0.46    0.07
   2 -10  -1    0.38    0.07
   2 -10  -1    0.62    0.07
  -2 -10   1    0.54    0.07
   2 -10  -1    0.45    0.07
   2 -10  -1    0.66    0.07
  -2  10   1    0.41    0.07
   2  10  -1    0.51    0.07
  -2  10   1    0.52    0.07
   2  10  -1    0.50    0.07
  -2  10   1    0.45    0.07
  -2  10   1    0.58    0.07
  -1 -10   1    2.14    0.11
  -1 -10   1    2.21    0.10
   1 -10  -1    2.33    0.11
   1 -10  -1    1.92    0.12
   1 -10  -1    2.11    0.13
   1 -10  -1    2.41    0.11
   1  10  -1    2.22    0.10
   1  10  -1    2.33    0.10
   1  10  -1    2.17    0.12
  -1  10   1    2.23    0.12
  -1  10   1    2.29    0.11
  -1  10   1    2.10    0.12
  -1  10   1    2.11    0.11
   0 -10  -1    5.13    0.18
   0 -10  -1    5.01    0.20
   0 -10   1    5.29    0.15
   0 -10   1    5.01    0.16
   0 -10  -1    5.00    0.17
   0 -10  -1    5.09    0.21
   0  10  -1    5.17    0.15
   0  10   1    5.30    0.19
   0  10   1    5.32    0.18
   0  10  -1    5.21    0.15
   0  10  -1    5.27    0.16
   0  10   1    5.25    0.21
   0  10   1    5.20    0.18
   1 -10   1   11.08    0.28
  -1 -10  -1   10.84    0.33
  -1 -10  -1   10.96    0.31
   1 -10   1   10.92    0.26
   1 -10   1   11.19    0.26
   1 -10   1   10.99    0.28
  -1  10  -1   11.14    0.26
  -1  10  -1   11.31    0.26
   1  10   1   10.99    0.32
   1  10   1   10.97    0.33
   1  10   1   10.95    0.35
   1  10   1   11.14    0.31
   2 -10   1    0.10    0.03
   2 -10   1    0.10    0.03
  -2 -10  -1    0.02    0.06
  -2 -10  -1    0.01    0.05
   2 -10   1    0.05    0.03
   2  10   1    0.04    0.06
  -2  10  -1    0.10    0.03
   2  10   1    0.08    0.04
  -2  10  -1    0.03    0.02
  -2  10  -1    0.05    0.03
   2  10   1    0.13    0.05
  -2  10  -1    0.02    0.03
   3 -10   1    1.23    0.08
   3 -10   1    1.27    0.07
   3 -10   1    1.35    0.08
  -3 -10  -1    1.28    0.13
  -3 -10  -1    1.37    0.12
  -3  10  -1    1.31    0.08
   3  10   1    1.16    0.09
  -3  10  -1    1.17    0.07
   3  10   1    1.40    0.11
  -3  10  -1    1.27    0.08
   4 -10   1    0.02    0.03
  -4 -10  -1   -0.03    0.04
  -4 -10  -1    0.06    0.08
   4 -10   1    0.05    0.04
  -4  10  -1   -0.01    0.04
   4  10   1    0.02    0.04
   4  10   1    0.01    0.04
  -4  10  -1    0.04    0.04
  -4  10  -1    0.04    0.04
  -4  10  -1    0.00    0.04
   5 -10   1    2.89    0.14
  -5 -10  -1    2.68    0.20
   5 -10   1    2.84    0.15
  -5 -10  -1    2.65    0.18
  -5  10  -1    3.04    0.15
  -5  10  -1    2.81    0.14
  -5  10  -1    3.00    0.14
  -6 -10  -1   -0.05    0.05
  -6 -10  -1    0.03    0.10
   6 -10   1    0.05    0.05
  -6  10  -1   -0.05    0.05
  -6  10  -1   -0.04    0.05
  -6  10  -1    0.00    0.06
  -7 -10  -1    0.23    0.11
  -7 -10  -1    0.25    0.11
   7 -10   1    0.11    0.08
  -7  10  -1    0.07    0.07
  -7  10  -1    0.12    0.07
  -7  10  -1    0.11    0.08
  -8 -10  -1    0.30    0.12
  -8 -10  -1    0.38    0.12
  -8  10  -1    0.37    0.10
  -8  10  -1    0.19    0.09
  -9 -10  -1    1.70    0.24
  -9 -10  -1    1.53    0.20
  -9  10  -1    1.98    0.20
 -10 -10  -1   -0.14    0.13
 -10 -10  -1    0.14    0.13
 -10  10  -1    0.28    0.13
 -10 -11   1    0.12    0.14
 -10 -11   1   -0.03    0.11
 -10  11   1   -0.15    0.08
  -9 -11   1    0.03    0.10
  -9 -11   1    0.14    0.12
  -9  11   1   -0.02    0.08
  -9  11   1    0.03    0.10
  -8 -11   1    0.46    0.13
  -8 -11   1    0.69    0.14
  -8  11   1    0.63    0.13
  -8  11   1    0.34    0.10
  -8  11   1    0.47    0.11
   7 -11  -1    1.16    0.15
  -7 -11   1    1.03    0.14
  -7 -11   1    1.55    0.19
  -7  11   1    1.39    0.15
  -7  11   1    1.30    0.14
  -7  11   1    1.18    0.15
   6 -11  -1    0.19    0.08
  -6 -11   1    0.35    0.09
  -6 -11   1    0.26    0.11
  -6  11   1    0.28    0.07
  -6  11   1    0.33    0.08
  -6  11   1    0.19    0.08
  -5 -11   1    2.60    0.17
  -5 -11   1    2.54    0.17
   5 -11  -1    2.77    0.15
   5 -11  -1    2.12    0.15
   5  11  -1    2.59    0.16
  -5  11   1    2.73    0.16
  -5  11   1    2.42    0.14
  -5  11   1    2.79    0.15
   4 -11  -1    1.27    0.12
  -4 -11   1    1.19    0.12
  -4 -11   1    0.98    0.12
   4 -11  -1    1.21    0.11
   4 -11  -1    1.10    0.10
  -4  11   1    1.15    0.10
  -4  11   1    1.09    0.11
   4  11  -1    1.11    0.12
  -4  11   1    1.04    0.10
   4  11  -1    1.22    0.12
  -4  11   1    0.94    0.11
   3 -11  -1    1.76    0.11
  -3 -11   1    1.48    0.11
   3 -11  -1    1.81    0.12
  -3 -11   1    1.68    0.11
   3 -11  -1    1.73    0.10
   3  11  -1    1.69    0.11
  -3  11   1    1.60    0.11
  -3  11   1    1.68    0.12
   3  11  -1    1.69    0.11
  -3  11   1    1.55    0.10
  -3  11   1    1.73    0.10
   2 -11  -1    3.43    0.14
  -2 -11   1    3.44    0.16
   2 -11  -1    3.60    0.17
  -2 -11   1    3.67    0.15
   2 -11  -1    3.82    0.15
   2 -11  -1    3.74    0.17
  -2  11   1    3.40    0.16
  -2  11   1    3.61    0.15
  -2  11   1    3.69    0.15
  -2  11   1    3.54    0.16
   2  11  -1    3.53    0.15
   2  11  -1    3.64    0.16
   1 -11  -1   34.92    0.84
  -1 -11   1   36.74    0.80
   1 -11  -1   36.70    0.81
   1 -11  -1   37.01    0.86
   1 -11  -1   36.77    0.82
  -1 -11   1   36.28    0.82
   1  11  -1   36.49    0.84
   1  11  -1   36.73    0.81
  -1  11   1   36.17    0.82
  -1  11   1   36.00    0.83
  -1  11   1   36.75    0.81
  -1  11   1   36.86    0.85
   1  11  -1   35.48    0.79
   0 -11  -1    3.86    0.19
   0 -11  -1    4.04    0.16
   0 -11   1    4.03    0.13
   0 -11  -1    3.86    0.17
   0 -11   1    3.74    0.14
   0 -11  -1    3.81    0.15
   0  11  -1    4.11    0.14
   0  11  -1    3.89    0.13
   0  11   1    3.89    0.16
   0  11   1    3.96    0.15
   0  11   1    3.93    0.18
   0  11  -1    3.90    0.13
   0  11   1    3.89    0.17
   0  11  -1    3.98    0.14
   1 -11   1   12.08    0.29
   1 -11   1   11.68    0.30
   1 -11   1   11.77    0.31
  -1 -11  -1   11.82    0.33
   1 -11   1   11.70    0.29
  -1 -11  -1   11.35    0.36
  -1  11  -1   12.24    0.29
   1  11   1   11.97    0.35
   1  11   1   12.56    0.34
   1  11   1   11.60    0.34
   1  11   1   12.37    0.38
  -1  11  -1   11.83    0.29
  -2 -11  -1    2.57    0.14
  -2 -11  -1    2.88    0.16
   2 -11   1    2.83    0.12
   2 -11   1    2.80    0.10
   2 -11   1    2.89    0.10
   2  11   1    2.51    0.18
   2  11   1    2.98    0.15
  -2  11  -1    2.41    0.10
   2  11   1    2.86    0.14
  -2  11  -1    2.82    0.10
  -2  11  -1    2.77    0.10
  -3 -11  -1    0.69    0.10
  -3 -11  -1    0.42    0.09
   3 -11   1    0.75    0.06
   3 -11   1    0.84    0.08
   3 -11   1    0.78    0.06
   3  11   1    0.72    0.10
  -3  11  -1    0.66    0.06
   3  11   1    0.75    0.09
  -3  11  -1    0.82    0.07
  -3  11  -1    0.73    0.06
  -4 -11  -1    0.04    0.08
   4 -11   1    0.04    0.04
  -4 -11  -1    0.11    0.07
   4 -11   1    0.10    0.04
  -4  11  -1    0.11    0.05
   4  11   1    0.22    0.08
  -4  11  -1    0.11    0.04
  -4  11  -1    0.14    0.04
   4  11   1    0.09    0.06
  -4  11  -1    0.19    0.05
  -5 -11  -1    4.08    0.21
   5 -11   1    4.51    0.17
   5 -11   1    3.99    0.19
  -5 -11  -1    4.46    0.25
  -5  11  -1    4.44    0.18
  -5  11  -1    4.32    0.18
  -5  11  -1    4.42    0.18
   6 -11   1   -0.01    0.05
  -6 -11  -1    0.03    0.10
  -6 -11  -1   -0.06    0.08
  -6  11  -1   -0.04    0.05
  -6  11  -1   -0.02    0.06
  -6  11  -1    0.11    0.06
  -7 -11  -1    0.37    0.10
   7 -11   1    0.41    0.09
  -7 -11  -1    0.45    0.12
  -7  11  -1    0.23    0.08
  -7  11  -1    0.37    0.09
  -7  11  -1    0.36    0.09
  -8 -11  -1    0.69    0.17
  -8 -11  -1    1.24    0.18
  -8  11  -1    1.25    0.15
  -9 -11  -1    0.25    0.11
  -9 -11  -1    0.20    0.15
  -9  11  -1    0.35    0.11
 -10 -11  -1    0.21    0.17
 -10 -11  -1    0.20    0.13
 -10  11  -1    0.15    0.10
 -10 -12   1    0.25    0.14
 -10 -12   1    0.11    0.14
 -10  12   1    0.06    0.10
  -9 -12   1    0.12    0.12
  -9 -12   1    0.03    0.10
  -9  12   1    0.01    0.08
  -8 -12   1    0.50    0.15
  -8 -12   1    0.44    0.11
  -8  12   1    0.53    0.13
  -8  12   1    0.56    0.12
  -7 -12   1    1.90    0.20
  -7 -12   1    2.01    0.22
   7 -12  -1    1.91    0.19
  -7  12   1    2.24    0.16
  -7  12   1    2.43    0.17
  -7  12   1    2.10    0.20
   6 -12  -1    0.00    0.06
  -6 -12   1    0.01    0.06
  -6 -12   1    0.15    0.11
   6 -12  -1    0.19    0.07
  -6  12   1    0.10    0.06
  -6  12   1    0.11    0.06
  -6  12   1    0.05    0.08
  -5 -12   1    0.08    0.08
  -5 -12   1    0.12    0.07
   5 -12  -1    0.07    0.05
   5 -12  -1   -0.04    0.05
  -5  12   1   -0.02    0.06
  -5  12   1    0.02    0.05
  -5  12   1   -0.05    0.06
   5  12  -1    0.04    0.06
   4 -12  -1    0.09    0.04
  -4 -12   1    0.14    0.06
   4 -12  -1    0.11    0.06
  -4 -12   1    0.20    0.07
   4 -12  -1    0.12    0.05
  -4  12   1    0.16    0.06
  -4  12   1    0.16    0.06
   4  12  -1    0.11    0.05
  -4  12   1    0.18    0.06
  -4  12   1    0.11    0.06
   4  12  -1    0.16    0.07
  -3 -12   1    9.07    0.31
   3 -12  -1    8.88    0.28
   3 -12  -1    8.79    0.30
  -3 -12   1    9.41    0.29
   3 -12  -1    9.50    0.28
  -3  12   1    9.42    0.30
  -3  12   1    9.00    0.28
  -3  12   1    9.14    0.28
  -3  12   1    9.23    0.30
   3  12  -1    9.39    0.31
   3  12  -1    9.44    0.29
   2 -12  -1    1.71    0.12
   2 -12  -1    1.62    0.12
  -2 -12   1    1.32    0.11
  -2 -12   1    1.47    0.10
   2 -12  -1    1.58    0.10
   2 -12  -1    1.56    0.10
  -2  12   1    1.41    0.10
  -2  12   1    1.51    0.10
  -2  12   1    1.55    0.10
   2  12  -1    1.43    0.10
  -2  12   1    1.61    0.11
   2  12  -1    1.45    0.10
  -1 -12   1    5.31    0.18
   1 -12  -1    5.39    0.19
  -1 -12   1    4.92    0.19
   1 -12  -1    5.30    0.21
   1 -12  -1    5.36    0.19
   1 -12  -1    5.67    0.22
  -1  12   1    5.14    0.18
   1  12  -1    5.28    0.21
   1  12  -1    5.26    0.18
  -1  12   1    5.83    0.22
  -1  12   1    5.65    0.20
  -1  12   1    5.21    0.20
   1  12  -1    5.28    0.19
   0 -12   1    1.51    0.08
   0 -12  -1    1.44    0.13
   0 -12   1    1.26    0.09
   0 -12  -1    1.34    0.12
   0 -12  -1    1.22    0.09
   0  12  -1    1.28    0.08
   0  12  -1    1.44    0.08
   0  12   1    1.31    0.10
   0  12   1    1.11    0.12
   0  12   1    1.39    0.10
   0  12  -1    1.22    0.09
   0  12   1    1.21    0.11
   0  12  -1    1.28    0.07
  -1 -12  -1    0.08    0.06
   1 -12   1    0.02    0.03
  -1 -12  -1    0.10    0.05
   1 -12   1    0.05    0.03
   1 -12   1    0.02    0.03
   1  12   1    0.08    0.05
   1  12   1    0.14    0.08
   1  12   1    0.07    0.05
   1  12   1    0.20    0.06
  -1  12  -1    0.09    0.03
  -1  12  -1    0.07    0.03
  -1  12  -1    0.05    0.03
   2 -12   1    0.02    0.03
  -2 -12  -1   -0.02    0.05
  -2 -12  -1    0.05    0.06
   2 -12   1    0.04    0.03
   2 -12   1    0.02    0.03
   2  12   1    0.01    0.03
  -2  12  -1    0.01    0.03
   2  12   1    0.00    0.03
  -2  12  -1   -0.01    0.02
   2  12   1    0.00    0.08
  -2  12  -1   -0.01    0.02
  -2  12  -1    0.03    0.03
  -3 -12  -1    5.66    0.26
   3 -12   1    5.64    0.18
  -3 -12  -1    5.25    0.22
   3 -12   1    5.38    0.17
   3 -12   1    5.23    0.19
   3  12   1    5.61    0.28
  -3  12  -1    5.51    0.18
   3  12   1    5.87    0.22
   3  12   1    6.04    0.25
  -3  12  -1    5.66    0.17
  -3  12  -1    5.51    0.17
   4 -12   1    0.05    0.03
  -4 -12  -1    0.10    0.06
  -4 -12  -1    0.11    0.07
   4 -12   1    0.01    0.04
  -4  12  -1    0.00    0.03
  -4  12  -1    0.02    0.03
  -4  12  -1    0.02    0.03
   4  12   1   -0.01    0.04
  -4  12  -1    0.00    0.04
  -5 -12  -1    1.03    0.14
  -5 -12  -1    0.88    0.13
   5 -12   1    0.62    0.09
  -5  12  -1    0.52    0.08
  -5  12  -1    0.75    0.08
  -5  12  -1    0.70    0.08
  -5  12  -1    0.71    0.08
  -6 -12  -1    2.36    0.18
   6 -12   1    2.65    0.17
  -6 -12  -1    2.57    0.20
  -6  12  -1    2.42    0.14
  -6  12  -1    2.63    0.15
  -6  12  -1    2.56    0.14
  -7 -12  -1    0.76    0.17
  -7 -12  -1    0.99    0.15
  -7  12  -1    1.04    0.12
  -7  12  -1    1.25    0.13
  -7  12  -1    0.86    0.12
  -8 -12  -1    0.46    0.16
  -8 -12  -1    0.51    0.13
  -8  12  -1    0.44    0.11
  -9 -12  -1    4.00    0.33
  -9 -12  -1    3.98    0.27
  -9  12  -1    4.00    0.23
 -10 -12  -1    0.26    0.15
 -10 -12  -1    0.38    0.19
 -10  12  -1    0.26    0.12
 -10 -13   1    0.19    0.17
 -10 -13   1    0.12    0.14
 -10  13   1    0.25    0.12
  -9 -13   1   -0.02    0.12
  -9 -13   1    0.05    0.09
  -9  13   1    0.03    0.09
  -8 -13   1    1.60    0.19
  -8 -13   1    1.15    0.20
  -8  13   1    1.68    0.18
  -8  13   1    1.54    0.16
  -7 -13   1    0.44    0.12
  -7 -13   1    0.25    0.10
   7 -13  -1    0.43    0.10
  -7  13   1    0.21    0.08
  -7  13   1    0.41    0.10
  -7  13   1    0.46    0.10
  -6 -13   1    7.66    0.31
   6 -13  -1    6.88    0.29
  -6 -13   1    6.61    0.32
   6 -13  -1    6.65    0.27
  -6  13   1    6.55    0.28
  -6  13   1    6.65    0.26
  -6  13   1    7.03    0.27
   5 -13  -1    0.06    0.05
   5 -13  -1    0.03    0.05
  -5 -13   1    0.15    0.09
  -5 -13   1    0.02    0.07
  -5  13   1    0.01    0.05
  -5  13   1   -0.05    0.06
   5  13  -1   -0.01    0.06
  -5  13   1    0.03    0.04
   4 -13  -1    2.93    0.15
   4 -13  -1    2.95    0.16
  -4 -13   1    2.71    0.17
   4 -13  -1    2.46    0.13
  -4 -13   1    2.76    0.16
  -4  13   1    2.74    0.14
  -4  13   1    2.56    0.14
  -4  13   1    2.74    0.16
   4  13  -1    2.62    0.15
  -4  13   1    2.78    0.16
  -3 -13   1    1.08    0.11
   3 -13  -1    1.13    0.09
   3 -13  -1    1.15    0.09
   3 -13  -1    1.15    0.12
  -3 -13   1    1.12    0.12
   3  13  -1    1.06    0.11
  -3  13   1    1.10    0.11
  -3  13   1    1.04    0.10
   3  13  -1    1.21    0.11
  -3  13   1    1.24    0.10
  -3  13   1    1.20    0.11
   2 -13  -1   12.55    0.35
   2 -13  -1   12.19    0.38
  -2 -13   1   12.62    0.38
   2 -13  -1   12.78    0.36
  -2 -13   1   12.92    0.36
   2 -13  -1   13.02    0.39
  -2  13   1   12.96    0.35
  -2  13   1   13.35    0.38
  -2  13   1   13.02    0.38
   2  13  -1   12.72    0.35
   2  13  -1   13.33    0.37
   2  13  -1   12.43    0.40
  -2  13   1   12.84    0.35
  -1 -13   1    0.27    0.06
   1 -13  -1    0.30    0.06
   1 -13  -1    0.31    0.07
   1 -13  -1    0.27    0.06
   1 -13  -1    0.31    0.06
  -1 -13   1    0.17    0.05
   1  13  -1    0.26    0.06
   1  13  -1    0.12    0.04
  -1  13   1    0.27    0.05
   1  13  -1    0.32    0.06
  -1  13   1    0.25    0.07
   1  13  -1    0.16    0.06
  -1  13   1    0.34    0.07
  -1  13   1    0.18    0.06
   0 -13  -1    0.96    0.11
   0 -13   1    0.99    0.07
   0 -13  -1    1.07    0.12
   0 -13   1    1.01    0.08
   0 -13  -1    1.04    0.10
   0  13   1    1.05    0.12
   0  13   1    1.12    0.11
   0  13  -1    0.96    0.09
   0  13  -1    1.00    0.08
   0  13   1    0.99    0.09
   0  13  -1    1.07    0.07
   0  13   1    1.06    0.10
   0  13  -1    1.07    0.07
   1 -13   1   -0.01    0.03
  -1 -13  -1    0.03    0.05
   1 -13   1    0.02    0.03
  -1 -13  -1   -0.08    0.05
   1 -13   1    0.02    0.04
   1  13   1    0.04    0.08
   1  13   1    0.00    0.03
  -1  13  -1    0.00    0.03
  -1  13  -1   -0.01    0.01
   1  13   1   -0.02    0.04
   1  13   1    0.02    0.05
  -1  13  -1    0.02    0.03
  -1  13  -1   -0.04    0.03
   2 -13   1   12.11    0.30
  -2 -13  -1   12.63    0.39
   2 -13   1   11.63    0.30
  -2 -13  -1   11.93    0.36
   2 -13   1   11.81    0.32
   2  13   1   11.97    0.42
   2  13   1   12.21    0.36
  -2  13  -1   12.06    0.29
   2  13   1   11.52    0.37
  -2  13  -1   12.44    0.30
   2  13   1   12.50    0.38
  -2  13  -1    9.57    0.28
  -3 -13  -1    3.14    0.19
   3 -13   1    3.16    0.12
   3 -13   1    3.00    0.14
   3 -13   1    3.21    0.13
  -3 -13  -1    3.12    0.17
  -3  13  -1    2.98    0.12
  -3  13  -1    2.97    0.12
   3  13   1    2.94    0.18
  -3  13  -1    2.99    0.12
   3  13   1    2.98    0.16
   3  13   1    3.03    0.21
  -4 -13  -1    1.06    0.15
  -4 -13  -1    0.80    0.12
   4 -13   1    0.94    0.07
   4 -13   1    0.85    0.09
  -4  13  -1    0.86    0.08
  -4  13  -1    0.85    0.08
   4  13   1    1.26    0.13
  -4  13  -1    0.95    0.08
  -5 -13  -1    0.02    0.06
  -5 -13  -1   -0.02    0.09
   5 -13   1    0.01    0.05
  -5  13  -1    0.06    0.04
  -5  13  -1    0.01    0.04
  -5  13  -1    0.10    0.05
  -5  13  -1    0.00    0.05
  -6 -13  -1    1.06    0.15
   6 -13   1    0.83    0.11
  -6 -13  -1    0.78    0.14
  -6  13  -1    1.17    0.11
  -6  13  -1    0.86    0.10
  -6  13  -1    0.88    0.10
  -7 -13  -1    0.13    0.12
  -7 -13  -1    0.25    0.12
  -7  13  -1    0.13    0.07
  -7  13  -1    0.12    0.07
  -8 -13  -1    2.07    0.25
  -8 -13  -1    1.52    0.20
  -8  13  -1    1.98    0.16
  -9 -13  -1    0.43    0.18
  -9 -13  -1    0.41    0.15
  -9  13  -1    0.39    0.12
 -10 -14   1    0.03    0.10
 -10 -14   1   -0.03    0.15
 -10  14   1    0.12    0.11
  -9 -14   1    0.09    0.15
  -9 -14   1    0.24    0.13
  -9  14   1    0.32    0.11
  -8 -14   1    0.29    0.10
  -8 -14   1    0.10    0.10
  -8  14   1    0.19    0.09
  -8  14   1    0.15    0.09
  -7 -14   1    0.01    0.07
  -7 -14   1    0.16    0.12
   7 -14  -1    0.19    0.08
  -7  14   1    0.21    0.07
  -7  14   1    0.01    0.07
  -7  14   1    0.08    0.08
   6 -14  -1    1.16    0.13
  -6 -14   1    1.00    0.16
  -6 -14   1    1.14    0.15
   6 -14  -1    1.32    0.15
  -6  14   1    1.45    0.14
  -6  14   1    1.34    0.14
  -6  14   1    1.21    0.13
   5 -14  -1    2.61    0.17
   5 -14  -1    2.88    0.16
  -5 -14   1    2.75    0.18
  -5 -14   1    2.98    0.21
  -5  14   1    2.57    0.15
  -5  14   1    2.46    0.17
   5  14  -1    2.84    0.17
  -5  14   1    2.71    0.15
  -4 -14   1    2.69    0.15
   4 -14  -1    2.59    0.14
  -4 -14   1    2.57    0.17
   4 -14  -1    2.59    0.16
  -4  14   1    2.46    0.15
  -4  14   1    2.43    0.15
   4  14  -1    2.65    0.16
  -4  14   1    2.49    0.14
  -4  14   1    2.43    0.14
   3 -14  -1    0.08    0.04
   3 -14  -1    0.18    0.06
  -3 -14   1    0.18    0.07
   3 -14  -1    0.05    0.04
  -3 -14   1    0.10    0.06
  -3  14   1    0.10    0.05
  -3  14   1    0.07    0.05
   3  14  -1    0.15    0.06
  -3  14   1    0.06    0.06
   3  14  -1    0.11    0.04
  -3  14   1    0.20    0.06
   2 -14  -1    0.79    0.08
   2 -14  -1    0.76    0.09
  -2 -14   1    0.79    0.09
   2 -14  -1    0.75    0.10
  -2 -14   1    0.73    0.10
   2 -14  -1    0.78    0.10
   2  14  -1    0.75    0.08
   2  14  -1    0.77    0.11
   2  14  -1    0.94    0.10
  -2  14   1    0.80    0.09
  -2  14   1    0.72    0.09
  -2  14   1    0.75    0.09
  -2  14   1    0.58    0.08
  -1 -14   1    0.43    0.06
  -1 -14   1    0.32    0.06
   1 -14  -1    0.25    0.06
   1 -14  -1    0.29    0.06
   1 -14  -1    0.48    0.08
   1 -14  -1    0.33    0.08
   1  14  -1    0.34    0.08
  -1  14   1    0.28    0.08
  -1  14   1    0.35    0.07
   1  14  -1    0.33    0.06
  -1  14   1    0.39    0.07
  -1  14   1    0.37    0.07
   1  14  -1    0.38    0.06
   1  14  -1    0.29    0.05
   0 -14  -1    0.14    0.07
   0 -14   1    0.12    0.04
   0 -14  -1    0.07    0.06
   0 -14   1    0.16    0.05
   0 -14  -1    0.13    0.05
   0  14   1    0.14    0.06
   0  14  -1    0.14    0.05
   0  14   1    0.16    0.05
   0  14   1    0.16    0.06
   0  14  -1    0.20    0.04
   0  14  -1    0.11    0.05
   0  14  -1    0.18    0.05
   0  14   1    0.07    0.07
   1 -14   1    5.41    0.20
  -1 -14  -1    5.01    0.23
  -1 -14  -1    5.45    0.21
   1 -14   1    5.35    0.17
   1 -14   1    5.40    0.19
   1  14   1    5.26    0.22
  -1  14  -1    5.65    0.17
  -1  14  -1    5.23    0.17
  -1  14  -1    5.24    0.17
   1  14   1    5.36    0.22
   1  14   1    5.42    0.21
   1  14   1    5.57    0.25
   2 -14   1    0.53    0.07
   2 -14   1    0.58    0.07
  -2 -14  -1    0.47    0.09
   2 -14   1    0.56    0.06
   2 -14   1    0.54    0.06
  -2 -14  -1    0.72    0.09
  -2  14  -1    0.58    0.06
   2  14   1    0.39    0.08
   2  14   1    0.44    0.10
   2  14   1    0.57    0.10
  -2  14  -1    0.53    0.06
   2  14   1    0.52    0.08
  -2  14  -1    0.33    0.05
  -2  14  -1    0.53    0.06
   3 -14   1    0.70    0.07
   3 -14   1    0.78    0.08
  -3 -14  -1    0.70    0.10
  -3 -14  -1    0.57    0.10
   3 -14   1    0.68    0.07
   3  14   1    0.54    0.12
  -3  14  -1    0.67    0.07
  -3  14  -1    0.78    0.07
   3  14   1    0.88    0.11
  -3  14  -1    0.68    0.07
   4 -14   1    0.33    0.06
  -4 -14  -1    0.49    0.11
  -4 -14  -1    0.32    0.08
   4 -14   1    0.29    0.06
   4 -14   1    0.39    0.06
  -4  14  -1    0.34    0.06
   4  14   1    0.19    0.13
  -4  14  -1    0.41    0.06
  -4  14  -1    0.35    0.06
   4  14   1    0.42    0.08
  -5 -14  -1    1.58    0.20
   5 -14   1    1.29    0.12
  -5 -14  -1    1.52    0.17
  -5  14  -1    1.50    0.10
  -5  14  -1    1.48    0.11
  -5  14  -1    1.40    0.10
  -5  14  -1    1.45    0.11
  -6 -14  -1   -0.21    0.09
  -6 -14  -1   -0.07    0.06
   6 -14   1    0.00    0.06
  -6  14  -1   -0.06    0.04
  -6  14  -1    0.06    0.06
  -6  14  -1   -0.03    0.05
  -7 -14  -1    0.26    0.14
  -7 -14  -1    0.20    0.09
  -7  14  -1    0.24    0.07
  -8 -14  -1    1.06    0.21
  -8 -14  -1    1.06    0.18
  -8  14  -1    1.08    0.14
  -9 -14  -1    0.10    0.12
  -9 -14  -1    0.16    0.16
  -9  14  -1    0.27    0.10
  -9 -15   1    0.02    0.12
  -9 -15   1   -0.10    0.13
  -9  15   1    0.01    0.10
  -8 -15   1    0.23    0.13
  -8 -15   1    0.45    0.16
  -8  15   1    0.32    0.10
  -7 -15   1    0.40    0.12
  -7 -15   1    0.16    0.11
  -7  15   1    0.48    0.11
  -7  15   1    0.40    0.11
  -6 -15   1    0.39    0.10
   6 -15  -1    0.41    0.10
   6 -15  -1    0.36    0.09
  -6 -15   1    0.18    0.12
  -6  15   1    0.46    0.09
  -6  15   1    0.31    0.09
  -6  15   1    0.49    0.10
  -5 -15   1    1.85    0.18
   5 -15  -1    1.84    0.15
   5 -15  -1    1.67    0.14
  -5 -15   1    1.81    0.18
  -5  15   1    2.02    0.13
  -5  15   1    1.72    0.16
   5  15  -1    1.73    0.17
  -5  15   1    1.60    0.13
  -4 -15   1    0.17    0.07
   4 -15  -1    0.30    0.08
  -4 -15   1    0.24    0.07
   4 -15  -1    0.21    0.06
  -4  15   1    0.19    0.06
  -4  15   1    0.33    0.07
   4  15  -1    0.31    0.08
  -4  15   1    0.28    0.08
   3 -15  -1    0.40    0.07
  -3 -15   1    0.47    0.08
   3 -15  -1    0.44    0.09
  -3 -15   1    0.34    0.09
   3 -15  -1    0.31    0.06
   3  15  -1    0.45    0.08
  -3  15   1    0.46    0.08
  -3  15   1    0.39    0.07
  -3  15   1    0.28    0.08
  -3  15   1    0.37    0.07
   2 -15  -1    0.33    0.06
   2 -15  -1    0.36    0.08
   2 -15  -1    0.23    0.06
  -2 -15   1    0.45    0.07
  -2 -15   1    0.25    0.07
   2 -15  -1    0.33    0.08
  -2  15   1    0.23    0.06
   2  15  -1    0.29    0.09
  -2  15   1    0.34    0.07
   2  15  -1    0.26    0.06
  -2  15   1    0.34    0.07
  -2  15   1    0.31    0.08
   2  15  -1    0.44    0.07
   1 -15  -1    0.05    0.04
   1 -15  -1   -0.01    0.05
  -1 -15   1   -0.01    0.04
   1 -15  -1    0.10    0.05
  -1 -15   1    0.04    0.05
   1 -15  -1    0.08    0.04
   1  15  -1    0.15    0.05
  -1  15   1    0.02    0.05
   1  15  -1    0.04    0.04
   1  15  -1    0.00    0.06
  -1  15   1   -0.02    0.04
   1  15  -1    0.08    0.04
  -1  15   1    0.07    0.05
  -1  15   1    0.02    0.04
   0 -15   1    0.14    0.04
   0 -15   1    0.15    0.05
   0 -15  -1    0.12    0.05
   0 -15  -1    0.10    0.07
   0 -15  -1    0.15    0.06
   0  15   1    0.16    0.06
   0  15  -1    0.16    0.05
   0  15   1    0.12    0.07
   0  15  -1    0.14    0.05
   0  15  -1    0.12    0.04
   0  15  -1    0.09    0.05
   0  15   1    0.15    0.06
   0  15   1    0.21    0.06
   1 -15   1    0.41    0.07
  -1 -15  -1    0.23    0.06
   1 -15   1    0.36    0.06
   1 -15   1    0.45    0.05
  -1 -15  -1    0.44    0.09
   1  15   1    0.47    0.09
   1  15   1    0.48    0.09
  -1  15  -1    0.37    0.05
  -1  15  -1    0.43    0.06
   1  15   1    0.30    0.10
   1  15   1    0.50    0.08
  -1  15  -1    0.35    0.05
   2 -15   1    3.67    0.14
   2 -15   1    3.59    0.16
  -2 -15  -1    3.74    0.20
  -2 -15  -1    3.72    0.18
   2 -15   1    3.79    0.16
   2 -15   1    3.88    0.14
   2  15   1    3.38    0.18
   2  15   1    4.12    0.25
  -2  15  -1    3.66    0.14
  -2  15  -1    3.60    0.13
  -2  15  -1    3.96    0.14
   2  15   1    3.77    0.18
   3 -15   1    4.01    0.17
  -3 -15  -1    3.97    0.21
  -3 -15  -1    4.11    0.23
   3 -15   1    4.22    0.15
   3 -15   1    4.14    0.15
  -3  15  -1    3.30    0.14
   3  15   1    4.11    0.20
  -3  15  -1    4.08    0.15
   3  15   1    4.15    0.26
  -3  15  -1    4.03    0.15
  -3  15  -1    4.25    0.15
   4 -15   1    1.23    0.09
   4 -15   1    1.21    0.09
  -4 -15  -1    1.35    0.16
  -4 -15  -1    1.10    0.14
   4 -15   1    1.48    0.11
   4  15   1    1.18    0.17
   4  15   1    1.42    0.14
  -4  15  -1    1.34    0.09
  -4  15  -1    1.44    0.09
  -4  15  -1    1.22    0.09
   5 -15   1    0.99    0.11
  -5 -15  -1    1.38    0.18
  -5 -15  -1    1.32    0.15
  -5  15  -1    1.19    0.10
  -5  15  -1    1.12    0.10
  -5  15  -1    0.72    0.08
  -6 -15  -1    0.41    0.15
  -6 -15  -1    0.26    0.11
  -6  15  -1    0.46    0.08
  -6  15  -1    0.46    0.08
  -6  15  -1    0.32    0.08
  -7 -15  -1    0.04    0.07
  -7 -15  -1   -0.13    0.11
  -7  15  -1    0.01    0.07
  -8 -15  -1    0.66    0.19
  -8 -15  -1    0.54    0.15
  -8  15  -1    0.67    0.12
  -9 -15  -1    0.42    0.16
  -9 -15  -1    0.48    0.19
  -9  15  -1    0.54    0.12
  -9 -16   1    0.87    0.16
  -9 -16   1    0.56    0.16
  -9  16   1    0.59    0.13
  -8 -16   1    0.30    0.15
  -8 -16   1    0.53    0.15
  -8  16   1    0.40    0.11
  -7 -16   1    0.28    0.10
  -7 -16   1    0.02    0.12
  -7  16   1    0.38    0.10
  -7  16   1    0.42    0.11
   6 -16  -1    1.05    0.13
  -6 -16   1    1.11    0.14
  -6 -16   1    1.56    0.19
   6 -16  -1    1.14    0.15
  -6  16   1    1.04    0.13
  -6  16   1    1.39    0.17
  -6  16   1    1.20    0.13
   5 -16  -1    0.12    0.07
  -5 -16   1    0.04    0.08
   5 -16  -1    0.10    0.07
  -5 -16   1   -0.09    0.08
  -5  16   1   -0.02    0.06
  -5  16   1    0.08    0.06
   5  16  -1    0.15    0.07
  -5  16   1    0.15    0.06
  -4 -16   1    1.01    0.14
   4 -16  -1    0.87    0.12
   4 -16  -1    0.86    0.10
  -4 -16   1    0.88    0.11
  -4  16   1    0.77    0.10
  -4  16   1    0.79    0.10
   4  16  -1    0.91    0.12
  -4  16   1    0.87    0.11
   3 -16  -1    7.99    0.30
  -3 -16   1    7.36    0.27
   3 -16  -1    8.36    0.28
  -3 -16   1    7.74    0.30
   3  16  -1    7.65    0.33
  -3  16   1    7.93    0.27
  -3  16   1    8.07    0.29
  -3  16   1    8.52    0.27
   3  16  -1    7.46    0.27
   2 -16  -1    3.51    0.19
  -2 -16   1    3.80    0.19
   2 -16  -1    3.80    0.20
  -2 -16   1    3.95    0.18
   2 -16  -1    3.74    0.17
   2 -16  -1    4.16    0.18
   2  16  -1    3.91    0.18
   2  16  -1    3.80    0.17
  -2  16   1    4.05    0.20
   2  16  -1    3.73    0.21
  -2  16   1    4.06    0.17
  -2  16   1    4.21    0.18
  -2  16   1    4.05    0.19
   1 -16  -1    2.99    0.18
   1 -16  -1    3.15    0.15
   1 -16  -1    3.13    0.19
   1 -16  -1    2.99    0.15
  -1 -16   1    3.18    0.17
  -1 -16   1    3.13    0.14
  -1  16   1    3.15    0.16
   1  16  -1    3.01    0.14
   1  16  -1    2.83    0.17
  -1  16   1    3.13    0.15
   1  16  -1    3.12    0.15
  -1  16   1    3.42    0.19
  -1  16   1    2.86    0.16
   1  16  -1    3.18    0.15
   0 -16  -1    3.82    0.18
   0 -16   1    3.88    0.15
   0 -16  -1    4.01    0.22
   0 -16  -1    3.82    0.20
   0 -16   1    3.81    0.17
   0  16  -1    3.90    0.15
   0  16  -1    3.83    0.16
   0  16   1    4.10    0.22
   0  16   1    4.00    0.18
   0  16  -1    3.83    0.16
   0  16  -1    3.82    0.17
   0  16   1    3.98    0.19
   0  16   1    3.80    0.19
   1 -16   1    3.17    0.16
   1 -16   1    3.28    0.13
  -1 -16  -1    3.33    0.17
   1 -16   1    3.35    0.15
  -1 -16  -1    3.27    0.19
  -1  16  -1    2.99    0.13
   1  16   1    3.23    0.18
  -1  16  -1    3.11    0.13
   1  16   1    2.96    0.21
   1  16   1    2.99    0.16
  -1  16  -1    3.11    0.13
   2 -16   1    0.05    0.05
   2 -16   1    0.06    0.03
  -2 -16  -1    0.05    0.06
  -2 -16  -1    0.10    0.08
   2 -16   1    0.06    0.03
   2 -16   1    0.02    0.04
  -2  16  -1    0.00    0.03
  -2  16  -1    0.00    0.03
  -2  16  -1    0.04    0.03
  -2  16  -1   -0.06    0.03
   2  16   1    0.00    0.05
   2  16   1    0.03    0.07
   2  16   1    0.07    0.07
   3 -16   1    5.56    0.19
  -3 -16  -1    5.01    0.23
   3 -16   1    5.39    0.21
  -3 -16  -1    5.99    0.28
   3 -16   1    5.29    0.18
   3  16   1    5.52    0.30
  -3  16  -1    5.21    0.18
  -3  16  -1    5.36    0.18
   3  16   1    5.48    0.24
   3  16   1    5.23    0.26
  -3  16  -1    5.27    0.18
  -3  16  -1    4.94    0.17
  -4 -16  -1    1.69    0.19
  -4 -16  -1    1.62    0.16
   4 -16   1    1.59    0.11
   4 -16   1    1.76    0.12
   4 -16   1    1.69    0.10
  -4  16  -1    1.63    0.10
  -4  16  -1    1.82    0.11
  -4  16  -1    1.68    0.10
   4  16   1    1.51    0.21
   5 -16   1    0.69    0.10
  -5 -16  -1    0.38    0.12
  -5 -16  -1    0.46    0.13
  -5  16  -1    0.67    0.08
  -5  16  -1    0.46    0.07
   5  16   1    0.42    0.17
  -6 -16  -1    0.29    0.12
  -6 -16  -1    0.07    0.13
  -6  16  -1    0.42    0.09
  -6  16  -1    0.49    0.08
  -7 -16  -1    0.13    0.11
  -7 -16  -1    0.31    0.13
  -7  16  -1    0.37    0.09
  -8 -16  -1    0.12    0.10
  -8 -16  -1    0.09    0.15
  -8  16  -1    0.30    0.10
  -9 -16  -1    0.11    0.13
  -9 -16  -1    0.52    0.19
  -9  16  -1    0.31    0.11
  -9 -17   1    0.54    0.16
  -9 -17   1    0.13    0.15
  -9  17   1    0.23    0.12
  -8 -17   1   -0.13    0.08
  -8 -17   1    0.07    0.11
  -8  17   1   -0.02    0.08
  -7 -17   1    0.44    0.13
  -7 -17   1    0.29    0.12
  -7  17   1    0.55    0.12
  -7  17   1    0.42    0.11
  -6 -17   1    0.26    0.12
  -6 -17   1    0.47    0.12
   6 -17  -1    0.57    0.11
  -6  17   1    0.49    0.09
  -6  17   1    0.47    0.10
  -6  17   1    0.33    0.09
   5 -17  -1    3.40    0.20
   5 -17  -1    3.26    0.18
  -5 -17   1    3.66    0.25
  -5 -17   1    3.58    0.22
  -5  17   1    3.09    0.19
  -5  17   1    3.35    0.18
   5  17  -1    3.14    0.20
  -5  17   1    3.51    0.18
   4 -17  -1   -0.02    0.06
  -4 -17   1    0.05    0.09
   4 -17  -1    0.17    0.06
  -4 -17   1   -0.07    0.04
  -4  17   1    0.17    0.07
  -4  17   1    0.14    0.07
   4  17  -1    0.11    0.06
  -4  17   1    0.15    0.06
   3 -17  -1    0.09    0.05
   3 -17  -1    0.08    0.06
  -3 -17   1    0.06    0.08
  -3 -17   1    0.21    0.07
  -3  17   1    0.08    0.06
   3  17  -1    0.08    0.09
  -3  17   1    0.08    0.07
  -3  17   1    0.18    0.06
   3  17  -1    0.20    0.07
   2 -17  -1    2.58    0.14
   2 -17  -1    2.14    0.16
  -2 -17   1    2.28    0.16
   2 -17  -1    2.35    0.16
  -2 -17   1    2.26    0.14
  -2  17   1    2.39    0.14
  -2  17   1    2.13    0.15
   2  17  -1    2.30    0.13
  -2  17   1    2.38    0.14
   2  17  -1    2.39    0.17
   2  17  -1    2.41    0.15
  -1 -17   1    1.09    0.09
   1 -17  -1    1.10    0.13
   1 -17  -1    1.09    0.13
   1 -17  -1    1.15    0.11
  -1 -17   1    1.06    0.12
   1  17  -1    1.18    0.11
  -1  17   1    1.01    0.12
   1  17  -1    0.81    0.11
  -1  17   1    1.25    0.11
  -1  17   1    1.11    0.11
   1  17  -1    1.18    0.10
   1  17  -1    1.27    0.12
   0 -17  -1   -0.01    0.06
   0 -17  -1    0.06    0.05
   0 -17   1    0.04    0.04
   0 -17   1    0.03    0.05
   0 -17  -1    0.03    0.06
   0  17   1    0.07    0.05
   0  17  -1    0.00    0.04
   0  17  -1    0.07    0.05
   0  17   1   -0.02    0.06
   0  17  -1    0.03    0.05
   0  17  -1    0.06    0.05
   0  17   1    0.02    0.06
  -1 -17  -1   -0.06    0.06
   1 -17   1    0.10    0.05
   1 -17   1    0.03    0.03
  -1 -17  -1    0.00    0.05
   1 -17   1    0.02    0.05
  -1  17  -1    0.02    0.04
  -1  17  -1    0.00    0.03
   1  17   1   -0.01    0.04
  -1  17  -1    0.07    0.04
  -1  17  -1    0.03    0.04
   1  17   1   -0.07    0.05
   1  17   1   -0.02    0.06
   2 -17   1    1.16    0.08
  -2 -17  -1    1.31    0.13
   2 -17   1    1.04    0.08
   2 -17   1    1.45    0.11
  -2 -17  -1    1.18    0.15
   2 -17   1    1.27    0.11
  -2  17  -1    1.14    0.08
   2  17   1    1.04    0.12
  -2  17  -1    1.24    0.08
   2  17   1    1.26    0.13
   2  17   1    0.99    0.15
  -2  17  -1    1.10    0.08
   3 -17   1    0.40    0.08
  -3 -17  -1    0.48    0.10
   3 -17   1    0.39    0.06
  -3 -17  -1    0.48    0.10
   3 -17   1    0.30    0.06
  -3  17  -1    0.28    0.05
   3  17   1    0.40    0.11
  -3  17  -1    0.42    0.06
   3  17   1    0.38    0.09
   3  17   1    0.20    0.12
  -3  17  -1    0.33    0.06
  -3  17  -1    0.33    0.06
  -4 -17  -1    0.33    0.13
   4 -17   1    0.37    0.07
   4 -17   1    0.30    0.07
  -4 -17  -1    0.29    0.11
  -4  17  -1    0.50    0.07
   4  17   1    0.37    0.15
  -4  17  -1    0.44    0.07
  -4  17  -1    0.44    0.07
  -4  17  -1    0.36    0.07
  -5 -17  -1    0.76    0.17
  -5 -17  -1    1.18    0.15
   5 -17   1    0.99    0.12
  -5  17  -1    0.95    0.10
   5  17   1    0.95    0.18
  -5  17  -1    0.89    0.10
  -6 -17  -1    0.72    0.13
  -6 -17  -1    0.65    0.15
  -6  17  -1    0.53    0.09
   6  17   1    0.59    0.16
  -7 -17  -1    0.17    0.11
  -7 -17  -1    0.20    0.12
  -7  17  -1    0.32    0.08
  -8 -17  -1    0.09    0.09
  -8 -17  -1   -0.04    0.13
  -8  17  -1    0.20    0.09
  -9 -17  -1   -0.01    0.09
  -9 -17  -1    0.21    0.17
  -9  17  -1    0.06    0.08
  -9 -18   1    1.04    0.23
  -9 -18   1    0.95    0.19
  -9  18   1    1.28    0.17
  -8 -18   1    0.14    0.14
  -8 -18   1    0.33    0.14
  -8  18   1    0.37    0.11
  -7 -18   1    1.03    0.19
  -7 -18   1    1.10    0.17
  -7  18   1    1.02    0.13
   6 -18  -1    1.78    0.17
  -6 -18   1    1.84    0.21
  -6 -18   1    2.00    0.20
  -6  18   1    1.74    0.16
  -6  18   1    1.89    0.18
  -5 -18   1    2.87    0.23
   5 -18  -1    2.23    0.18
   5 -18  -1    2.55    0.16
  -5 -18   1    2.37    0.19
  -5  18   1    2.48    0.17
  -5  18   1    2.63    0.17
  -5  18   1    2.41    0.15
  -4 -18   1    4.73    0.27
   4 -18  -1    4.58    0.21
  -4 -18   1    4.94    0.23
   4 -18  -1    4.74    0.24
  -4  18   1    4.76    0.21
  -4  18   1    4.94    0.21
   4  18  -1    4.53    0.29
  -4  18   1    4.68    0.22
   4  18  -1    4.66    0.23
  -3 -18   1    1.06    0.12
   3 -18  -1    1.01    0.13
  -3 -18   1    1.15    0.14
   3 -18  -1    1.02    0.11
  -3  18   1    0.73    0.10
  -3  18   1    1.09    0.12
   3  18  -1    1.02    0.12
   3  18  -1    0.75    0.14
  -3  18   1    1.15    0.11
  -2 -18   1    0.02    0.06
   2 -18  -1   -0.02    0.06
   2 -18  -1   -0.13    0.05
  -2 -18   1   -0.06    0.06
   2 -18  -1   -0.02    0.05
   2  18  -1    0.01    0.05
   2  18  -1   -0.02    0.06
   2  18  -1   -0.02    0.07
  -2  18   1    0.10    0.05
  -2  18   1   -0.06    0.06
  -2  18   1   -0.03    0.05
  -1 -18   1    0.12    0.06
   1 -18  -1    0.14    0.07
  -1 -18   1    0.05    0.04
   1 -18  -1    0.05    0.05
   1 -18  -1    0.07    0.07
  -1  18   1    0.15    0.07
  -1  18   1    0.09    0.06
   1  18  -1    0.08    0.06
   1  18  -1    0.05    0.04
   1  18  -1    0.12    0.05
   1  18  -1    0.10    0.06
  -1  18   1    0.08    0.06
   0 -18  -1    0.10    0.06
   0 -18   1    0.06    0.05
   0 -18   1    0.08    0.04
   0 -18  -1    0.11    0.06
   0 -18  -1   -0.01    0.06
   0  18   1   -0.05    0.06
   0  18   1    0.01    0.05
   0  18  -1    0.03    0.04
   0  18   1    0.00    0.06
   0  18  -1    0.09    0.06
   0  18  -1    0.02    0.04
   0  18  -1    0.00    0.05
   1 -18   1    0.78    0.08
  -1 -18  -1    1.10    0.12
  -1 -18  -1    0.79    0.12
   1 -18   1    0.89    0.11
   1 -18   1    0.76    0.10
  -1  18  -1    0.82    0.08
  -1  18  -1    0.78    0.08
   1  18   1    0.98    0.12
   1  18   1    0.79    0.10
   1  18   1    0.92    0.14
  -1  18  -1    0.66    0.07
  -1  18  -1    0.75    0.08
   2 -18   1    6.42    0.21
  -2 -18  -1    6.21    0.26
   2 -18   1    6.01    0.24
  -2 -18  -1    6.38    0.30
   2 -18   1    6.15    0.24
  -2  18  -1    6.35    0.21
  -2  18  -1    6.39    0.20
   2  18   1    5.86    0.27
   2  18   1    6.38    0.31
   2  18   1    6.00    0.25
  -2  18  -1    6.14    0.20
   3 -18   1   22.01    0.53
  -3 -18  -1   20.39    0.60
   3 -18   1   23.63    0.54
   3 -18   1   21.24    0.57
  -3 -18  -1   22.20    0.67
  -3  18  -1   22.14    0.53
   3  18   1   20.73    0.62
  -3  18  -1   22.20    0.53
  -3  18  -1   21.84    0.53
   3  18   1   22.15    0.61
  -3  18  -1   22.12    0.53
   3  18   1   22.58    0.71
   4 -18   1    4.03    0.19
  -4 -18  -1    3.76    0.22
   4 -18   1    4.04    0.17
  -4 -18  -1    3.60    0.24
   4  18   1    3.55    0.26
  -4  18  -1    3.74    0.16
  -4  18  -1    3.86    0.16
  -4  18  -1    3.62    0.15
  -4  18  -1    3.92    0.16
  -5 -18  -1    1.96    0.20
  -5 -18  -1    1.78    0.22
  -5  18  -1    1.54    0.10
  -5  18  -1    1.69    0.11
  -5  18  -1    1.97    0.13
   5  18   1    2.04    0.26
  -6 -18  -1    0.08    0.11
  -6 -18  -1   -0.04    0.08
   6  18   1    0.02    0.14
  -6  18  -1    0.09    0.06
  -7 -18  -1    0.02    0.08
  -7 -18  -1    0.09    0.10
  -7  18  -1    0.01    0.07
  -8 -18  -1   -0.09    0.11
  -8 -18  -1   -0.20    0.12
  -8  18  -1    0.18    0.09
  -9 -19   1    0.23    0.17
  -9 -19   1    0.09    0.10
  -9  19   1    0.15    0.11
  -8 -19   1    1.57    0.21
  -8 -19   1    2.23    0.28
  -8  19   1    1.80    0.18
  -7 -19   1    0.60    0.18
  -7 -19   1    0.62    0.15
  -7  19   1    0.92    0.13
  -6 -19   1    1.20    0.19
   6 -19  -1    1.14    0.14
  -6 -19   1    1.37    0.16
  -6  19   1    1.16    0.14
  -6  19   1    1.02    0.14
  -5 -19   1    2.07    0.17
  -5 -19   1    1.96    0.21
   5 -19  -1    2.03    0.21
   5 -19  -1    2.30    0.17
  -5  19   1    1.76    0.14
  -5  19   1    2.31    0.17
   5  19  -1    1.86    0.22
  -5  19   1    2.06    0.15
  -4 -19   1    2.54    0.21
   4 -19  -1    2.76    0.16
   4 -19  -1    2.84    0.20
  -4 -19   1    2.59    0.19
   4  19  -1    2.73    0.25
  -4  19   1    2.90    0.17
   4  19  -1    3.11    0.19
  -4  19   1    2.78    0.18
  -4  19   1    2.76    0.17
  -3 -19   1   -0.06    0.06
   3 -19  -1    0.02    0.06
   3 -19  -1    0.01    0.05
  -3 -19   1    0.04    0.08
   3  19  -1    0.00    0.06
  -3  19   1   -0.02    0.05
  -3  19   1    0.00    0.06
   3  19  -1    0.04    0.09
  -3  19   1   -0.04    0.05
  -2 -19   1    6.86    0.26
   2 -19  -1    6.84    0.26
  -2 -19   1    6.26    0.28
   2 -19  -1    6.85    0.30
   2 -19  -1    7.21    0.30
  -2  19   1    6.53    0.25
  -2  19   1    6.28    0.28
   2  19  -1    6.64    0.29
   2  19  -1    6.64    0.27
  -2  19   1    6.63    0.25
   2  19  -1    6.42    0.25
  -1 -19   1    0.84    0.11
  -1 -19   1    0.82    0.10
   1 -19  -1    0.66    0.11
   1 -19  -1    0.97    0.14
   1 -19  -1    0.65    0.09
   1  19  -1    0.62    0.10
  -1  19   1    0.73    0.11
  -1  19   1    0.64    0.10
  -1  19   1    0.74    0.10
   1  19  -1    0.68    0.10
   1  19  -1    0.76    0.09
   0 -19   1    0.00    0.05
   0 -19  -1   -0.03    0.06
   0 -19  -1    0.04    0.05
   0 -19  -1   -0.06    0.06
   0 -19   1    0.05    0.04
   0  19  -1   -0.03    0.05
   0  19  -1    0.05    0.05
   0  19   1   -0.08    0.05
   0  19  -1    0.00    0.04
   0  19   1   -0.08    0.06
   0  19  -1   -0.03    0.04
   0  19   1    0.01    0.05
   1 -19   1   -0.04    0.05
   1 -19   1   -0.01    0.04
  -1 -19  -1    0.02    0.07
   1 -19   1    0.01    0.05
  -1 -19  -1   -0.07    0.05
   1  19   1   -0.03    0.06
  -1  19  -1    0.00    0.04
   1  19   1    0.00    0.09
  -1  19  -1    0.01    0.04
  -1  19  -1    0.01    0.04
   1  19   1    0.10    0.07
  -1  19  -1   -0.06    0.04
   2 -19   1    3.36    0.18
  -2 -19  -1    3.34    0.21
   2 -19   1    3.47    0.15
  -2 -19  -1    3.70    0.20
   2 -19   1    3.10    0.18
  -2  19  -1    3.14    0.15
  -2  19  -1    3.20    0.14
   2  19   1    3.78    0.22
   2  19   1    3.54    0.25
  -2  19  -1    3.37    0.15
   2  19   1    3.44    0.19
  -3 -19  -1    6.89    0.30
   3 -19   1    5.95    0.25
   3 -19   1    6.01    0.22
  -3 -19  -1    6.74    0.33
  -3  19  -1    6.42    0.22
  -3  19  -1    6.02    0.21
  -3  19  -1    6.63    0.21
   3  19   1    6.08    0.28
  -3  19  -1    6.66    0.22
   3  19   1    6.94    0.32
   3  19   1    6.03    0.33
   4 -19   1   10.42    0.35
  -4 -19  -1   11.41    0.45
   4 -19   1   10.04    0.31
  -4 -19  -1    9.94    0.39
   4  19   1   11.14    0.48
  -4  19  -1   10.57    0.30
  -4  19  -1   10.36    0.30
  -4  19  -1   10.44    0.31
  -4  19  -1   10.48    0.30
   4  19   1   10.12    0.41
  -5 -19  -1    0.28    0.11
  -5 -19  -1    0.34    0.12
   5  19   1    0.25    0.16
  -5  19  -1    0.38    0.08
  -6 -19  -1    0.33    0.13
  -6 -19  -1    0.30    0.14
   6  19   1   -0.08    0.10
  -6  19  -1    0.17    0.07
  -7 -19  -1    0.56    0.18
  -7 -19  -1    0.58    0.15
  -7  19  -1    0.63    0.10
   7  19   1    0.41    0.19
  -8 -19  -1    1.05    0.19
  -8 -19  -1    1.03    0.22
  -8  19  -1    1.10    0.14
   8  19   1    0.79    0.20
  -8 -20   1    0.55    0.15
  -8 -20   1    0.03    0.14
  -8  20   1    0.06    0.09
  -7 -20   1    0.24    0.12
  -7 -20   1    0.13    0.13
  -7  20   1    0.25    0.10
  -6 -20   1    0.30    0.11
  -6 -20   1    0.21    0.11
  -6  20   1    0.12    0.08
  -5 -20   1    0.58    0.14
  -5 -20   1    0.54    0.12
   5 -20  -1    0.52    0.10
  -5  20   1    0.62    0.11
   5  20  -1    0.83    0.18
  -5  20   1    0.46    0.09
  -4 -20   1    3.10    0.23
   4 -20  -1    3.01    0.20
  -4 -20   1    3.02    0.20
   4 -20  -1    3.15    0.18
  -4  20   1    3.09    0.20
   4  20  -1    3.22    0.19
  -4  20   1    3.22    0.17
   4  20  -1    2.97    0.28
  -4  20   1    2.88    0.17
  -3 -20   1    1.38    0.14
   3 -20  -1    1.35    0.16
  -3 -20   1    1.42    0.16
   3 -20  -1    1.20    0.12
  -3  20   1    1.28    0.14
   3  20  -1    1.37    0.18
   3  20  -1    1.25    0.14
   3  20  -1    1.54    0.16
  -3  20   1    1.48    0.14
  -3  20   1    1.45    0.15
  -2 -20   1    0.43    0.08
   2 -20  -1    0.32    0.08
   2 -20  -1    0.33    0.10
  -2 -20   1    0.22    0.09
   2 -20  -1    0.36    0.10
  -2  20   1    0.09    0.06
  -2  20   1    0.24    0.08
  -2  20   1    0.36    0.09
   2  20  -1    0.36    0.08
   2  20  -1    0.31    0.09
   2  20  -1    0.33    0.10
  -1 -20   1    2.79    0.15
   1 -20  -1    2.88    0.17
   1 -20  -1    2.70    0.20
  -1 -20   1    2.98    0.19
   1 -20  -1    2.48    0.19
   1  20  -1    2.74    0.16
  -1  20   1    3.04    0.18
  -1  20   1    2.80    0.16
   1  20  -1    3.17    0.19
  -1  20   1    2.51    0.18
   1  20  -1    2.92    0.16
   0 -20  -1    1.63    0.13
   0 -20   1    1.80    0.15
   0 -20  -1    1.47    0.16
   0 -20  -1    1.53    0.18
   0 -20   1    1.76    0.12
   0  20  -1    1.62    0.11
   0  20  -1    1.87    0.13
   0  20  -1    1.67    0.12
   0  20   1    1.76    0.15
   0  20   1    1.69    0.18
   0  20   1    1.55    0.15
   1 -20   1    0.09    0.07
   1 -20   1    0.07    0.07
  -1 -20  -1    0.07    0.07
  -1 -20  -1   -0.05    0.08
   1 -20   1    0.00    0.04
   1  20   1    0.16    0.07
  -1  20  -1    0.11    0.05
  -1  20  -1    0.09    0.06
   1  20   1   -0.05    0.08
   1  20   1    0.17    0.07
  -1  20  -1    0.04    0.05
  -1  20  -1    0.10    0.05
   2 -20   1    6.88    0.28
   2 -20   1    6.73    0.27
   2 -20   1    7.38    0.24
  -2 -20  -1    7.65    0.31
  -2 -20  -1    7.30    0.33
   2  20   1    7.04    0.34
  -2  20  -1    7.51    0.24
  -2  20  -1    7.17    0.24
   2  20   1    7.73    0.30
   2  20   1    7.78    0.32
  -2  20  -1    7.25    0.24
   3 -20   1    2.44    0.14
  -3 -20  -1    3.15    0.21
   3 -20   1    2.77    0.17
  -3 -20  -1    2.67    0.24
  -3  20  -1    3.02    0.14
   3  20   1    2.66    0.22
   3  20   1    2.54    0.26
  -3  20  -1    2.82    0.14
   3  20   1    2.87    0.18
  -3  20  -1    2.81    0.14
  -3  20  -1    3.03    0.14
  -4 -20  -1    0.10    0.09
  -4 -20  -1   -0.06    0.10
   4 -20   1    0.05    0.05
  -4  20  -1    0.03    0.05
   4  20   1    0.18    0.09
  -4  20  -1    0.04    0.05
  -4  20  -1    0.00    0.04
   4  20   1   -0.14    0.11
  -5 -20  -1    0.98    0.15
  -5 -20  -1    1.32    0.19
  -5  20  -1    0.88    0.10
   5  20   1    1.23    0.22
  -6 -20  -1    0.10    0.14
  -6 -20  -1    0.02    0.08
  -6  20  -1    0.04    0.06
   6  20   1    0.12    0.16
  -7 -20  -1   -0.06    0.11
  -7 -20  -1    0.07    0.14
   7  20   1    0.11    0.16
  -7  20  -1    0.01    0.07
  -8 -20  -1    0.42    0.19
  -8 -20  -1    0.67    0.17
  -8  20  -1    0.93    0.13
   8  20   1    0.76    0.23
  -8 -21   1    0.30    0.17
  -8 -21   1    0.28    0.12
  -8  21   1    0.09    0.10
  -7 -21   1    0.23    0.10
  -7 -21   1    0.05    0.13
  -7  21   1    0.18    0.10
  -6 -21   1    0.59    0.16
  -6 -21   1    0.47    0.13
  -6  21   1    0.65    0.12
   6  21  -1    0.50    0.15
  -5 -21   1    5.65    0.29
  -5 -21   1    6.57    0.34
   5 -21  -1    5.14    0.26
   5  21  -1    5.55    0.35
  -5  21   1    6.02    0.27
  -5  21   1    5.73    0.25
  -4 -21   1    3.18    0.24
   4 -21  -1    2.59    0.17
  -4 -21   1    3.15    0.21
  -4  21   1    2.93    0.19
   4  21  -1    3.43    0.20
  -4  21   1    3.17    0.18
  -4  21   1    3.35    0.19
   4  21  -1    2.98    0.27
   3 -21  -1    1.17    0.13
  -3 -21   1    1.09    0.15
   3 -21  -1    1.04    0.16
  -3 -21   1    1.34    0.15
  -3  21   1    1.24    0.14
  -3  21   1    1.16    0.13
   3  21  -1    1.28    0.18
   3  21  -1    1.47    0.14
   3  21  -1    1.17    0.15
  -3  21   1    1.14    0.13
   2 -21  -1    4.81    0.26
   2 -21  -1    5.09    0.22
  -2 -21   1    4.96    0.22
  -2 -21   1    4.39    0.24
   2 -21  -1    4.61    0.26
   2  21  -1    4.49    0.25
   2  21  -1    4.79    0.22
  -2  21   1    4.80    0.21
  -2  21   1    4.83    0.24
   2  21  -1    5.11    0.25
  -2  21   1    4.97    0.22
  -1 -21   1   -0.03    0.05
   1 -21  -1    0.19    0.08
   1 -21  -1    0.16    0.09
  -1 -21   1   -0.04    0.06
   1 -21  -1    0.07    0.06
   1  21  -1    0.03    0.05
  -1  21   1    0.12    0.09
  -1  21   1    0.12    0.08
   1  21  -1   -0.07    0.07
   1  21  -1    0.03    0.07
  -1  21   1    0.13    0.07
   0 -21  -1    1.69    0.18
   0 -21   1    1.72    0.12
   0 -21  -1    1.86    0.16
   0 -21   1    1.60    0.15
   0  21   1    1.80    0.14
   0  21  -1    1.82    0.14
   0  21   1    1.65    0.16
   0  21   1    1.77    0.19
   0  21  -1    1.71    0.12
   0  21  -1    1.91    0.14
  -1 -21  -1    0.94    0.15
   1 -21   1    0.85    0.09
   1 -21   1    0.84    0.12
  -1 -21  -1    0.90    0.13
  -1  21  -1    0.94    0.10
   1  21   1    0.85    0.15
  -1  21  -1    1.07    0.11
   1  21   1    0.66    0.10
  -1  21  -1    0.61    0.09
   1  21   1    0.93    0.13
  -2 -21  -1    1.70    0.17
   2 -21   1    1.72    0.14
   2 -21   1    1.42    0.11
   2 -21   1    1.46    0.15
  -2 -21  -1    1.35    0.18
  -2  21  -1    1.62    0.11
   2  21   1    2.13    0.19
   2  21   1    2.06    0.22
   2  21   1    1.78    0.18
  -2  21  -1    1.52    0.11
   3 -21   1    3.18    0.19
  -3 -21  -1    2.93    0.19
   3 -21   1    2.80    0.14
  -3 -21  -1    3.11    0.22
  -3  21  -1    3.23    0.14
  -3  21  -1    2.82    0.14
   3  21   1    2.81    0.23
   3  21   1    3.31    0.23
  -3  21  -1    3.01    0.15
  -4 -21  -1   -0.07    0.10
  -4 -21  -1    0.01    0.09
   4  21   1   -0.18    0.11
  -4  21  -1   -0.01    0.05
   4  21   1   -0.03    0.10
  -5 -21  -1   -0.02    0.12
  -5 -21  -1   -0.08    0.09
   5  21   1    0.10    0.14
  -5  21  -1   -0.03    0.05
   5  21   1   -0.04    0.10
  -6 -21  -1   -0.16    0.09
  -6 -21  -1   -0.17    0.12
  -6  21  -1    0.02    0.06
   6  21   1   -0.07    0.11
  -7 -21  -1    0.68    0.16
  -7 -21  -1    0.70    0.19
  -7  21  -1    0.73    0.11
   7  21   1    0.46    0.17
  -8 -22   1   -0.03    0.12
  -8 -22   1    0.17    0.16
  -8  22   1    0.15    0.10
  -7 -22   1    0.72    0.16
  -7 -22   1    0.87    0.17
  -7  22   1    0.77    0.13
   7  22  -1    0.79    0.21
  -6 -22   1    0.19    0.10
  -6 -22   1    0.06    0.09
  -6  22   1    0.07    0.09
   6  22  -1    0.26    0.15
  -5 -22   1    2.54    0.20
  -5 -22   1    2.61    0.26
  -5  22   1    2.84    0.19
   5  22  -1    2.75    0.28
  -4 -22   1    0.70    0.13
   4 -22  -1    0.67    0.11
  -4 -22   1    0.63    0.14
   4  22  -1    0.84    0.13
   4  22  -1    0.62    0.16
  -4  22   1    0.66    0.11
  -4  22   1    0.53    0.11
  -3 -22   1    2.61    0.18
   3 -22  -1    2.16    0.15
  -3 -22   1    2.34    0.22
   3  22  -1    2.44    0.17
   3  22  -1    2.07    0.21
  -3  22   1    2.24    0.16
   3  22  -1    2.13    0.20
  -3  22   1    2.15    0.16
  -3  22   1    2.56    0.17
   2 -22  -1    0.93    0.15
  -2 -22   1    1.06    0.12
   2 -22  -1    1.29    0.14
   2 -22  -1    1.21    0.16
  -2 -22   1    1.10    0.15
  -2  22   1    1.22    0.15
   2  22  -1    1.24    0.15
   2  22  -1    1.04    0.12
  -2  22   1    1.31    0.14
   2  22  -1    1.06    0.19
  -2  22   1    1.10    0.13
   1 -22  -1    1.16    0.16
  -1 -22   1    0.73    0.13
  -1 -22   1    0.97    0.12
   1 -22  -1    1.02    0.15
   1 -22  -1    1.06    0.13
   1  22  -1    0.96    0.13
   1  22  -1    0.93    0.12
  -1  22   1    1.01    0.14
  -1  22   1    0.92    0.12
  -1  22   1    0.91    0.12
   1  22  -1    1.02    0.12
   0 -22  -1    0.02    0.08
   0 -22   1    0.05    0.07
   0 -22   1   -0.01    0.05
   0 -22  -1    0.07    0.07
   0  22   1   -0.03    0.08
   0  22  -1    0.04    0.06
   0  22   1    0.07    0.07
   0  22  -1    0.10    0.07
   0  22   1    0.15    0.08
   0  22  -1    0.00    0.06
  -1 -22  -1    0.04    0.07
   1 -22   1    0.03    0.06
   1 -22   1    0.00    0.05
  -1 -22  -1   -0.10    0.08
   1  22   1   -0.05    0.06
  -1  22  -1   -0.06    0.04
  -1  22  -1   -0.03    0.05
   1  22   1   -0.08    0.07
  -1  22  -1   -0.04    0.05
   1  22   1   -0.06    0.08
   2 -22   1    5.88    0.21
   2 -22   1    5.63    0.25
  -2 -22  -1    5.81    0.32
  -2 -22  -1    5.88    0.27
   2  22   1    6.01    0.27
   2  22   1    5.72    0.33
  -2  22  -1    5.73    0.21
  -2  22  -1    5.64    0.21
   2  22   1    6.13    0.30
  -3 -22  -1    0.71    0.15
  -3 -22  -1    0.93    0.15
  -3  22  -1    0.69    0.09
   3  22   1    0.56    0.16
   3  22   1    0.61    0.14
  -4 -22  -1    0.08    0.09
  -4 -22  -1    0.10    0.09
   4  22   1   -0.13    0.11
  -4  22  -1    0.00    0.05
   4  22   1    0.02    0.10
  -5 -22  -1    1.56    0.20
  -5 -22  -1    1.82    0.23
   5  22   1    1.57    0.20
  -5  22  -1    1.72    0.13
   5  22   1    1.85    0.27
  -6 -22  -1    0.67    0.18
  -6 -22  -1    0.73    0.16
  -6  22  -1    0.60    0.10
   6  22   1    0.96    0.22
  -7 -22  -1    0.58    0.14
  -7 -22  -1    0.47    0.18
  -7  22  -1    0.39    0.09
   7  22   1    0.46    0.22
  -7 -23   1    0.07    0.15
  -7 -23   1    0.18    0.10
  -7  23   1    0.00    0.08
   7  23  -1    0.01    0.16
  -6 -23   1    0.40    0.16
  -6 -23   1    0.32    0.12
  -6  23   1    0.47    0.11
   6  23  -1    0.51    0.19
  -5 -23   1    0.08    0.10
  -5 -23   1    0.27    0.13
   5  23  -1    0.32    0.16
  -5  23   1    0.17    0.09
  -4 -23   1    5.65    0.32
  -4 -23   1    5.13    0.27
   4  23  -1    4.64    0.28
  -4  23   1    5.25    0.25
   4  23  -1    5.23    0.32
  -3 -23   1    0.55    0.13
   3 -23  -1    0.66    0.11
  -3 -23   1    0.48    0.11
   3  23  -1    0.59    0.14
   3  23  -1    0.38    0.11
  -3  23   1    0.53    0.11
  -3  23   1    0.49    0.11
  -2 -23   1    0.03    0.08
   2 -23  -1    0.00    0.07
   2 -23  -1    0.04    0.10
  -2 -23   1    0.09    0.08
  -2  23   1   -0.05    0.07
   2  23  -1   -0.02    0.08
   2  23  -1    0.05    0.09
   2  23  -1   -0.03    0.07
  -2  23   1    0.07    0.08
  -2  23   1   -0.02    0.06
   1 -23  -1    2.01    0.20
  -1 -23   1    1.86    0.14
   1 -23  -1    1.91    0.17
  -1 -23   1    1.73    0.18
   1 -23  -1    1.83    0.21
   1  23  -1    1.74    0.16
   1  23  -1    1.81    0.17
  -1  23   1    1.63    0.18
  -1  23   1    1.93    0.17
  -1  23   1    1.96    0.18
   1  23  -1    1.86    0.13
   0 -23  -1    7.28    0.29
   0 -23   1    6.41    0.29
   0 -23   1    6.89    0.26
   0 -23  -1    6.85    0.33
   0  23  -1    6.88    0.25
   0  23   1    6.25    0.32
   0  23   1    6.36    0.27
   0  23  -1    6.72    0.26
   0  23   1    7.16    0.30
   0  23  -1    7.02    0.28
   1 -23   1    0.59    0.09
  -1 -23  -1    0.48    0.13
   1 -23   1    0.57    0.11
  -1 -23  -1    0.49    0.09
   1  23   1    0.63    0.14
  -1  23  -1    0.61    0.09
   1  23   1    0.58    0.11
  -1  23  -1    0.52    0.08
   1  23   1    0.43    0.12
  -1  23  -1    0.48    0.09
  -2 -23  -1    0.36    0.13
  -2 -23  -1    0.62    0.12
   2 -23   1    0.54    0.11
   2  23   1    0.45    0.12
  -2  23  -1    0.62    0.09
   2  23   1    0.49    0.14
   2  23   1    0.44    0.11
  -3 -23  -1   -0.05    0.08
  -3 -23  -1   -0.04    0.10
   3  23   1   -0.04    0.11
  -3  23  -1    0.01    0.05
   3  23   1    0.07    0.09
  -4 -23  -1    0.10    0.08
  -4 -23  -1    0.47    0.15
   4  23   1    0.15    0.11
   4  23   1    0.48    0.17
  -4  23  -1    0.35    0.07
  -5 -23  -1    0.13    0.08
  -5 -23  -1    0.14    0.12
   5  23   1    0.04    0.11
   5  23   1    0.17    0.15
  -5  23  -1    0.02    0.06
  -6 -23  -1    0.73    0.15
  -6 -23  -1    0.70    0.17
   6  23   1    0.28    0.12
   6  23   1    0.92    0.22
  -6  23  -1    0.63    0.10
  -7 -23  -1   -0.02    0.12
  -7 -23  -1    0.09    0.16
  -7  23  -1   -0.01    0.07
   7  23   1    0.07    0.13
  -7 -24   1    0.06    0.13
  -7 -24   1    0.14    0.15
   7  24  -1   -0.09    0.18
  -7  24   1    0.16    0.10
  -6 -24   1   -0.07    0.09
  -6 -24   1    0.12    0.10
   6  24  -1    0.28    0.16
  -6  24   1   -0.05    0.07
  -5 -24   1    0.22    0.13
  -5 -24   1    0.23    0.11
  -5  24   1    0.09    0.09
   5  24  -1    0.27    0.15
  -4 -24   1    0.18    0.12
  -4 -24   1    0.19    0.10
  -4  24   1    0.24    0.09
   4  24  -1    0.20    0.11
   4  24  -1    0.09    0.12
  -3 -24   1    0.63    0.12
  -3 -24   1    0.43    0.12
   3  24  -1    0.56    0.12
  -3  24   1    0.63    0.11
   3  24  -1    0.61    0.14
  -2 -24   1    0.11    0.07
  -2 -24   1    0.05    0.09
   2 -24  -1   -0.08    0.08
   2 -24  -1    0.12    0.07
  -2  24   1    0.03    0.08
   2  24  -1    0.07    0.09
   2  24  -1    0.05    0.10
  -2  24   1    0.11    0.08
  -1 -24   1    0.24    0.11
  -1 -24   1    0.20    0.07
   1 -24  -1    0.20    0.08
   1 -24  -1    0.08    0.09
  -1  24   1    0.23    0.10
   1  24  -1    0.14    0.08
   1  24  -1    0.28    0.09
  -1  24   1    0.24    0.09
   0 -24   1    0.16    0.09
   0 -24   1    0.40    0.08
   0 -24  -1    0.47    0.13
   0 -24  -1    0.26    0.09
   0  24  -1    0.31    0.08
   0  24   1    0.39    0.10
   0  24   1    0.40    0.13
   0  24  -1    0.46    0.10
   0  24   1    0.41    0.09
  -1 -24  -1    0.10    0.08
   1 -24   1    0.06    0.08
  -1 -24  -1    0.03    0.10
   1  24   1    0.10    0.11
   1  24   1    0.20    0.10
  -1  24  -1    0.15    0.07
   1  24   1    0.04    0.08
  -2 -24  -1    0.02    0.08
   2 -24   1    0.01    0.08
  -2 -24  -1    0.00    0.10
  -2  24  -1    0.02    0.06
   2  24   1   -0.14    0.10
   2  24   1    0.02    0.07
   2  24   1    0.04    0.09
  -3 -24  -1    0.09    0.11
  -3 -24  -1    0.13    0.09
   3  24   1   -0.07    0.12
   3  24   1    0.05    0.10
  -3  24  -1   -0.04    0.05
  -4 -24  -1    0.16    0.10
  -4 -24  -1    0.17    0.12
  -4  24  -1    0.13    0.06
   4  24   1    0.29    0.16
   4  24   1    0.13    0.12
  -5 -24  -1    0.11    0.11
  -5 -24  -1    0.17    0.11
   5  24   1    0.07    0.12
   5  24   1   -0.14    0.13
  -5  24  -1    0.03    0.06
  -6 -24  -1    1.04    0.18
  -6 -24  -1    0.91    0.19
   6  24   1    1.29    0.21
   6  24   1    0.93    0.24
  -6  24  -1    1.03    0.12
  -6 -25   1    0.42    0.16
  -6 -25   1    0.56    0.17
  -6  25   1    0.39    0.11
  -5 -25   1    0.18    0.10
  -5 -25   1    0.19    0.13
   5  25  -1    0.06    0.11
  -5  25   1   -0.07    0.08
  -4 -25   1    0.39    0.14
  -4 -25   1    0.67    0.13
   4  25  -1    0.52    0.13
  -4  25   1    0.68    0.12
  -3 -25   1    1.70    0.17
  -3 -25   1    1.82    0.21
   3  25  -1    1.61    0.21
  -3  25   1    1.26    0.14
   3  25  -1    1.30    0.17
   2 -25  -1    0.09    0.10
  -2 -25   1    0.13    0.09
  -2 -25   1    0.23    0.09
   2  25  -1    0.18    0.09
  -2  25   1    0.14    0.08
   1 -25  -1    0.81    0.15
  -1 -25   1    0.92    0.14
   1 -25  -1    1.01    0.14
  -1  25   1    0.91    0.15
   1  25  -1    0.71    0.12
  -1  25   1    0.95    0.14
   0 -25  -1    1.50    0.16
   0 -25   1    1.75    0.18
   0 -25  -1    2.19    0.22
   0  25  -1    1.87    0.14
   0  25   1    1.99    0.21
   0  25   1    1.77    0.18
  -1 -25  -1    0.90    0.14
  -1 -25  -1    0.98    0.16
   1 -25   1    1.15    0.15
   1  25   1    1.16    0.16
  -1  25  -1    1.01    0.11
   1  25   1    1.14    0.19
  -2 -25  -1    0.23    0.10
   2 -25   1    0.31    0.10
  -2 -25  -1    0.25    0.13
   2  25   1    0.41    0.12
   2  25   1    0.21    0.13
  -2  25  -1    0.32    0.07
  -3 -25  -1    0.18    0.12
  -3 -25  -1    0.12    0.09
   3  25   1    0.16    0.11
  -3  25  -1    0.17    0.07
   3  25   1    0.22    0.15
  -4 -25  -1    0.34    0.12
  -4 -25  -1    0.43    0.15
   4  25   1    0.31    0.13
  -4  25  -1    0.41    0.08
   4  25   1    0.24    0.15
  -5 -25  -1    1.46    0.20
  -5 -25  -1    1.65    0.22
  -5  25  -1    1.25    0.12
   5  25   1    1.56    0.22
   5  25   1    1.79    0.27
  -6 -25  -1    0.79    0.20
  -6 -25  -1    0.98    0.19
   6  25   1    0.69    0.21
  -6  25  -1    0.61    0.10
   6  25   1    0.50    0.17
  -6 -26   1    0.46    0.17
   6  26  -1    0.27    0.14
  -6  26   1    0.52    0.12
  -5 -26   1    0.42    0.16
  -5  26   1    0.37    0.11
   5  26  -1    0.50    0.15
  -4 -26   1    0.76    0.16
  -4  26   1    0.92    0.14
   4  26  -1    0.95    0.16
  -3 -26   1   -0.01    0.09
  -3  26   1    0.20    0.10
   3  26  -1   -0.02    0.09
   2 -26  -1    0.03    0.08
  -2 -26   1    0.05    0.10
  -2  26   1    0.07    0.08
   2  26  -1    0.00    0.07
   1 -26  -1    0.51    0.14
  -1 -26   1    0.26    0.10
   1  26  -1    0.35    0.10
  -1  26   1    0.39    0.11
   0 -26  -1    0.09    0.08
   0 -26   1   -0.02    0.08
   0 -26  -1    0.03    0.10
   0  26   1   -0.01    0.09
   0  26   1    0.05    0.10
   0  26  -1    0.01    0.07
   1 -26   1    0.35    0.11
  -1 -26  -1    0.64    0.13
  -1 -26  -1    0.33    0.12
   1  26   1    0.41    0.13
  -1  26  -1    0.44    0.09
   1  26   1    0.25    0.11
  -2 -26  -1   -0.05    0.08
  -2 -26  -1   -0.10    0.10
   2 -26   1    0.04    0.08
   2  26   1    0.07    0.11
   2  26   1    0.01    0.10
  -2  26  -1   -0.05    0.06
  -3 -26  -1    0.32    0.12
  -3 -26  -1    0.39    0.12
  -3  26  -1    0.36    0.08
   3  26   1    0.40    0.13
   3  26   1    0.43    0.16
  -4 -26  -1    0.35    0.12
  -4 -26  -1    0.49    0.16
  -4  26  -1    0.21    0.07
   4  26   1    0.28    0.13
   4  26   1    0.21    0.15
  -5 -26  -1    0.26    0.10
  -5 -26  -1    0.06    0.14
   5  26   1    0.63    0.17
   5  26   1    0.24    0.18
  -5  26  -1    0.41    0.09
  -5 -27   1    0.01    0.12
  -5  27   1   -0.08    0.07
   5  27  -1   -0.03    0.11
  -4 -27   1    0.18    0.12
   4  27  -1    0.04    0.12
  -4  27   1    0.09    0.08
  -3 -27   1    0.16    0.11
   3  27  -1    0.12    0.10
  -3  27   1    0.08    0.08
  -2 -27   1    0.89    0.16
   2 -27  -1    0.49    0.13
   2  27  -1    0.72    0.14
  -2  27   1    0.91    0.13
  -1 -27   1    0.34    0.12
   1 -27  -1    0.40    0.13
  -1  27   1    0.80    0.14
   1  27  -1    0.63    0.12
   0 -27   1    0.27    0.11
   0 -27  -1    0.36    0.13
   0  27  -1    0.36    0.10
   0  27   1    0.18    0.11
   1 -27   1    0.65    0.13
  -1 -27  -1    0.69    0.16
  -1  27  -1    0.49    0.10
   1  27   1    0.70    0.14
  -2 -27  -1    0.16    0.12
  -2 -27  -1    0.11    0.09
   2 -27   1    0.14    0.09
   2  27   1   -0.04    0.10
  -2  27  -1   -0.01    0.05
  -3 -27  -1    0.01    0.10
  -3 -27  -1    0.00    0.12
   3  27   1    0.14    0.11
  -3  27  -1    0.00    0.06
  -4 -27  -1    0.08    0.10
  -4 -27  -1    0.03    0.09
   4  27   1   -0.09    0.10
  -4  27  -1    0.01    0.06
  -5 -27  -1    0.06    0.11
  -5 -27  -1    0.18    0.15
  -5  27  -1   -0.03    0.06
   5  27   1    0.17    0.14
  -5 -28   1   -0.05    0.12
   5  28  -1    0.12    0.12
  -5  28   1    0.14    0.09
  -4 -28   1   -0.20    0.10
  -4  28   1   -0.04    0.07
   4  28  -1    0.07    0.11
  -3 -28   1    0.93    0.17
   3  28  -1    0.72    0.16
  -3  28   1    0.70    0.13
   2 -28  -1    0.02    0.09
  -2 -28   1   -0.01    0.09
   2  28  -1   -0.04    0.08
  -2  28   1   -0.17    0.07
  -1 -28   1    0.58    0.14
   1 -28  -1    0.94    0.17
  -1  28   1    0.82    0.13
   1  28  -1    0.77    0.13
   0 -28   1   -0.03    0.07
   0 -28  -1    0.09    0.11
   0  28   1   -0.13    0.09
   0  28  -1    0.05    0.08
  -1 -28  -1    0.74    0.16
   1 -28   1    0.84    0.14
  -1  28  -1    0.68    0.11
   1  28   1    0.71    0.15
   2 -28   1    0.05    0.10
  -2 -28  -1    0.05    0.12
  -2  28  -1   -0.05    0.06
   2  28   1    0.16    0.12
  -3 -28  -1    0.07    0.13
   3  28   1    0.21    0.13
  -3  28  -1    0.17    0.07
  -4 -28  -1    0.03    0.13
  -4  28  -1    0.04    0.06
   4  28   1   -0.03    0.12
  -4 -29   1   -0.08    0.13
   4  29  -1    0.13    0.11
  -4  29   1   -0.02    0.09
  -3 -29   1   -0.04    0.10
  -3  29   1    0.11    0.09
   3  29  -1    0.11    0.10
  -2 -29   1    0.41    0.13
   2 -29  -1    0.33    0.13
  -2  29   1    0.29    0.11
   2  29  -1    0.20    0.11
   1 -29  -1    0.14    0.11
  -1 -29   1    0.28    0.12
   1  29  -1    0.15    0.09
  -1  29   1    0.05    0.08
   0 -29  -1    0.59    0.15
   0 -29   1    0.73    0.14
   0  29  -1    0.60    0.11
   0  29   1    0.52    0.14
   1 -29   1    0.08    0.10
  -1 -29  -1    0.17    0.12
   1  29   1    0.09    0.10
  -1  29  -1    0.20    0.09
  -2 -29  -1    0.94    0.19
   2 -29   1    0.90    0.15
  -2  29  -1    1.05    0.12
   2  29   1    0.98    0.18
  -3 -29  -1    0.08    0.15
  -3  29  -1    0.34    0.08
   3  29   1    0.16    0.13
  -3 -30   1    0.11    0.14
   3  30  -1    0.10    0.12
  -3  30   1   -0.01    0.09
   2 -30  -1    0.05    0.11
  -2 -30   1    0.14    0.12
   2  30  -1    0.19    0.10
  -2  30   1    0.06    0.09
  -1 -30   1    0.13    0.12
   1 -30  -1    0.05    0.12
   1  30  -1    0.04    0.09
  -1  30   1    0.08    0.08
   0 -30   1    0.34    0.13
   0 -30  -1    0.53    0.16
   0  30  -1    0.46    0.11
   0  30   1    0.60    0.15
  -1 -30  -1    0.51    0.16
   1 -30   1    0.21    0.12
   1  30   1    0.25    0.12
  -1  30  -1    0.43    0.10
   2 -30   1   -0.05    0.09
  -2 -30  -1    0.29    0.14
   2  30   1   -0.05    0.10
  -2  30  -1    0.07    0.07
   0 -31   1    0.00    0.11
   0 -31  -1    0.12    0.13
   0  31   1    0.09    0.11
   0  31  -1   -0.03    0.08
 -11   0   2    0.15    0.10
 -11   0   2    0.10    0.13
 -10   0   2    1.00    0.18
 -10   0   2    0.97    0.17
  -9   0   2    0.02    0.09
  -9   0   2   -0.08    0.09
  -8   0   2    3.15    0.23
  -8   0   2    3.29    0.22
  -7   0   2    0.04    0.06
  -7   0   2   -0.04    0.06
  -6   0   2    2.93    0.19
   6   0  -2    3.08    0.17
  -6   0   2    3.02    0.18
  -6   0   2    2.92    0.17
   6   0  -2    2.90    0.17
  -5   0   2    0.01    0.04
   5   0  -2    0.00    0.05
  -5   0   2   -0.08    0.05
  -5   0   2    0.02    0.05
   5   0  -2   -0.01    0.03
  -4   0   2  116.22    2.46
  -4   0   2  116.05    2.42
   4   0  -2  115.87    2.45
   4   0  -2  117.21    2.41
  -4   0   2  116.83    2.43
   3   0  -2    0.07    0.04
  -3   0   2    0.16    0.04
   3   0  -2    0.06    0.04
  -3   0   2    0.04    0.04
  -3   0   2    0.14    0.05
  -2   0   2  971.39   19.99
  -2   0   2  999.09   20.19
  -2   0   2  989.15   19.95
   2   0  -2 1000.00   19.94
   2   0  -2  966.32   20.19
   2   0  -2  986.75   19.99
   1   0  -2   -0.05    0.02
  -1   0   2   -0.04    0.03
  -1   0   2   -0.01    0.03
   1   0  -2   -0.02    0.03
  -1   0   2   -0.05    0.02
   1   0  -2   -0.05    0.02
   0   0  -2  134.70    2.76
   0   0   2  140.07    2.80
   0   0  -2  137.38    2.79
   0   0  -2  140.14    2.80
   0   0  -2  138.34    2.76
   0   0   2  137.03    2.79
   0   0   2  138.03    2.76
   0   0   2  133.38    2.76
   1   0   2   -0.01    0.02
   1   0   2   -0.01    0.02
  -1   0  -2   -0.02    0.03
  -1   0  -2   -0.01    0.02
   1   0   2   -0.01    0.03
   1   0   2    0.00    0.03
   2   0   2    0.50    0.05
  -2   0  -2    0.43    0.05
  -2   0  -2    0.41    0.06
   2   0   2    0.55    0.06
   3   0   2    0.05    0.03
   3   0   2    0.01    0.04
  -3   0  -2    0.02    0.05
  -3   0  -2   -0.04    0.03
   4   0   2    1.03    0.08
  -4   0  -2    1.14    0.11
   4   0   2    0.98    0.10
  -4   0  -2    0.93    0.09
   5   0   2    0.03    0.04
  -5   0  -2   -0.03    0.05
  -5   0  -2    0.00    0.05
   5   0   2    0.00    0.05
  -6   0  -2   18.53    0.54
  -6   0  -2   17.64    0.51
   6   0   2   17.80    0.53
   7   0   2   -0.04    0.07
  -7   0  -2    0.01    0.08
  -7   0  -2    0.05    0.08
  -8   0  -2    0.46    0.12
  -8   0  -2    0.85    0.15
  -9   0  -2    0.12    0.11
  -9   0  -2    0.04    0.08
 -10   0  -2   -0.03    0.10
 -11  -1   2    1.15    0.21
 -11  -1   2    1.09    0.18
 -11   1   2    0.72    0.19
 -11   1   2    1.14    0.19
 -10  -1   2    1.20    0.19
 -10  -1   2    1.24    0.21
 -10   1   2    1.23    0.18
 -10   1   2    1.12    0.20
  -9  -1   2    0.26    0.11
  -9  -1   2    0.20    0.12
  -9   1   2    0.09    0.10
  -9   1   2    0.19    0.12
  -8  -1   2    4.68    0.28
  -8  -1   2    4.64    0.24
  -8   1   2    4.39    0.23
  -8   1   2    4.84    0.28
  -7  -1   2    1.37    0.16
  -7  -1   2    1.43    0.15
  -7   1   2    1.44    0.17
  -7   1   2    1.32    0.15
  -7   1   2    1.05    0.13
  -6  -1   2    5.93    0.25
  -6  -1   2    5.07    0.24
   6  -1  -2    4.96    0.24
  -6  -1   2    5.38    0.23
   6  -1  -2    5.42    0.23
  -6   1   2    5.83    0.26
  -6   1   2    4.92    0.22
   6   1  -2    5.40    0.24
   6   1  -2    4.95    0.22
  -6   1   2    5.13    0.23
  -5  -1   2    2.06    0.13
  -5  -1   2    2.34    0.15
   5  -1  -2    2.67    0.14
  -5  -1   2    2.39    0.15
   5  -1  -2    2.35    0.15
  -5   1   2    2.58    0.15
  -5   1   2    2.29    0.13
   5   1  -2    2.22    0.13
   5   1  -2    2.55    0.16
  -5   1   2    2.14    0.14
  -4  -1   2    8.41    0.28
   4  -1  -2    8.31    0.28
  -4  -1   2    8.13    0.26
  -4  -1   2    8.65    0.28
   4  -1  -2    8.50    0.26
   4   1  -2    8.44    0.26
  -4   1   2    8.55    0.26
  -4   1   2    7.84    0.27
  -4   1   2    8.23    0.27
   4   1  -2    8.65    0.28
  -3  -1   2  154.81    3.23
  -3  -1   2  158.97    3.27
   3  -1  -2  155.36    3.24
   3  -1  -2  156.59    3.27
  -3  -1   2  159.65    3.22
   3  -1  -2  159.76    3.22
   3   1  -2  159.18    3.22
   3   1  -2  162.78    3.27
  -3   1   2  159.65    3.27
  -3   1   2  161.37    3.23
  -3   1   2  155.43    3.22
  -2  -1   2   74.95    1.57
  -2  -1   2   75.74    1.55
   2  -1  -2   73.09    1.58
  -2  -1   2   77.08    1.55
   2  -1  -2   75.50    1.55
   2  -1  -2   75.57    1.56
  -2   1   2   76.74    1.55
   2   1  -2   73.53    1.56
   2   1  -2   75.36    1.55
  -2   1   2   73.85    1.55
   2   1  -2   74.13    1.57
  -2   1   2   74.30    1.58
   1  -1  -2   35.63    0.79
  -1  -1   2   36.52    0.76
  -1  -1   2   35.98    0.76
   1  -1  -2   35.94    0.77
   1  -1  -2   35.70    0.76
  -1  -1   2   36.50    0.78
   1   1  -2   35.96    0.77
  -1   1   2   35.57    0.76
   1   1  -2   35.93    0.76
  -1   1   2   35.93    0.79
   1   1  -2   35.89    0.76
  -1   1   2   36.37    0.79
  -1   1   2   36.20    0.77
   0  -1  -2    2.48    0.10
   0  -1   2    2.51    0.08
   0  -1  -2    2.35    0.09
   0  -1   2    2.41    0.09
   0  -1  -2    2.25    0.10
   0  -1   2    2.47    0.09
   0  -1  -2    2.42    0.09
   0  -1   2    2.31    0.08
   0   1  -2    2.40    0.08
   0   1   2    2.38    0.10
   0   1  -2    2.41    0.09
   0   1   2    2.40    0.10
   0   1   2    2.41    0.09
   0   1   2    2.35    0.09
   0   1  -2    2.44    0.09
   0   1  -2    2.44    0.08
   1  -1   2    9.48    0.23
   1  -1   2    9.61    0.24
  -1  -1  -2    9.60    0.24
   1  -1   2    9.78    0.23
  -1  -1  -2    9.82    0.25
   1  -1   2    9.61    0.25
   1   1   2    9.51    0.25
   1   1   2    9.53    0.25
   1   1   2    9.48    0.24
  -1   1  -2    9.31    0.23
   1   1   2    9.40    0.27
  -1   1  -2    9.67    0.24
   2  -1   2    3.35    0.11
   2  -1   2    3.38    0.12
  -2  -1  -2    3.33    0.14
  -2  -1  -2    3.33    0.13
   2   1   2    3.44    0.12
   2   1   2    3.14    0.13
  -2   1  -2    3.18    0.11
  -2   1  -2    3.33    0.13
  -3  -1  -2    7.48    0.23
  -3  -1  -2    7.82    0.25
   3  -1   2    7.49    0.22
   3  -1   2    7.46    0.23
   3   1   2    7.47    0.23
  -3   1  -2    7.66    0.22
  -3   1  -2    7.64    0.24
   3   1   2    7.68    0.25
   4  -1   2    0.26    0.05
  -4  -1  -2    0.27    0.07
   4  -1   2    0.35    0.06
  -4  -1  -2    0.28    0.06
   4   1   2    0.27    0.07
  -4   1  -2    0.25    0.07
   4   1   2    0.22    0.05
  -4   1  -2    0.23    0.06
   5  -1   2    0.12    0.05
   5  -1   2    0.09    0.05
  -5  -1  -2    0.03    0.05
  -5  -1  -2    0.21    0.07
   5   1   2    0.13    0.05
  -5   1  -2    0.17    0.07
   5   1   2    0.15    0.06
  -5   1  -2    0.08    0.06
  -6  -1  -2   12.83    0.43
   6  -1   2   12.71    0.42
  -6  -1  -2   13.05    0.41
   6   1   2   13.24    0.43
  -6   1  -2   13.58    0.41
  -6   1  -2   13.38    0.43
   7  -1   2    0.47    0.10
  -7  -1  -2    0.36    0.12
  -7  -1  -2    0.44    0.10
  -7   1  -2    0.37    0.10
  -7   1  -2    0.36    0.10
   7   1   2    0.50    0.11
  -8  -1  -2    0.00    0.08
  -8  -1  -2    0.11    0.08
  -8   1  -2    0.04    0.07
  -8   1  -2    0.07    0.10
  -9  -1  -2    0.25    0.11
  -9  -1  -2    0.16    0.10
  -9   1  -2    0.08    0.10
  -9   1  -2    0.23    0.13
 -10  -1  -2    0.32    0.13
 -10   1  -2    0.73    0.16
 -11  -2   2    0.13    0.10
 -11  -2   2    0.25    0.16
 -11   2   2    0.19    0.11
 -11   2   2    0.22    0.13
 -10  -2   2    0.27    0.13
 -10  -2   2    0.46    0.16
 -10   2   2    0.35    0.12
 -10   2   2    0.53    0.16
  -9  -2   2    1.69    0.20
  -9  -2   2    1.70    0.19
  -9   2   2    1.47    0.20
  -9   2   2    1.66    0.18
  -8  -2   2    0.13    0.09
  -8  -2   2    0.11    0.08
  -8   2   2    0.11    0.09
  -8   2   2    0.09    0.07
   7  -2  -2    0.33    0.09
  -7  -2   2    0.42    0.10
  -7  -2   2    0.49    0.10
  -7   2   2    0.48    0.10
  -7   2   2    0.25    0.09
  -7   2   2    0.38    0.09
   6  -2  -2    0.02    0.06
  -6  -2   2   -0.04    0.06
   6  -2  -2    0.02    0.06
  -6  -2   2    0.08    0.06
  -6  -2   2    0.08    0.07
   6   2  -2   -0.01    0.06
  -6   2   2    0.01    0.05
  -6   2   2   -0.04    0.05
   6   2  -2   -0.02    0.05
  -6   2   2    0.05    0.05
  -5  -2   2    9.75    0.33
  -5  -2   2   10.12    0.32
   5  -2  -2   10.56    0.34
   5  -2  -2    9.85    0.31
  -5  -2   2    9.85    0.32
  -5   2   2    9.64    0.31
   5   2  -2   10.08    0.34
  -5   2   2    9.61    0.31
  -5   2   2    9.95    0.33
   5   2  -2    9.73    0.31
  -4  -2   2    7.60    0.24
  -4  -2   2    7.04    0.25
   4  -2  -2    7.36    0.24
   4  -2  -2    7.37    0.25
   4  -2  -2    7.37    0.26
  -4  -2   2    7.62    0.25
   4   2  -2    7.46    0.26
  -4   2   2    7.61    0.25
   4   2  -2    7.70    0.24
  -4   2   2    7.62    0.26
  -4   2   2    7.03    0.23
   3  -2  -2    8.44    0.26
  -3  -2   2    7.95    0.23
  -3  -2   2    8.22    0.26
  -3  -2   2    8.09    0.25
   3  -2  -2    8.38    0.24
  -3   2   2    8.00    0.25
  -3   2   2    8.11    0.25
  -3   2   2    8.06    0.24
   3   2  -2    7.73    0.25
   3   2  -2    7.85    0.24
  -2  -2   2   -0.03    0.03
  -2  -2   2    0.05    0.03
  -2  -2   2   -0.01    0.03
   2  -2  -2   -0.02    0.03
   2  -2  -2   -0.06    0.03
   2  -2  -2   -0.01    0.03
  -2   2   2   -0.02    0.03
   2   2  -2    0.00    0.03
  -2   2   2    0.00    0.04
   2   2  -2    0.02    0.04
  -2   2   2    0.04    0.05
   2   2  -2    0.03    0.03
   1  -2  -2  182.86    3.62
  -1  -2   2  178.93    3.74
   1  -2  -2  180.48    3.66
  -1  -2   2  175.07    3.72
  -1  -2   2  179.02    3.72
   1  -2  -2  179.60    3.62
   1   2  -2  182.11    3.73
  -1   2   2  181.52    3.66
   1   2  -2  184.94    3.73
   1   2  -2  176.86    3.72
  -1   2   2  183.98    3.67
  -1   2   2  177.66    3.67
  -1   2   2  175.82    3.66
   0  -2   2   71.40    1.44
   0  -2  -2   70.74    1.47
   0  -2  -2   70.63    1.50
   0  -2  -2   71.15    1.49
   0  -2  -2   70.50    1.47
   0  -2   2   71.59    1.46
   0  -2   2   72.72    1.44
   0  -2   2   72.55    1.46
   0   2   2   71.39    1.47
   0   2  -2   71.98    1.44
   0   2   2   71.06    1.47
   0   2   2   72.17    1.50
   0   2  -2   71.64    1.47
   0   2   2   71.00    1.49
   1  -2   2   50.07    1.05
   1  -2   2   50.90    1.03
  -1  -2  -2   49.50    1.08
   1  -2   2   50.43    1.04
  -1  -2  -2   50.64    1.06
   1   2   2   50.53    1.08
  -1   2  -2   50.26    1.03
   1   2   2   50.24    1.10
   1   2   2   50.89    1.07
   1   2   2   50.63    1.06
   2  -2   2   33.40    0.72
   2  -2   2   33.33    0.70
  -2  -2  -2   32.69    0.73
  -2  -2  -2   32.96    0.75
   2   2   2   32.47    0.72
   2   2   2   32.62    0.74
  -2   2  -2   32.28    0.72
  -2   2  -2   33.01    0.70
  -3  -2  -2    6.45    0.22
  -3  -2  -2    6.84    0.24
   3  -2   2    6.62    0.20
   3  -2   2    6.60    0.21
   3   2   2    6.69    0.21
  -3   2  -2    6.81    0.21
  -3   2  -2    7.01    0.20
   3   2   2    7.00    0.23
  -4  -2  -2    0.66    0.08
   4  -2   2    0.56    0.07
  -4  -2  -2    0.61    0.09
   4  -2   2    0.74    0.08
   4   2   2    0.58    0.08
  -4   2  -2    0.48    0.07
   4   2   2    0.60    0.08
  -4   2  -2    0.62    0.08
   5  -2   2    5.97    0.21
   5  -2   2    6.13    0.24
  -5  -2  -2    6.32    0.24
  -5  -2  -2    5.38    0.24
  -5   2  -2    5.84    0.22
   5   2   2    5.98    0.25
  -5   2  -2    5.97    0.24
  -6  -2  -2    4.48    0.22
   6  -2   2    4.67    0.22
  -6  -2  -2    4.63    0.24
   6   2   2    4.73    0.24
  -6   2  -2    4.51    0.21
  -6   2  -2    4.30    0.22
  -7  -2  -2    0.44    0.12
  -7  -2  -2    0.50    0.11
   7  -2   2    0.46    0.10
  -7   2  -2    0.44    0.11
  -7   2  -2    0.33    0.08
   7   2   2    0.52    0.11
  -8  -2  -2    1.08    0.15
   8  -2   2    1.15    0.16
  -8  -2  -2    0.85    0.16
  -8   2  -2    0.86    0.14
  -8   2  -2    1.02    0.16
  -9  -2  -2    0.03    0.11
  -9  -2  -2   -0.04    0.10
  -9   2  -2   -0.09    0.08
  -9   2  -2   -0.03    0.10
 -10  -2  -2    0.48    0.16
 -10  -2  -2    0.07    0.12
 -10   2  -2    0.20    0.11
 -11  -3   2    1.89    0.23
 -11  -3   2    2.35    0.27
 -11   3   2    2.26    0.27
 -11   3   2    2.57    0.26
 -10  -3   2    0.75    0.18
 -10  -3   2    1.08    0.18
 -10   3   2    0.61    0.13
 -10   3   2    0.68    0.15
  -9  -3   2    0.39    0.12
  -9  -3   2    0.18    0.11
  -9   3   2    0.30    0.11
  -9   3   2    0.51    0.14
  -8  -3   2    2.46    0.18
  -8  -3   2    3.19    0.24
  -8   3   2    3.07    0.21
  -8   3   2    2.86    0.20
  -7  -3   2    3.42    0.22
  -7  -3   2    2.87    0.19
   7  -3  -2    2.94    0.19
  -7   3   2    3.31    0.20
  -7   3   2    3.49    0.20
  -7   3   2    3.33    0.20
  -6  -3   2    0.01    0.08
  -6  -3   2    0.04    0.07
   6  -3  -2    0.01    0.05
  -6  -3   2    0.13    0.06
  -6   3   2    0.06    0.08
   6   3  -2   -0.03    0.05
   6   3  -2   -0.05    0.05
  -6   3   2    0.00    0.04
  -6   3   2    0.02    0.04
  -5  -3   2    4.29    0.20
  -5  -3   2    3.56    0.17
  -5  -3   2    4.20    0.21
   5  -3  -2    4.16    0.18
   5  -3  -2    4.02    0.20
   5   3  -2    4.49    0.20
   5   3  -2    4.24    0.18
  -5   3   2    4.40    0.19
  -5   3   2    3.81    0.18
  -5   3   2    4.03    0.19
   4  -3  -2    4.19    0.17
  -4  -3   2    4.39    0.19
   4  -3  -2    4.13    0.18
  -4  -3   2    4.46    0.18
  -4  -3   2    4.22    0.17
   4  -3  -2    4.23    0.18
  -4   3   2    4.27    0.18
   4   3  -2    4.07    0.16
   4   3  -2    4.28    0.18
  -4   3   2    4.52    0.18
  -4   3   2    4.20    0.17
   3  -3  -2    5.74    0.21
  -3  -3   2    6.01    0.19
   3  -3  -2    5.96    0.19
   3  -3  -2    6.11    0.21
  -3  -3   2    5.95    0.20
  -3  -3   2    5.88    0.20
  -3   3   2    5.95    0.20
   3   3  -2    6.09    0.19
   3   3  -2    6.32    0.21
  -3   3   2    5.96    0.20
  -3   3   2    5.87    0.21
   2  -3  -2   35.02    0.80
  -2  -3   2   35.57    0.79
   2  -3  -2   35.71    0.79
   2  -3  -2   35.77    0.78
  -2  -3   2   36.51    0.78
  -2  -3   2   36.38    0.77
  -2   3   2   35.42    0.78
   2   3  -2   35.02    0.79
  -2   3   2   36.15    0.80
  -2   3   2   35.00    0.78
   2   3  -2   36.28    0.77
   1  -3  -2  158.14    3.18
  -1  -3   2  151.61    3.19
  -1  -3   2  151.47    3.22
   1  -3  -2  154.24    3.14
  -1  -3   2  158.55    3.23
   1  -3  -2  153.31    3.18
   1  -3  -2  158.03    3.14
   1   3  -2  148.56    3.22
  -1   3   2  156.19    3.13
  -1   3   2  155.37    3.18
  -1   3   2  156.29    3.18
   1   3  -2  155.10    3.19
  -1   3   2  157.45    3.14
   1   3  -2  158.25    3.26
   0  -3   2    1.80    0.06
   0  -3   2    1.92    0.06
   0  -3  -2    1.88    0.08
   0  -3   2    1.89    0.07
   0  -3  -2    1.76    0.10
   0  -3  -2    1.76    0.10
   0  -3  -2    1.66    0.09
   0   3   2    1.95    0.09
   0   3   2    1.86    0.09
   0   3  -2    1.78    0.06
   0   3  -2    1.94    0.06
   0   3   2    1.89    0.10
   0   3   2    1.86    0.10
   1  -3   2    1.08    0.05
  -1  -3  -2    1.12    0.08
   1  -3   2    1.01    0.05
  -1  -3  -2    1.04    0.07
   1  -3   2    1.01    0.04
  -1   3  -2    1.01    0.04
  -1   3  -2    0.80    0.04
   1   3   2    1.01    0.08
   1   3   2    1.00    0.07
   1   3   2    1.07    0.07
   1   3   2    1.05    0.08
  -2  -3  -2    6.81    0.21
   2  -3   2    7.05    0.18
  -2  -3  -2    7.02    0.23
   2  -3   2    7.04    0.19
  -2   3  -2    6.96    0.18
   2   3   2    6.96    0.21
   2   3   2    7.18    0.22
   3  -3   2   11.91    0.29
  -3  -3  -2   11.23    0.34
   3  -3   2   11.71    0.31
  -3  -3  -2   11.69    0.33
  -3   3  -2   11.59    0.30
   3   3   2   11.63    0.34
  -3   3  -2   11.05    0.30
   3   3   2   12.03    0.32
  -4  -3  -2    0.69    0.09
  -4  -3  -2    0.77    0.10
   4  -3   2    0.77    0.08
   4  -3   2    0.66    0.07
  -4   3  -2    0.57    0.07
   4   3   2    0.72    0.09
  -4   3  -2    0.64    0.08
   4   3   2    0.72    0.10
  -5  -3  -2    0.18    0.08
   5  -3   2    0.21    0.07
   5  -3   2    0.28    0.06
  -5  -3  -2    0.20    0.07
   5   3   2    0.26    0.08
  -5   3  -2    0.28    0.07
  -5   3  -2    0.25    0.06
  -6  -3  -2    1.42    0.15
  -6  -3  -2    1.45    0.16
   6  -3   2    1.40    0.14
  -6   3  -2    1.33    0.13
   6   3   2    1.39    0.15
  -6   3  -2    1.57    0.15
   7  -3   2    1.20    0.15
  -7  -3  -2    1.21    0.15
  -7  -3  -2    1.37    0.17
  -7   3  -2    1.37    0.16
  -7   3  -2    1.33    0.14
  -8  -3  -2    1.02    0.16
  -8  -3  -2    1.10    0.17
  -8   3  -2    0.92    0.15
  -8   3  -2    0.54    0.12
  -8   3  -2    0.78    0.13
  -9  -3  -2    0.29    0.13
  -9  -3  -2    0.01    0.11
  -9   3  -2    0.20    0.11
  -9   3  -2    0.29    0.12
 -10  -3  -2    0.06    0.12
 -10  -3  -2    0.09    0.14
 -10   3  -2    0.18    0.12
 -11  -4   2   -0.02    0.11
 -11  -4   2    0.01    0.10
 -11   4   2    0.13    0.12
 -11   4   2    0.03    0.13
 -10  -4   2    0.09    0.13
 -10  -4   2    0.29    0.11
 -10   4   2    0.20    0.13
 -10   4   2    0.28    0.10
  -9  -4   2    0.48    0.13
  -9  -4   2    0.80    0.15
  -9   4   2    0.77    0.15
  -9   4   2    0.90    0.17
  -8  -4   2    2.57    0.24
  -8  -4   2    2.77    0.21
  -8   4   2    2.53    0.18
  -8   4   2    2.45    0.23
  -7  -4   2    1.23    0.15
   7  -4  -2    1.09    0.14
  -7  -4   2    1.37    0.14
  -7   4   2    1.44    0.15
  -7   4   2    1.21    0.15
  -7   4   2    1.04    0.13
  -6  -4   2    0.53    0.10
  -6  -4   2    0.55    0.09
   6  -4  -2    0.43    0.08
  -6  -4   2    0.50    0.11
   6   4  -2    0.51    0.09
  -6   4   2    0.59    0.10
  -6   4   2    0.56    0.09
  -6   4   2    0.39    0.10
   6   4  -2    0.48    0.09
  -5  -4   2    0.65    0.09
  -5  -4   2    0.30    0.08
  -5  -4   2    0.46    0.10
   5  -4  -2    0.55    0.09
   5  -4  -2    0.46    0.08
   5  -4  -2    0.49    0.08
  -5   4   2    0.59    0.09
  -5   4   2    0.48    0.08
   5   4  -2    0.49    0.08
   5   4  -2    0.56    0.09
  -5   4   2    0.42    0.08
  -4  -4   2   19.69    0.50
  -4  -4   2   20.10    0.52
   4  -4  -2   20.25    0.52
   4  -4  -2   19.86    0.50
  -4  -4   2   20.22    0.53
   4  -4  -2   21.07    0.54
  -4   4   2   20.08    0.51
  -4   4   2   20.65    0.51
  -4   4   2   19.90    0.53
   4   4  -2   20.41    0.53
   4   4  -2   20.46    0.51
   3  -4  -2    0.67    0.07
  -3  -4   2    0.74    0.08
  -3  -4   2    0.56    0.06
   3  -4  -2    0.63    0.08
   3  -4  -2    0.62    0.07
  -3  -4   2    0.62    0.07
  -3   4   2    0.66    0.07
  -3   4   2    0.56    0.08
   3   4  -2    0.61    0.07
   3   4  -2    0.53    0.06
  -3   4   2    0.63    0.07
  -2  -4   2   36.80    0.79
   2  -4  -2   36.76    0.81
  -2  -4   2   36.80    0.79
   2  -4  -2   36.51    0.80
   2  -4  -2   35.63    0.83
  -2  -4   2   37.41    0.81
  -2   4   2   36.86    0.83
   2   4  -2   36.58    0.79
   2   4  -2   37.23    0.81
  -2   4   2   36.39    0.83
  -2   4   2   35.87    0.80
  -2   4   2   36.88    0.80
   1  -4  -2   12.43    0.31
  -1  -4   2   10.45    0.27
  -1  -4   2   12.58    0.29
   1  -4  -2   12.38    0.31
   1  -4  -2   12.06    0.33
  -1  -4   2   11.87    0.28
   1  -4  -2   12.57    0.33
   1   4  -2   12.71    0.29
   1   4  -2   12.51    0.28
  -1   4   2   11.81    0.31
  -1   4   2   12.29    0.30
  -1   4   2   12.22    0.33
  -1   4   2   12.15    0.32
   0  -4  -2    7.40    0.21
   0  -4  -2    7.15    0.21
   0  -4   2    7.52    0.17
   0  -4   2    7.34    0.16
   0  -4  -2    7.59    0.24
   0  -4  -2    7.05    0.22
   0  -4   2    7.43    0.16
   0   4   2    7.18    0.21
   0   4   2    7.13    0.22
   0   4  -2    7.20    0.16
   0   4  -2    7.31    0.16
   0   4   2    7.11    0.23
   0   4   2    7.32    0.20
  -1  -4  -2    8.62    0.26
   1  -4   2    8.78    0.19
  -1  -4  -2    8.68    0.24
   1  -4   2    8.95    0.20
   1  -4   2    8.50    0.20
   1   4   2    8.78    0.28
   1   4   2    8.52    0.25
  -1   4  -2    8.92    0.19
  -1   4  -2    8.62    0.19
   1   4   2    8.91    0.25
   1   4   2    8.80    0.24
   2  -4   2    0.03    0.02
  -2  -4  -2    0.08    0.05
  -2  -4  -2    0.12    0.05
  -2   4  -2    0.01    0.01
  -2   4  -2    0.02    0.02
   2   4   2    0.04    0.04
   2   4   2    0.05    0.03
   3  -4   2   20.15    0.47
   3  -4   2   19.27    0.45
  -3  -4  -2   19.64    0.52
  -3  -4  -2   18.87    0.49
  -3   4  -2   19.71    0.45
   3   4   2   19.75    0.51
   3   4   2   19.97    0.49
  -3   4  -2   19.40    0.46
   4  -4   2    0.08    0.04
   4  -4   2    0.09    0.04
  -4  -4  -2    0.11    0.05
  -4  -4  -2    0.12    0.06
  -4   4  -2    0.07    0.04
   4   4   2    0.13    0.05
   4   4   2    0.18    0.05
  -4   4  -2    0.15    0.05
  -5  -4  -2    5.94    0.26
   5  -4   2    6.39    0.24
  -5  -4  -2    6.04    0.24
   5  -4   2    6.28    0.22
  -5   4  -2    6.45    0.24
   5   4   2    6.50    0.26
  -5   4  -2    6.45    0.23
  -6  -4  -2    7.56    0.30
  -6  -4  -2    8.53    0.33
   6  -4   2    7.99    0.30
   6   4   2    7.77    0.31
  -6   4  -2    7.62    0.29
  -6   4  -2    7.36    0.27
   7  -4   2    1.04    0.14
  -7  -4  -2    1.47    0.17
  -7  -4  -2    1.27    0.17
  -7   4  -2    1.20    0.14
  -7   4  -2    1.21    0.15
  -7   4  -2    1.25    0.14
  -8  -4  -2    0.13    0.10
  -8  -4  -2   -0.07    0.09
  -8   4  -2    0.00    0.09
  -8   4  -2   -0.13    0.07
  -9  -4  -2    1.78    0.21
  -9  -4  -2    1.99    0.23
  -9   4  -2    1.52    0.18
 -10  -4  -2    0.46    0.14
 -10  -4  -2    0.70    0.17
 -10   4  -2    0.60    0.14
 -11  -5   2    0.35    0.14
 -11  -5   2    0.35    0.15
 -11   5   2    0.64    0.16
 -11   5   2    0.41    0.17
 -10  -5   2    0.04    0.12
 -10  -5   2    0.08    0.11
 -10   5   2    0.03    0.10
 -10   5   2   -0.05    0.11
  -9  -5   2    0.27    0.09
  -9  -5   2    0.50    0.15
  -9   5   2    0.35    0.11
  -9   5   2    0.16    0.11
  -8  -5   2    2.47    0.20
  -8  -5   2    2.14    0.17
  -8   5   2    2.05    0.19
  -8   5   2    2.47    0.23
  -7  -5   2    1.01    0.15
   7  -5  -2    1.08    0.14
  -7  -5   2    0.97    0.13
  -7   5   2    0.92    0.12
  -7   5   2    0.95    0.12
  -7   5   2    1.17    0.15
   6  -5  -2    0.67    0.10
  -6  -5   2    0.59    0.11
  -6  -5   2    0.82    0.13
  -6  -5   2    0.72    0.10
   6   5  -2    0.75    0.10
  -6   5   2    0.76    0.12
  -6   5   2    0.77    0.11
  -6   5   2    0.75    0.10
   5  -5  -2   17.44    0.46
   5  -5  -2   17.27    0.49
  -5  -5   2   16.70    0.49
   5  -5  -2   16.72    0.48
  -5  -5   2   16.21    0.46
   5   5  -2   17.83    0.47
   5   5  -2   16.77    0.49
  -5   5   2   17.46    0.49
  -5   5   2   16.91    0.46
  -5   5   2   17.20    0.47
   4  -5  -2   11.50    0.33
   4  -5  -2   11.20    0.34
   4  -5  -2   11.58    0.36
  -4  -5   2   11.21    0.35
  -4  -5   2   11.78    0.33
   4   5  -2   11.62    0.33
   4   5  -2   12.15    0.36
  -4   5   2   12.40    0.34
  -4   5   2   11.29    0.33
  -4   5   2   11.94    0.36
   3  -5  -2   -0.04    0.04
  -3  -5   2    0.06    0.05
   3  -5  -2   -0.05    0.03
  -3  -5   2   -0.01    0.02
   3  -5  -2    0.03    0.04
  -3   5   2   -0.01    0.04
   3   5  -2    0.04    0.04
   3   5  -2   -0.03    0.03
  -3   5   2   -0.04    0.03
  -3   5   2   -0.05    0.03
   2  -5  -2    2.78    0.12
   2  -5  -2    3.07    0.13
   2  -5  -2    3.02    0.14
  -2  -5   2    2.66    0.12
  -2  -5   2    2.84    0.11
  -2   5   2    3.10    0.13
  -2   5   2    2.94    0.13
   2   5  -2    2.84    0.12
  -2   5   2    2.72    0.12
   2   5  -2    2.85    0.11
  -2   5   2    2.98    0.14
   1  -5  -2   22.91    0.55
  -1  -5   2   22.65    0.50
  -1  -5   2   23.67    0.49
   1  -5  -2   22.60    0.55
  -1  -5   2   22.52    0.50
   1  -5  -2   22.71    0.53
   1  -5  -2   22.80    0.53
  -1   5   2   22.86    0.55
   1   5  -2   23.69    0.51
  -1   5   2   23.11    0.55
  -1   5   2   22.67    0.53
   1   5  -2   22.84    0.49
  -1   5   2   22.75    0.53
   0  -5  -2   10.26    0.30
   0  -5   2   10.75    0.23
   0  -5  -2   10.31    0.29
   0  -5  -2   10.25    0.27
   0  -5   2   10.28    0.22
   0  -5   2   10.43    0.22
   0  -5  -2   10.28    0.28
   0   5   2   10.55    0.30
   0   5   2   10.16    0.28
   0   5   2   10.25    0.27
   0   5  -2   10.61    0.22
   0   5   2   10.53    0.29
   1  -5   2    0.54    0.03
   1  -5   2    0.54    0.02
  -1  -5  -2    0.41    0.07
  -1  -5  -2    0.48    0.06
   1  -5   2    0.50    0.02
   1   5   2    0.59    0.07
   1   5   2    0.51    0.06
   1   5   2    0.63    0.08
   1   5   2    0.54    0.07
  -1   5  -2    0.54    0.02
  -2  -5  -2    2.63    0.12
   2  -5   2    2.81    0.09
   2  -5   2    2.77    0.09
  -2  -5  -2    2.83    0.14
  -2   5  -2    2.66    0.09
  -2   5  -2    2.54    0.09
   2   5   2    2.81    0.16
   2   5   2    2.81    0.14
   2   5   2    2.97    0.13
   3  -5   2   20.19    0.44
  -3  -5  -2   19.68    0.50
  -3  -5  -2   19.53    0.52
   3  -5   2   19.53    0.46
  -3   5  -2   17.54    0.45
  -3   5  -2   19.70    0.44
   3   5   2   19.52    0.51
   3   5   2   18.98    0.49
  -4  -5  -2   -0.14    0.06
  -4  -5  -2    0.13    0.06
   4  -5   2    0.09    0.03
   4  -5   2    0.02    0.03
  -4   5  -2    0.06    0.04
  -4   5  -2    0.08    0.04
   4   5   2    0.08    0.05
   4   5   2    0.08    0.05
  -5  -5  -2    0.50    0.10
   5  -5   2    0.59    0.08
   5  -5   2    0.61    0.08
  -5  -5  -2    0.51    0.10
   5   5   2    0.70    0.10
  -5   5  -2    0.74    0.09
  -5   5  -2    0.52    0.08
  -6  -5  -2    1.92    0.18
   6  -5   2    1.56    0.14
  -6  -5  -2    1.49    0.15
   6   5   2    1.50    0.16
  -6   5  -2    1.56    0.14
  -6   5  -2    1.30    0.13
  -6   5  -2    1.67    0.13
  -7  -5  -2    0.52    0.12
  -7  -5  -2    0.78    0.15
   7  -5   2    0.39    0.10
  -7   5  -2    0.61    0.11
  -7   5  -2    0.74    0.11
  -7   5  -2    0.84    0.12
  -8  -5  -2    0.99    0.16
  -8  -5  -2    0.93    0.16
  -8   5  -2    0.93    0.14
  -8   5  -2    1.12    0.16
  -9  -5  -2    0.42    0.13
  -9  -5  -2    0.37    0.15
  -9   5  -2    0.48    0.12
 -10  -5  -2    0.59    0.18
 -10  -5  -2    0.65    0.16
 -10   5  -2    0.80    0.16
 -11  -6   2    0.22    0.14
 -11  -6   2   -0.07    0.10
 -11   6   2    0.15    0.14
 -11   6   2    0.09    0.12
 -10  -6   2   -0.13    0.11
 -10  -6   2    0.09    0.11
 -10   6   2    0.17    0.11
 -10   6   2    0.34    0.14
  -9  -6   2   -0.04    0.11
  -9  -6   2   -0.02    0.10
  -9   6   2    0.03    0.10
  -9   6   2    0.17    0.10
  -8  -6   2   -0.09    0.08
  -8  -6   2    0.17    0.12
  -8   6   2   -0.02    0.09
  -8   6   2    0.10    0.09
  -7  -6   2    0.02    0.07
   7  -6  -2    0.07    0.06
  -7  -6   2    0.30    0.10
  -7   6   2    0.05    0.05
  -7   6   2    0.01    0.05
  -7   6   2    0.05    0.08
   6  -6  -2    0.10    0.06
  -6  -6   2    0.01    0.06
  -6  -6   2   -0.05    0.04
  -6   6   2   -0.06    0.04
  -6   6   2   -0.02    0.05
  -6   6   2    0.03    0.06
   6   6  -2    0.02    0.06
   5  -6  -2    3.18    0.16
  -5  -6   2    3.29    0.18
  -5  -6   2    3.44    0.17
   5  -6  -2    3.67    0.18
   5  -6  -2    3.29    0.18
  -5   6   2    3.57    0.19
  -5   6   2    3.17    0.16
   5   6  -2    3.28    0.16
   5   6  -2    3.55    0.19
  -5   6   2    3.49    0.17
  -4  -6   2    1.00    0.09
   4  -6  -2    0.82    0.10
   4  -6  -2    1.10    0.10
  -4  -6   2    0.95    0.10
   4  -6  -2    0.97    0.11
  -4   6   2    0.96    0.10
  -4   6   2    0.97    0.11
   4   6  -2    0.85    0.09
   4   6  -2    0.98    0.10
  -4   6   2    1.02    0.10
   3  -6  -2    0.07    0.05
  -3  -6   2   -0.02    0.04
   3  -6  -2   -0.02    0.02
   3  -6  -2    0.06    0.03
  -3  -6   2   -0.02    0.02
   3   6  -2    0.00    0.02
  -3   6   2    0.01    0.03
  -3   6   2   -0.04    0.03
   3   6  -2    0.09    0.04
  -3   6   2    0.06    0.05
  -2  -6   2    5.07    0.17
   2  -6  -2    4.99    0.17
   2  -6  -2    4.92    0.19
  -2  -6   2    5.08    0.16
   2  -6  -2    5.16    0.18
   2   6  -2    4.97    0.16
  -2   6   2    5.26    0.18
  -2   6   2    4.82    0.19
   2   6  -2    4.77    0.16
  -2   6   2    5.01    0.17
  -2   6   2    5.03    0.19
   1  -6  -2    6.57    0.20
   1  -6  -2    6.12    0.21
   1  -6  -2    6.42    0.20
  -1  -6   2    6.27    0.17
  -1  -6   2    6.28    0.16
   1  -6  -2    6.24    0.21
  -1   6   2    6.16    0.19
  -1   6   2    6.01    0.20
  -1   6   2    6.28    0.21
   1   6  -2    6.21    0.16
   1   6  -2    6.22    0.17
  -1   6   2    6.14    0.21
   0  -6  -2   48.08    1.08
   0  -6  -2   48.67    1.05
   0  -6  -2   48.92    1.05
   0  -6   2   49.98    0.99
   0  -6   2   48.43    0.98
   0  -6  -2   48.64    1.09
   0  -6   2   49.44    0.98
   0   6   2   47.78    1.09
   0   6   2   48.95    1.05
   0   6   2   49.11    1.05
   0   6   2   48.34    1.07
   0   6  -2   48.93    1.01
  -1  -6  -2    0.34    0.06
  -1  -6  -2    0.31    0.06
  -1  -6  -2    0.25    0.05
   1  -6   2    0.27    0.02
   1   6   2    0.31    0.06
   1   6   2    0.31    0.05
   1   6   2    0.23    0.06
   1   6   2    0.31    0.05
  -2  -6  -2    6.67    0.24
   2  -6   2    7.19    0.18
  -2  -6  -2    7.26    0.23
   2  -6   2    7.15    0.17
   2   6   2    7.24    0.25
   2   6   2    6.81    0.27
  -2   6  -2    7.08    0.17
  -2   6  -2    6.35    0.17
   2   6   2    7.28    0.23
  -2   6  -2    7.23    0.17
   3  -6   2    5.10    0.15
  -3  -6  -2    4.84    0.19
  -3  -6  -2    4.97    0.21
   3  -6   2    4.93    0.16
   3   6   2    5.31    0.22
  -3   6  -2    5.13    0.16
  -3   6  -2    4.92    0.15
   3   6   2    4.72    0.19
   4  -6   2    0.09    0.04
  -4  -6  -2    0.09    0.05
   4  -6   2    0.08    0.04
  -4  -6  -2    0.14    0.08
  -4   6  -2    0.14    0.05
  -4   6  -2    0.14    0.05
  -4   6  -2    0.17    0.05
   4   6   2    0.10    0.05
   4   6   2    0.09    0.06
   5  -6   2    4.50    0.17
  -5  -6  -2    4.32    0.21
   5  -6   2    4.74    0.19
  -5  -6  -2    4.80    0.23
  -5   6  -2    4.55    0.19
  -5   6  -2    4.09    0.17
  -5   6  -2    4.27    0.18
   5   6   2    4.35    0.22
  -6  -6  -2    1.17    0.14
  -6  -6  -2    0.92    0.14
   6  -6   2    1.01    0.12
  -6   6  -2    1.13    0.12
  -6   6  -2    1.26    0.12
  -6   6  -2    1.27    0.13
  -7  -6  -2   -0.06    0.06
   7  -6   2    0.06    0.07
  -7  -6  -2    0.06    0.10
  -7   6  -2   -0.03    0.06
  -7   6  -2   -0.12    0.07
  -7   6  -2    0.00    0.07
  -8  -6  -2    0.91    0.14
  -8  -6  -2    1.19    0.19
  -8   6  -2    0.79    0.13
  -8   6  -2    0.66    0.13
  -9  -6  -2    0.45    0.14
  -9  -6  -2    0.21    0.14
  -9   6  -2    0.63    0.13
 -10  -6  -2    1.35    0.20
 -10  -6  -2    1.07    0.21
 -10   6  -2    1.48    0.19
 -11  -7   2    0.39    0.15
 -11  -7   2    0.24    0.15
 -11   7   2    0.07    0.12
 -10  -7   2    1.72    0.22
 -10  -7   2    1.68    0.23
 -10   7   2    1.45    0.19
 -10   7   2    1.66    0.23
  -9  -7   2    0.19    0.13
  -9  -7   2    0.11    0.07
  -9   7   2    0.15    0.10
  -9   7   2    0.03    0.08
  -8  -7   2    0.19    0.09
  -8  -7   2    0.24    0.09
  -8   7   2    0.16    0.10
  -8   7   2    0.16    0.09
  -7  -7   2    3.61    0.21
  -7  -7   2    3.21    0.22
   7  -7  -2    3.37    0.21
  -7   7   2    3.59    0.20
  -7   7   2    3.62    0.21
  -7   7   2    3.48    0.21
  -6  -7   2    0.73    0.10
   6  -7  -2    0.53    0.09
  -6  -7   2    0.58    0.11
   6  -7  -2    0.62    0.11
  -6   7   2    0.69    0.12
  -6   7   2    0.65    0.10
   6   7  -2    0.75    0.10
  -6   7   2    0.82    0.10
   5  -7  -2    2.35    0.15
  -5  -7   2    2.06    0.16
   5  -7  -2    2.08    0.13
  -5  -7   2    2.06    0.13
   5  -7  -2    2.37    0.15
  -5   7   2    2.02    0.13
  -5   7   2    2.05    0.14
   5   7  -2    1.91    0.14
  -5   7   2    2.39    0.14
   5   7  -2    2.05    0.13
   4  -7  -2    4.04    0.17
  -4  -7   2    4.02    0.19
   4  -7  -2    3.52    0.18
  -4  -7   2    3.53    0.16
   4  -7  -2    3.50    0.17
   4   7  -2    3.89    0.17
  -4   7   2    3.54    0.16
  -4   7   2    3.48    0.17
  -4   7   2    3.65    0.17
   4   7  -2    3.87    0.16
  -3  -7   2    1.84    0.10
   3  -7  -2    1.91    0.11
   3  -7  -2    1.72    0.12
   3  -7  -2    1.80    0.11
  -3  -7   2    1.85    0.12
  -3   7   2    2.32    0.14
  -3   7   2    1.89    0.11
   3   7  -2    1.98    0.11
   3   7  -2    1.83    0.10
  -3   7   2    1.77    0.11
  -3   7   2    2.22    0.13
  -2  -7   2    0.58    0.06
  -2  -7   2    0.63    0.06
   2  -7  -2    0.72    0.07
   2  -7  -2    0.72    0.08
   2  -7  -2    0.68    0.07
   2   7  -2    0.66    0.07
  -2   7   2    0.57    0.07
  -2   7   2    0.72    0.08
  -2   7   2    0.71    0.07
   2   7  -2    0.66    0.06
  -2   7   2    0.97    0.08
  -1  -7   2    1.60    0.07
  -1  -7   2    1.44    0.06
   1  -7  -2    1.36    0.10
   1  -7  -2    1.45    0.08
   1  -7  -2    1.63    0.09
   1  -7  -2    1.52    0.10
  -1   7   2    1.33    0.09
  -1   7   2    1.32    0.09
  -1   7   2    1.52    0.11
  -1   7   2    1.36    0.08
   1   7  -2    1.47    0.07
   1   7  -2    1.46    0.06
   0  -7  -2    2.51    0.12
   0  -7   2    2.49    0.07
   0  -7  -2    2.31    0.12
   0  -7  -2    2.38    0.13
   0  -7   2    2.46    0.07
   0  -7  -2    2.51    0.13
   0   7   2    2.48    0.12
   0   7  -2    2.44    0.07
   0   7   2    2.52    0.12
   0   7   2    2.21    0.12
   0   7   2    2.49    0.13
  -1  -7  -2    0.60    0.07
  -1  -7  -2    0.76    0.08
   1  -7   2    0.68    0.02
  -1  -7  -2    0.69    0.10
   1   7   2    0.60    0.07
   1   7   2    0.67    0.08
   1   7   2    0.77    0.08
   1   7   2    0.57    0.10
   2  -7   2   11.42    0.25
  -2  -7  -2   11.51    0.35
  -2  -7  -2   11.25    0.33
   2  -7   2   11.53    0.27
  -2   7  -2   11.52    0.24
   2   7   2   11.59    0.33
   2   7   2   11.08    0.37
  -2   7  -2   11.30    0.25
   2   7   2   11.48    0.34
  -2   7  -2   11.58    0.26
  -2   7  -2   11.10    0.24
   3  -7   2   18.89    0.44
  -3  -7  -2   18.46    0.52
  -3  -7  -2   18.88    0.50
   3  -7   2   18.80    0.42
   3   7   2   18.19    0.48
  -3   7  -2   18.47    0.43
   3   7   2   19.95    0.52
  -4  -7  -2    5.40    0.23
  -4  -7  -2    5.42    0.25
   4  -7   2    4.87    0.17
   4  -7   2    5.21    0.19
  -4   7  -2    5.26    0.17
   4   7   2    5.13    0.23
  -4   7  -2    5.09    0.18
  -4   7  -2    5.24    0.18
   4   7   2    4.97    0.21
  -5  -7  -2    2.01    0.14
   5  -7   2    1.91    0.11
   5  -7   2    2.00    0.12
  -5  -7  -2    2.25    0.18
  -5   7  -2    1.92    0.12
  -5   7  -2    2.12    0.13
  -5   7  -2    2.12    0.13
   5   7   2    1.96    0.15
  -6  -7  -2    0.11    0.08
  -6  -7  -2    0.20    0.09
   6  -7   2   -0.03    0.06
  -6   7  -2    0.02    0.05
  -6   7  -2    0.02    0.05
  -6   7  -2    0.09    0.07
  -7  -7  -2    2.63    0.19
  -7  -7  -2    2.45    0.23
   7  -7   2    2.25    0.17
  -7   7  -2    2.70    0.18
  -7   7  -2    2.38    0.16
  -7   7  -2    2.30    0.17
  -8  -7  -2   -0.04    0.11
  -8  -7  -2    0.06    0.08
  -8   7  -2    0.24    0.09
  -8   7  -2    0.03    0.08
  -9  -7  -2    0.13    0.11
  -9  -7  -2    0.17    0.12
  -9   7  -2    0.15    0.09
 -10  -7  -2    0.46    0.13
 -10  -7  -2    0.20    0.13
 -10   7  -2    0.38    0.13
 -11  -8   2    0.43    0.16
 -11  -8   2    0.88    0.19
 -11   8   2    0.74    0.16
 -10  -8   2    0.39    0.12
 -10  -8   2    0.13    0.12
 -10   8   2    0.25    0.12
 -10   8   2    0.24    0.12
  -9  -8   2    1.38    0.20
  -9  -8   2    1.88    0.21
  -9   8   2    1.53    0.20
  -9   8   2    1.36    0.18
  -8  -8   2    0.05    0.09
  -8  -8   2   -0.03    0.10
  -8   8   2    0.04    0.06
  -8   8   2    0.11    0.10
  -7  -8   2    0.23    0.11
   7  -8  -2    0.14    0.07
  -7  -8   2   -0.01    0.08
  -7   8   2    0.06    0.07
  -7   8   2   -0.02    0.07
  -7   8   2    0.07    0.07
   6  -8  -2    1.46    0.15
   6  -8  -2    1.56    0.15
  -6  -8   2    1.51    0.16
  -6  -8   2    1.51    0.14
  -6   8   2    1.65    0.16
  -6   8   2    1.44    0.14
  -6   8   2    1.49    0.14
   6   8  -2    1.32    0.14
   5  -8  -2    9.35    0.32
   5  -8  -2   10.10    0.32
  -5  -8   2    9.74    0.32
   5  -8  -2    9.51    0.34
  -5  -8   2    9.76    0.35
   5   8  -2    9.97    0.34
   5   8  -2    9.89    0.32
  -5   8   2    9.54    0.31
  -5   8   2    9.57    0.34
  -5   8   2    9.71    0.31
   4  -8  -2    4.04    0.18
  -4  -8   2    3.96    0.17
   4  -8  -2    4.13    0.17
  -4  -8   2    3.47    0.18
   4  -8  -2    3.86    0.18
  -4   8   2    3.94    0.17
  -4   8   2    3.90    0.17
   4   8  -2    4.15    0.17
   4   8  -2    3.71    0.18
  -4   8   2    3.82    0.19
  -4   8   2    4.04    0.19
   3  -8  -2    5.52    0.22
   3  -8  -2    5.36    0.20
  -3  -8   2    5.45    0.21
   3  -8  -2    5.42    0.20
  -3  -8   2    5.44    0.19
  -3   8   2    5.55    0.20
  -3   8   2    5.90    0.23
   3   8  -2    5.36    0.20
  -3   8   2    5.65    0.20
   3   8  -2    5.51    0.19
  -3   8   2    5.30    0.21
  -2  -8   2   12.78    0.32
  -2  -8   2   12.69    0.34
   2  -8  -2   12.65    0.37
   2  -8  -2   12.70    0.34
   2  -8  -2   12.78    0.35
   2  -8  -2   12.72    0.37
  -2   8   2   13.06    0.35
   2   8  -2   12.95    0.33
   2   8  -2   12.89    0.32
  -2   8   2   13.05    0.37
  -2   8   2   12.88    0.37
  -2   8   2   12.62    0.34
   1  -8  -2    0.54    0.06
   1  -8  -2    0.65    0.07
  -1  -8   2    0.66    0.06
  -1  -8   2    0.67    0.05
   1  -8  -2    0.73    0.09
   1  -8  -2    0.58    0.07
   1   8  -2    0.64    0.05
  -1   8   2    0.57    0.08
  -1   8   2    0.61    0.07
   1   8  -2    0.61    0.05
  -1   8   2    0.67    0.07
  -1   8   2    0.57    0.08
   0  -8   2    5.12    0.13
   0  -8  -2    5.38    0.18
   0  -8   2    5.22    0.12
   0  -8  -2    5.24    0.21
   0  -8  -2    5.14    0.19
   0  -8  -2    4.80    0.19
   0   8   2    4.84    0.21
   0   8   2    5.08    0.19
   0   8   2    5.20    0.18
   0   8   2    5.15    0.19
   0   8  -2    5.18    0.12
  -1  -8  -2    2.10    0.11
  -1  -8  -2    2.33    0.14
  -1  -8  -2    2.25    0.15
   1  -8   2    2.18    0.06
   1   8   2    2.32    0.12
   1   8   2    2.05    0.12
   1   8   2    2.26    0.13
   1   8   2    2.10    0.15
   2  -8   2    8.51    0.19
  -2  -8  -2    8.76    0.30
  -2  -8  -2    8.82    0.28
  -2   8  -2    8.58    0.20
  -2   8  -2    8.19    0.19
   2   8   2    8.61    0.33
   2   8   2    8.52    0.28
   2   8   2    8.78    0.27
   3  -8   2   21.95    0.50
  -3  -8  -2   21.04    0.56
  -3  -8  -2   21.38    0.58
   3  -8   2   21.59    0.48
   3   8   2   21.59    0.55
   3   8   2   22.42    0.58
  -3   8  -2   21.63    0.48
  -3   8  -2   21.41    0.48
   4  -8   2    6.41    0.19
   4  -8   2    6.65    0.21
  -4  -8  -2    6.79    0.29
  -4  -8  -2    6.53    0.25
   4   8   2    6.68    0.27
  -4   8  -2    6.59    0.21
   4   8   2    6.52    0.25
  -4   8  -2    6.35    0.20
  -5  -8  -2    2.87    0.20
   5  -8   2    3.04    0.15
   5  -8   2    2.82    0.13
  -5  -8  -2    3.13    0.19
   5   8   2    2.72    0.19
  -5   8  -2    2.94    0.14
  -5   8  -2    2.94    0.14
  -5   8  -2    3.20    0.15
   6  -8   2    1.57    0.15
  -6  -8  -2    1.66    0.18
  -6  -8  -2    1.70    0.17
  -6   8  -2    1.53    0.12
  -6   8  -2    1.72    0.12
  -6   8  -2    1.58    0.12
  -7  -8  -2    4.13    0.27
   7  -8   2    3.64    0.21
  -7  -8  -2    3.76    0.23
  -7   8  -2    3.62    0.20
  -7   8  -2    3.87    0.20
  -7   8  -2    3.66    0.20
  -8  -8  -2    0.59    0.17
  -8  -8  -2    0.76    0.14
  -8   8  -2    0.85    0.13
  -9  -8  -2    2.14    0.26
  -9  -8  -2    2.06    0.23
  -9   8  -2    1.82    0.19
 -10  -8  -2    0.03    0.15
 -10  -8  -2   -0.07    0.08
 -10   8  -2   -0.04    0.09
 -11  -9   2    0.15    0.13
 -10  -9   2    0.14    0.11
 -10  -9   2    0.28    0.13
 -10   9   2    0.22    0.12
 -10   9   2    0.23    0.13
  -9  -9   2    1.92    0.22
  -9  -9   2    2.42    0.26
  -9   9   2    1.91    0.22
  -9   9   2    1.78    0.19
  -8  -9   2    0.00    0.11
  -8  -9   2   -0.06    0.09
  -8   9   2    0.06    0.07
  -8   9   2   -0.01    0.06
  -7  -9   2    0.75    0.12
   7  -9  -2    0.70    0.12
  -7  -9   2    0.56    0.12
  -7   9   2    0.60    0.10
  -7   9   2    0.71    0.11
  -7   9   2    0.64    0.11
   6  -9  -2    1.99    0.16
   6  -9  -2    1.76    0.14
  -6  -9   2    1.75    0.16
  -6  -9   2    1.83    0.18
  -6   9   2    1.94    0.14
   6   9  -2    2.18    0.14
  -6   9   2    2.05    0.14
  -6   9   2    1.71    0.17
   5  -9  -2    2.95    0.18
  -5  -9   2    2.91    0.17
   5  -9  -2    2.79    0.16
  -5  -9   2    2.98    0.19
  -5   9   2    2.95    0.16
   5   9  -2    2.86    0.15
  -5   9   2    3.04    0.16
  -5   9   2    2.95    0.18
   4  -9  -2    0.83    0.10
   4  -9  -2    0.93    0.10
  -4  -9   2    0.78    0.09
  -4  -9   2    0.86    0.10
   4  -9  -2    0.78    0.09
  -4   9   2    0.84    0.09
   4   9  -2    0.90    0.10
  -4   9   2    1.05    0.10
  -4   9   2    0.69    0.10
   4   9  -2    0.81    0.09
  -4   9   2    0.97    0.12
   3  -9  -2   12.22    0.36
   3  -9  -2   12.67    0.35
  -3  -9   2   12.31    0.36
   3  -9  -2   13.54    0.39
  -3  -9   2   12.97    0.35
  -3   9   2   12.90    0.38
  -3   9   2   12.40    0.35
  -3   9   2   12.51    0.35
   3   9  -2   13.20    0.36
   3   9  -2   12.79    0.34
  -3   9   2   12.24    0.38
   2  -9  -2    0.16    0.05
  -2  -9   2    0.14    0.05
   2  -9  -2    0.05    0.06
  -2  -9   2    0.09    0.04
   2  -9  -2    0.11    0.04
   2  -9  -2    0.08    0.04
   2   9  -2    0.10    0.05
  -2   9   2    0.12    0.06
  -2   9   2    0.13    0.05
  -2   9   2    0.23    0.05
   2   9  -2    0.07    0.04
  -2   9   2    0.10    0.05
  -1  -9   2    0.81    0.05
   1  -9  -2    0.99    0.10
   1  -9  -2    0.92    0.09
   1  -9  -2    1.00    0.08
  -1  -9   2    0.76    0.07
   1  -9  -2    0.77    0.10
   1   9  -2    0.89    0.06
   1   9  -2    0.92    0.06
  -1   9   2    0.91    0.10
  -1   9   2    0.84    0.08
  -1   9   2    0.86    0.09
  -1   9   2    0.82    0.09
   0  -9   2    1.99    0.07
   0  -9  -2    2.19    0.12
   0  -9  -2    2.06    0.14
   0  -9  -2    2.25    0.12
   0  -9  -2    2.07    0.12
   0  -9   2    2.06    0.08
   0   9   2    1.93    0.12
   0   9   2    2.13    0.12
   0   9  -2    1.95    0.06
   0   9   2    2.12    0.13
   0   9  -2    2.08    0.06
   0   9   2    2.07    0.11
   0   9  -2    1.97    0.06
   0   9  -2    2.02    0.07
  -1  -9  -2    2.06    0.11
   1  -9   2    2.02    0.07
   1  -9   2    1.99    0.07
  -1  -9  -2    1.95    0.15
  -1  -9  -2    2.24    0.13
   1   9   2    2.05    0.11
   1   9   2    2.20    0.13
   1   9   2    2.05    0.12
   1   9   2    2.05    0.16
  -2  -9  -2    3.40    0.18
  -2  -9  -2    3.81    0.16
   2  -9   2    3.60    0.11
   2  -9   2    3.55    0.09
   2   9   2    3.63    0.20
   2   9   2    3.36    0.16
  -2   9  -2    3.50    0.09
   2   9   2    3.47    0.17
   2   9   2    3.37    0.17
  -2   9  -2    3.48    0.09
   3  -9   2    1.71    0.07
   3  -9   2    1.67    0.08
  -3  -9  -2    1.59    0.12
  -3  -9  -2    1.37    0.14
   3   9   2    1.62    0.12
  -3   9  -2    1.60    0.07
   3   9   2    1.61    0.11
  -3   9  -2    1.58    0.07
  -3   9  -2    1.51    0.07
   3   9   2    1.81    0.18
  -4  -9  -2    4.11    0.23
  -4  -9  -2    3.93    0.19
   4  -9   2    3.79    0.15
   4  -9   2    3.94    0.14
  -4   9  -2    4.10    0.14
  -4   9  -2    4.13    0.15
   4   9   2    4.19    0.21
   4   9   2    3.99    0.19
  -5  -9  -2    1.93    0.17
   5  -9   2    1.79    0.10
   5  -9   2    1.76    0.12
  -5  -9  -2    2.08    0.20
  -5   9  -2    2.04    0.11
  -5   9  -2    1.91    0.12
  -5   9  -2    1.93    0.11
   6  -9   2    0.23    0.07
  -6  -9  -2    0.28    0.10
  -6  -9  -2    0.40    0.10
  -6   9  -2    0.43    0.08
  -6   9  -2    0.22    0.07
  -6   9  -2    0.37    0.08
  -7  -9  -2    4.31    0.26
  -7  -9  -2    3.70    0.27
  -7   9  -2    3.63    0.20
  -7   9  -2    4.00    0.20
  -7   9  -2    3.84    0.20
  -8  -9  -2    0.00    0.08
  -8  -9  -2   -0.08    0.11
  -8   9  -2    0.06    0.08
  -9  -9  -2    0.28    0.15
  -9  -9  -2    0.11    0.12
  -9   9  -2    0.06    0.09
 -10  -9  -2    0.17    0.16
 -10  -9  -2    0.47    0.16
 -10   9  -2    0.48    0.13
 -10 -10   2    1.69    0.25
 -10 -10   2    1.66    0.22
 -10  10   2    1.80    0.21
 -10  10   2    1.77    0.22
  -9 -10   2    0.06    0.08
  -9 -10   2   -0.01    0.12
  -9  10   2    0.31    0.12
  -9  10   2    0.27    0.12
  -8 -10   2    1.13    0.17
  -8 -10   2    1.12    0.16
  -8  10   2    1.30    0.15
  -8  10   2    1.20    0.17
  -8  10   2    1.13    0.14
  -7 -10   2    1.92    0.18
   7 -10  -2    1.67    0.18
  -7 -10   2    1.80    0.20
  -7  10   2    1.72    0.17
  -7  10   2    1.60    0.16
  -7  10   2    1.83    0.17
   6 -10  -2    0.82    0.12
  -6 -10   2    0.67    0.11
  -6 -10   2    0.74    0.13
   6 -10  -2    0.70    0.11
  -6  10   2    0.54    0.10
  -6  10   2    0.90    0.12
   6  10  -2    0.61    0.10
  -6  10   2    0.67    0.10
   5 -10  -2    0.78    0.11
   5 -10  -2    0.70    0.10
  -5 -10   2    0.72    0.10
  -5 -10   2    0.87    0.11
   5  10  -2    0.70    0.09
  -5  10   2    0.73    0.10
  -5  10   2    0.85    0.11
  -5  10   2    0.82    0.10
   4 -10  -2    7.17    0.25
  -4 -10   2    6.99    0.27
   4 -10  -2    6.93    0.27
   4 -10  -2    6.87    0.25
  -4 -10   2    7.29    0.25
  -4  10   2    7.47    0.27
   4  10  -2    6.90    0.26
  -4  10   2    6.98    0.25
  -4  10   2    7.32    0.25
   4  10  -2    6.85    0.24
  -4  10   2    7.12    0.28
   3 -10  -2    3.29    0.15
   3 -10  -2    3.58    0.17
   3 -10  -2    3.45    0.16
  -3 -10   2    3.36    0.16
  -3 -10   2    3.39    0.15
   3  10  -2    3.36    0.16
  -3  10   2    3.13    0.15
  -3  10   2    3.25    0.15
  -3  10   2    3.45    0.17
   3  10  -2    3.49    0.15
  -3  10   2    3.28    0.17
   2 -10  -2   15.62    0.44
   2 -10  -2   15.16    0.44
  -2 -10   2   15.62    0.38
  -2 -10   2   14.78    0.40
   2 -10  -2   15.07    0.41
   2 -10  -2   15.64    0.41
  -2  10   2   15.30    0.43
   2  10  -2   15.98    0.40
   2  10  -2   15.15    0.38
  -2  10   2   15.53    0.40
  -2  10   2   14.78    0.40
  -2  10   2   15.70    0.43
   1 -10  -2   24.26    0.62
  -1 -10   2   22.09    0.52
   1 -10  -2   24.15    0.58
  -1 -10   2   23.15    0.54
   1 -10  -2   22.94    0.60
   1 -10  -2   23.97    0.57
  -1  10   2   24.11    0.61
   1  10  -2   23.98    0.53
  -1  10   2   23.13    0.57
  -1  10   2   24.01    0.57
  -1  10   2   23.94    0.60
   1  10  -2   23.42    0.52
   0 -10   2   34.84    0.72
   0 -10  -2   35.46    0.86
   0 -10  -2   34.02    0.80
   0 -10  -2   34.56    0.80
   0 -10  -2   32.98    0.82
   0  10  -2   35.99    0.72
   0  10  -2   34.35    0.72
   0  10   2   34.98    0.79
   0  10   2   34.54    0.80
   0  10   2   35.40    0.85
   0  10   2   33.67    0.81
   0  10  -2   35.00    0.72
  -1 -10  -2    0.06    0.05
  -1 -10  -2    0.06    0.07
  -1 -10  -2    0.03    0.06
   1 -10   2    0.01    0.02
   1 -10   2    0.06    0.01
   1 -10   2    0.05    0.02
   1  10   2    0.02    0.08
   1  10   2    0.09    0.04
   1  10   2    0.03    0.04
  -1  10  -2    0.03    0.01
  -1  10  -2    0.04    0.01
   1  10   2    0.04    0.05
   2 -10   2    0.77    0.05
  -2 -10  -2    0.62    0.08
   2 -10   2    0.79    0.04
  -2 -10  -2    0.85    0.11
   2  10   2    0.69    0.09
  -2  10  -2    0.83    0.04
   2  10   2    0.88    0.10
   2  10   2    0.65    0.12
  -2  10  -2    0.73    0.04
   2  10   2    0.75    0.10
  -3 -10  -2    4.60    0.22
   3 -10   2    4.69    0.15
   3 -10   2    4.74    0.13
  -3 -10  -2    4.26    0.20
   3  10   2    4.78    0.20
   3  10   2    4.71    0.26
  -3  10  -2    4.09    0.13
  -3  10  -2    4.46    0.12
   3  10   2    4.85    0.22
  -3  10  -2    4.52    0.13
  -3  10  -2    4.66    0.14
  -4 -10  -2    0.79    0.13
   4 -10   2    0.66    0.07
   4 -10   2    0.64    0.06
  -4 -10  -2    0.58    0.10
  -4  10  -2    0.58    0.07
   4  10   2    0.77    0.10
  -4  10  -2    0.50    0.06
  -4  10  -2    0.74    0.07
   4  10   2    0.67    0.10
  -5 -10  -2   -0.04    0.08
  -5 -10  -2    0.06    0.06
   5 -10   2    0.02    0.04
   5 -10   2    0.02    0.04
  -5  10  -2   -0.04    0.04
  -5  10  -2    0.01    0.04
  -5  10  -2    0.06    0.04
   6 -10   2    0.49    0.08
  -6 -10  -2    0.64    0.13
  -6 -10  -2    0.64    0.13
  -6  10  -2    0.55    0.09
  -6  10  -2    0.50    0.08
  -6  10  -2    0.49    0.09
  -7 -10  -2    0.69    0.14
  -7 -10  -2    0.62    0.16
  -7  10  -2    0.65    0.11
  -7  10  -2    0.53    0.10
  -7  10  -2    0.69    0.11
  -8 -10  -2    0.38    0.13
  -8 -10  -2    0.21    0.10
  -8  10  -2    0.27    0.09
  -9 -10  -2    0.29    0.16
  -9 -10  -2    0.31    0.13
  -9  10  -2    0.11    0.10
 -10 -11   2    0.22    0.16
 -10 -11   2    0.76    0.17
 -10  11   2    0.39    0.13
  -9 -11   2    0.64    0.16
  -9 -11   2    0.67    0.15
  -9  11   2    0.47    0.14
  -9  11   2    0.54    0.13
  -8 -11   2    0.83    0.17
  -8 -11   2    0.99    0.16
  -8  11   2    0.91    0.14
  -8  11   2    0.87    0.13
  -8  11   2    1.00    0.16
  -7 -11   2    2.78    0.21
  -7 -11   2    3.07    0.24
   7 -11  -2    2.57    0.20
  -7  11   2    2.66    0.18
  -7  11   2    2.74    0.18
  -7  11   2    2.86    0.20
  -6 -11   2    6.32    0.30
  -6 -11   2    5.95    0.27
   6 -11  -2    5.98    0.26
   6 -11  -2    5.67    0.26
  -6  11   2    5.79    0.26
  -6  11   2    5.71    0.25
   6  11  -2    6.08    0.25
  -6  11   2    5.46    0.24
   5 -11  -2    0.17    0.07
  -5 -11   2   -0.02    0.06
   5 -11  -2   -0.07    0.02
  -5 -11   2   -0.06    0.04
  -5  11   2    0.06    0.05
  -5  11   2   -0.06    0.06
  -5  11   2   -0.03    0.05
   5  11  -2   -0.01    0.06
   4 -11  -2    2.07    0.13
  -4 -11   2    2.21    0.14
  -4 -11   2    2.41    0.16
   4 -11  -2    2.08    0.15
   4 -11  -2    1.88    0.13
  -4  11   2    1.91    0.14
   4  11  -2    1.95    0.13
  -4  11   2    2.01    0.15
   4  11  -2    1.64    0.13
  -4  11   2    1.93    0.13
  -4  11   2    1.98    0.12
   3 -11  -2   12.71    0.39
   3 -11  -2   12.80    0.36
   3 -11  -2   12.28    0.36
  -3 -11   2   12.56    0.35
  -3 -11   2   12.39    0.37
  -3  11   2   12.55    0.39
   3  11  -2   12.81    0.37
   3  11  -2   12.76    0.35
  -3  11   2   12.58    0.36
  -3  11   2   12.87    0.39
  -3  11   2   12.86    0.36
   2 -11  -2    0.02    0.06
   2 -11  -2    0.08    0.05
   2 -11  -2    0.11    0.05
  -2 -11   2    0.04    0.05
  -2 -11   2    0.03    0.04
   2 -11  -2    0.07    0.06
  -2  11   2    0.13    0.06
   2  11  -2    0.03    0.04
  -2  11   2    0.03    0.04
   2  11  -2    0.06    0.04
  -2  11   2    0.12    0.05
  -2  11   2    0.11    0.04
  -1 -11   2    0.07    0.04
  -1 -11   2    0.13    0.04
   1 -11  -2    0.09    0.04
   1 -11  -2    0.14    0.05
   1 -11  -2    0.23    0.07
   1 -11  -2    0.11    0.06
   1  11  -2    0.14    0.05
   1  11  -2    0.06    0.03
  -1  11   2    0.09    0.05
  -1  11   2    0.16    0.06
  -1  11   2    0.06    0.05
  -1  11   2    0.24    0.07
   1  11  -2    0.14    0.04
   0 -11  -2    9.32    0.29
   0 -11  -2    9.07    0.31
   0 -11  -2    9.56    0.34
   0 -11  -2    9.32    0.29
   0 -11   2    9.32    0.24
   0 -11   2    9.54    0.23
   0  11   2    9.65    0.31
   0  11  -2    9.25    0.22
   0  11  -2    9.52    0.23
   0  11   2    8.93    0.28
   0  11   2    9.52    0.33
   0  11  -2    9.59    0.22
   0  11   2    9.56    0.30
   1 -11   2    7.93    0.21
   1 -11   2    8.42    0.19
  -1 -11  -2    8.21    0.27
   1 -11   2    8.79    0.21
  -1 -11  -2    8.41    0.29
  -1 -11  -2    8.56    0.32
  -1  11  -2    8.35    0.19
   1  11   2    8.53    0.27
   1  11   2    8.05    0.28
   1  11   2    8.60    0.29
   1  11   2    7.84    0.31
  -1  11  -2    8.03    0.19
  -2 -11  -2    0.55    0.08
   2 -11   2    0.53    0.05
   2 -11   2    0.59    0.04
  -2 -11  -2    0.56    0.09
   2  11   2    0.64    0.10
   2  11   2    0.54    0.09
  -2  11  -2    0.58    0.03
   2  11   2    0.52    0.08
   2  11   2    0.50    0.10
  -2  11  -2    0.61    0.04
   3 -11   2   -0.01    0.02
  -3 -11  -2   -0.02    0.05
  -3 -11  -2    0.06    0.06
   3 -11   2    0.02    0.02
   3  11   2    0.03    0.04
   3  11   2    0.02    0.07
  -3  11  -2    0.03    0.02
  -3  11  -2    0.01    0.03
   3  11   2    0.01    0.06
  -3  11  -2    0.00    0.02
  -3  11  -2    0.00    0.02
  -4 -11  -2    4.08    0.21
  -4 -11  -2    4.83    0.25
   4 -11   2    4.56    0.17
   4 -11   2    4.67    0.15
  -4  11  -2    4.64    0.16
  -4  11  -2    4.31    0.15
  -4  11  -2    4.52    0.15
   5 -11   2    0.90    0.08
   5 -11   2    1.01    0.10
  -5 -11  -2    1.14    0.14
  -5 -11  -2    0.86    0.15
  -5  11  -2    0.92    0.09
  -5  11  -2    0.84    0.08
   6 -11   2    5.94    0.24
  -6 -11  -2    5.74    0.29
  -6 -11  -2    5.35    0.30
  -6  11  -2    5.87    0.22
  -6  11  -2    5.94    0.23
  -6  11  -2    6.06    0.23
  -7 -11  -2    0.82    0.17
  -7 -11  -2    0.72    0.15
  -7  11  -2    0.80    0.11
  -7  11  -2    0.91    0.11
  -8 -11  -2    0.45    0.12
  -8 -11  -2    0.20    0.12
  -8  11  -2    0.15    0.09
  -9 -11  -2    0.24    0.16
  -9 -11  -2    0.13    0.13
  -9  11  -2    0.13    0.09
 -10 -12   2    0.30    0.12
 -10 -12   2    0.05    0.14
 -10  12   2    0.17    0.11
  -9 -12   2   -0.03    0.08
  -9 -12   2   -0.10    0.08
  -9  12   2    0.05    0.09
  -9  12   2    0.13    0.10
  -8 -12   2    0.05    0.08
  -8 -12   2   -0.08    0.08
  -8  12   2    0.11    0.08
  -8  12   2    0.03    0.07
  -8  12   2    0.12    0.09
   7 -12  -2    4.89    0.25
   7 -12  -2    4.82    0.26
  -7 -12   2    4.98    0.26
  -7 -12   2    4.35    0.27
  -7  12   2    4.88    0.24
  -7  12   2    4.30    0.25
  -7  12   2    4.37    0.23
   6 -12  -2    1.41    0.16
   6 -12  -2    1.46    0.15
  -6 -12   2    1.36    0.15
  -6 -12   2    1.46    0.18
   6  12  -2    1.30    0.14
  -6  12   2    1.43    0.16
  -6  12   2    1.51    0.15
  -6  12   2    1.41    0.14
  -5 -12   2    0.19    0.08
   5 -12  -2    0.47    0.09
   5 -12  -2    0.39    0.09
  -5 -12   2    0.22    0.08
  -5  12   2    0.24    0.06
   5  12  -2    0.33    0.08
  -5  12   2    0.45    0.10
  -5  12   2    0.32    0.08
   4 -12  -2    0.38    0.07
   4 -12  -2    0.42    0.08
  -4 -12   2    0.38    0.08
  -4 -12   2    0.40    0.09
   4 -12  -2    0.48    0.08
  -4  12   2    0.30    0.08
   4  12  -2    0.47    0.08
  -4  12   2    0.49    0.08
   4  12  -2    0.41    0.08
  -4  12   2    0.38    0.09
  -4  12   2    0.43    0.08
   3 -12  -2   26.11    0.68
   3 -12  -2   25.86    0.64
   3 -12  -2   27.58    0.66
  -3 -12   2   25.26    0.66
  -3 -12   2   26.44    0.63
  -3  12   2   26.20    0.64
   3  12  -2   26.37    0.65
  -3  12   2   25.89    0.64
   3  12  -2   27.00    0.63
  -3  12   2   25.77    0.67
  -3  12   2   26.49    0.68
   2 -12  -2   22.72    0.57
  -2 -12   2   22.86    0.57
   2 -12  -2   23.56    0.62
   2 -12  -2   22.52    0.62
   2 -12  -2   21.99    0.57
  -2 -12   2   23.57    0.55
  -2  12   2   23.08    0.60
   2  12  -2   23.19    0.56
   2  12  -2   23.42    0.54
  -2  12   2   23.21    0.58
  -2  12   2   23.58    0.61
  -2  12   2   22.55    0.57
   1 -12  -2    8.99    0.29
  -1 -12   2    9.06    0.24
   1 -12  -2    8.69    0.31
  -1 -12   2    8.82    0.26
   1 -12  -2    8.81    0.28
   1 -12  -2    8.51    0.30
  -1  12   2    9.16    0.32
  -1  12   2    9.09    0.29
  -1  12   2    9.11    0.28
   1  12  -2    8.95    0.24
  -1  12   2    9.10    0.30
   1  12  -2    8.66    0.26
   1  12  -2    9.33    0.25
   0 -12  -2   23.11    0.59
   0 -12   2   23.12    0.54
   0 -12  -2   24.28    0.60
   0 -12  -2   24.26    0.65
   0 -12  -2   22.75    0.62
   0 -12   2   24.31    0.52
   0  12  -2   23.30    0.52
   0  12   2   23.75    0.60
   0  12   2   23.14    0.61
   0  12   2   23.82    0.59
   0  12   2   24.17    0.64
   0  12  -2   23.89    0.52
   0  12  -2   24.23    0.51
   1 -12   2    5.59    0.17
   1 -12   2    5.89    0.14
  -1 -12  -2    5.82    0.26
   1 -12   2    5.68    0.16
  -1 -12  -2    5.25    0.24
  -1 -12  -2    5.55    0.22
   1  12   2    5.53    0.23
  -1  12  -2    5.68    0.14
  -1  12  -2    5.73    0.14
   1  12   2    5.73    0.23
   1  12   2    5.82    0.22
   1  12   2    5.50    0.25
  -2 -12  -2    1.52    0.14
   2 -12   2    1.60    0.06
  -2 -12  -2    1.51    0.12
   2 -12   2    1.44    0.07
   2 -12   2    1.59    0.06
   2  12   2    1.46    0.12
   2  12   2    1.57    0.14
  -2  12  -2    1.45    0.06
   2  12   2    1.38    0.16
  -2  12  -2    1.45    0.06
   2  12   2    1.57    0.12
  -3 -12  -2    0.11    0.06
  -3 -12  -2    0.07    0.07
   3 -12   2    0.12    0.03
   3 -12   2    0.15    0.03
  -3  12  -2    0.14    0.03
   3  12   2    0.01    0.11
   3  12   2    0.20    0.07
  -3  12  -2    0.12    0.02
   3  12   2    0.18    0.06
  -3  12  -2    0.09    0.02
  -3  12  -2    0.09    0.03
  -4 -12  -2    1.58    0.15
   4 -12   2    1.43    0.08
   4 -12   2    1.48    0.10
  -4 -12  -2    1.37    0.16
  -4  12  -2    1.43    0.08
  -4  12  -2    1.42    0.08
   4  12   2    1.72    0.19
  -4  12  -2    1.60    0.08
  -5 -12  -2    0.67    0.14
  -5 -12  -2    0.74    0.13
   5 -12   2    0.83    0.08
   5 -12   2    0.84    0.09
  -5  12  -2    0.77    0.08
  -5  12  -2    0.86    0.09
  -5  12  -2    0.61    0.07
  -5  12  -2    0.83    0.08
  -6 -12  -2    2.53    0.21
  -6 -12  -2    2.73    0.25
   6 -12   2    2.52    0.16
  -6  12  -2    2.45    0.14
  -6  12  -2    2.54    0.14
  -6  12  -2    2.52    0.14
  -7 -12  -2    1.65    0.20
  -7 -12  -2    1.69    0.21
  -7  12  -2    1.64    0.14
  -8 -12  -2    0.26    0.13
  -8 -12  -2   -0.06    0.09
  -8  12  -2    0.14    0.07
  -9 -12  -2    0.17    0.12
  -9 -12  -2    0.15    0.12
  -9  12  -2    0.24    0.10
 -10 -13   2    0.04    0.15
 -10 -13   2    0.22    0.13
 -10  13   2    0.02    0.11
  -9 -13   2    0.70    0.16
  -9 -13   2    1.00    0.21
  -9  13   2    0.99    0.16
  -9  13   2    0.61    0.15
  -8 -13   2    1.12    0.19
  -8 -13   2    0.84    0.16
  -8  13   2    0.93    0.14
  -8  13   2    0.96    0.16
  -7 -13   2    0.01    0.09
  -7 -13   2   -0.10    0.10
   7 -13  -2    0.11    0.08
   7 -13  -2    0.12    0.08
  -7  13   2    0.25    0.10
  -7  13   2    0.08    0.08
  -7  13   2    0.16    0.08
  -6 -13   2    0.29    0.10
   6 -13  -2    0.41    0.09
   6 -13  -2    0.42    0.11
  -6 -13   2    0.28    0.09
  -6  13   2    0.38    0.09
  -6  13   2    0.42    0.10
  -6  13   2    0.33    0.09
  -5 -13   2    1.53    0.12
   5 -13  -2    1.64    0.15
  -5 -13   2    1.46    0.17
   5 -13  -2    1.60    0.16
  -5  13   2    1.38    0.13
  -5  13   2    1.50    0.14
  -5  13   2    1.54    0.15
   5  13  -2    1.50    0.14
  -4 -13   2    0.67    0.10
  -4 -13   2    0.78    0.10
   4 -13  -2    0.73    0.10
   4 -13  -2    1.00    0.12
   4  13  -2    0.81    0.09
  -4  13   2    0.60    0.09
  -4  13   2    0.79    0.11
  -4  13   2    0.75    0.10
   3 -13  -2    0.21    0.07
  -3 -13   2    0.25    0.06
   3 -13  -2    0.30    0.07
  -3 -13   2    0.27    0.06
   3 -13  -2    0.22    0.06
   3  13  -2    0.27    0.06
  -3  13   2    0.18    0.07
  -3  13   2    0.26    0.07
  -3  13   2    0.17    0.06
  -3  13   2    0.29    0.06
   3  13  -2    0.24    0.06
   2 -13  -2    5.23    0.21
  -2 -13   2    5.18    0.18
   2 -13  -2    4.70    0.23
   2 -13  -2    5.16    0.23
   2 -13  -2    4.66    0.19
  -2 -13   2    5.43    0.21
  -2  13   2    5.35    0.23
   2  13  -2    5.03    0.19
  -2  13   2    4.70    0.20
  -2  13   2    4.91    0.22
   2  13  -2    5.07    0.18
  -2  13   2    5.17    0.20
   1 -13  -2    0.17    0.06
  -1 -13   2    0.05    0.04
   1 -13  -2    0.09    0.07
   1 -13  -2   -0.02    0.03
   1 -13  -2    0.20    0.07
  -1 -13   2    0.00    0.04
  -1  13   2   -0.01    0.05
  -1  13   2    0.11    0.07
   1  13  -2    0.08    0.04
  -1  13   2    0.09    0.05
   1  13  -2    0.15    0.06
  -1  13   2    0.09    0.06
   1  13  -2    0.05    0.04
   0 -13  -2    0.13    0.05
   0 -13  -2    0.23    0.08
   0  13  -2    0.18    0.03
   0  13   2    0.17    0.08
   0  13   2    0.30    0.07
  -1 -13  -2    4.01    0.18
   1 -13   2    3.78    0.11
  -1 -13  -2    3.83    0.21
   1 -13   2    3.93    0.14
   1 -13   2    3.72    0.13
  -1  13  -2    3.69    0.11
   1  13   2    3.80    0.21
   1  13   2    4.12    0.20
   1  13   2    3.97    0.20
  -1  13  -2    3.79    0.11
   1  13   2    3.79    0.17
  -2 -13  -2    0.95    0.11
   2 -13   2    1.10    0.05
  -2 -13  -2    1.18    0.14
   2 -13   2    1.09    0.07
   2 -13   2    1.12    0.05
   2  13   2    1.15    0.16
   2  13   2    0.98    0.12
  -2  13  -2    1.08    0.05
   2  13   2    0.98    0.12
   2  13   2    1.05    0.11
  -2  13  -2    1.08    0.05
  -3 -13  -2    0.25    0.08
   3 -13   2    0.31    0.05
  -3 -13  -2    0.38    0.09
   3 -13   2    0.33    0.04
   3  13   2    0.33    0.10
  -3  13  -2    0.27    0.02
  -3  13  -2    0.26    0.02
   3  13   2    0.31    0.08
  -3  13  -2    0.29    0.04
  -3  13  -2    0.25    0.04
   3  13   2    0.32    0.10
   4 -13   2    0.00    0.03
   4 -13   2    0.04    0.03
  -4 -13  -2    0.02    0.06
  -4 -13  -2    0.06    0.07
  -4  13  -2    0.02    0.03
  -4  13  -2    0.02    0.03
  -4  13  -2    0.01    0.01
  -4  13  -2    0.03    0.03
   4  13   2    0.02    0.11
  -5 -13  -2    2.81    0.20
   5 -13   2    2.82    0.15
  -5 -13  -2    3.10    0.23
  -5  13  -2    2.89    0.13
  -5  13  -2    2.87    0.13
  -5  13  -2    3.02    0.13
  -5  13  -2    2.90    0.13
   6 -13   2    3.20    0.18
  -6 -13  -2    3.41    0.22
  -6 -13  -2    3.22    0.24
  -6  13  -2    3.36    0.16
  -6  13  -2    3.16    0.16
  -7 -13  -2    0.88    0.15
  -7 -13  -2    1.20    0.18
  -7  13  -2    1.05    0.12
  -8 -13  -2    1.19    0.19
  -8 -13  -2    1.48    0.23
  -8  13  -2    1.29    0.14
  -9 -13  -2    0.06    0.11
  -9 -13  -2    0.14    0.13
  -9  13  -2    0.27    0.11
 -10 -14   2    0.49    0.15
 -10 -14   2    0.22    0.13
 -10  14   2    0.36    0.13
  -9 -14   2    0.05    0.08
  -9 -14   2    0.18    0.14
  -9  14   2    0.24    0.11
  -8 -14   2    0.09    0.11
  -8 -14   2    0.06    0.12
  -8  14   2    0.51    0.12
  -8  14   2    0.27    0.11
  -7 -14   2    0.07    0.12
   7 -14  -2    0.02    0.08
   7 -14  -2    0.07    0.07
  -7 -14   2    0.03    0.07
  -7  14   2    0.10    0.08
  -7  14   2   -0.04    0.06
  -7  14   2   -0.06    0.07
   6 -14  -2    0.91    0.13
  -6 -14   2    0.98    0.14
   6 -14  -2    1.71    0.18
  -6 -14   2    1.06    0.15
  -6  14   2    1.26    0.14
  -6  14   2    1.12    0.13
  -6  14   2    1.46    0.16
  -5 -14   2    1.63    0.17
   5 -14  -2    1.60    0.15
   5 -14  -2    1.29    0.15
  -5 -14   2    1.43    0.15
  -5  14   2    1.46    0.15
   5  14  -2    1.40    0.14
  -5  14   2    1.48    0.14
  -5  14   2    1.33    0.13
   4 -14  -2   -0.06    0.04
   4 -14  -2    0.03    0.05
  -4 -14   2    0.10    0.06
  -4 -14   2    0.04    0.07
  -4  14   2    0.00    0.05
   4  14  -2   -0.03    0.05
  -4  14   2   -0.08    0.06
  -4  14   2    0.01    0.05
  -3 -14   2    0.93    0.10
   3 -14  -2    0.87    0.10
  -3 -14   2    0.95    0.11
   3 -14  -2    1.09    0.13
   3 -14  -2    0.90    0.11
   3  14  -2    0.98    0.10
  -3  14   2    0.86    0.11
  -3  14   2    0.64    0.11
  -3  14   2    0.88    0.10
   3  14  -2    0.76    0.10
  -3  14   2    0.72    0.09
   2 -14  -2    2.09    0.16
  -2 -14   2    2.17    0.13
   2 -14  -2    2.05    0.12
   2 -14  -2    2.03    0.13
   2 -14  -2    2.14    0.15
  -2 -14   2    2.08    0.11
   2  14  -2    2.11    0.11
  -2  14   2    2.20    0.14
   2  14  -2    2.18    0.14
  -2  14   2    2.16    0.13
  -2  14   2    2.30    0.15
  -2  14   2    2.31    0.16
   2  14  -2    2.33    0.13
   1 -14  -2    7.81    0.30
   1 -14  -2    7.32    0.26
   1 -14  -2    7.78    0.31
  -1 -14   2    7.87    0.23
  -1 -14   2    8.03    0.25
   1 -14  -2    8.16    0.28
   1  14  -2    8.05    0.23
   1  14  -2    8.12    0.24
   1  14  -2    7.49    0.25
  -1  14   2    8.12    0.27
  -1  14   2    7.84    0.27
  -1  14   2    7.72    0.29
  -1  14   2    7.96    0.30
   0 -14   2    2.97    0.13
   0 -14   2    3.04    0.11
   0 -14  -2    3.11    0.19
   0 -14  -2    2.86    0.16
   0 -14  -2    2.86    0.18
   0  14   2    2.90    0.17
   0  14  -2    2.90    0.11
   0  14   2    3.03    0.17
   0  14   2    3.07    0.16
   0  14  -2    3.01    0.11
   0  14   2    3.19    0.19
   0  14  -2    2.91    0.11
  -1 -14  -2    0.97    0.11
  -1 -14  -2    1.16    0.13
   1 -14   2    1.06    0.08
   1 -14   2    1.06    0.06
   1 -14   2    1.04    0.07
   1  14   2    0.82    0.12
   1  14   2    1.24    0.12
  -1  14  -2    1.11    0.04
  -1  14  -2    0.97    0.04
  -1  14  -2    1.10    0.06
   1  14   2    0.83    0.11
  -1  14  -2    1.00    0.06
   1  14   2    1.02    0.12
   2 -14   2    0.03    0.03
  -2 -14  -2   -0.08    0.05
  -2 -14  -2   -0.05    0.06
   2 -14   2    0.08    0.02
   2  14   2    0.00    0.07
  -2  14  -2    0.06    0.03
  -2  14  -2    0.04    0.03
   2  14   2    0.04    0.05
   2  14   2    0.16    0.09
   3 -14   2   11.22    0.31
   3 -14   2   11.59    0.28
  -3 -14  -2   11.09    0.42
  -3 -14  -2   11.52    0.39
   3  14   2   12.22    0.38
  -3  14  -2   11.77    0.28
   3  14   2   11.62    0.41
   3  14   2   12.38    0.47
  -3  14  -2   11.84    0.28
  -4 -14  -2    0.12    0.08
   4 -14   2    0.17    0.04
   4 -14   2    0.12    0.05
  -4 -14  -2    0.14    0.08
   4  14   2    0.22    0.10
  -4  14  -2    0.14    0.03
  -4  14  -2    0.12    0.03
  -4  14  -2    0.16    0.03
  -4  14  -2    0.10    0.04
  -5 -14  -2    0.46    0.13
  -5 -14  -2    0.40    0.10
   5 -14   2    0.22    0.06
  -5  14  -2    0.15    0.04
  -5  14  -2    0.23    0.05
  -5  14  -2    0.40    0.07
   5  14   2    0.22    0.12
  -5  14  -2    0.30    0.05
  -6 -14  -2    1.10    0.17
  -6 -14  -2    1.31    0.16
  -6  14  -2    1.10    0.11
  -6  14  -2    1.34    0.11
  -6  14  -2    1.03    0.10
  -7 -14  -2    0.09    0.08
  -7 -14  -2    0.11    0.11
  -7  14  -2    0.05    0.07
  -8 -14  -2   -0.09    0.13
  -8 -14  -2   -0.21    0.10
  -8  14  -2   -0.01    0.07
  -9 -14  -2    0.09    0.12
  -9 -14  -2    0.20    0.16
  -9  14  -2   -0.03    0.07
 -10 -15   2    1.88    0.23
 -10 -15   2    1.37    0.23
 -10  15   2    1.42    0.20
  -9 -15   2    0.75    0.16
  -9 -15   2    0.75    0.17
  -9  15   2    0.78    0.14
  -8 -15   2    1.09    0.16
  -8 -15   2    0.78    0.18
  -8  15   2    1.22    0.17
  -8  15   2    0.87    0.14
   7 -15  -2    0.16    0.09
  -7 -15   2    0.13    0.12
   7 -15  -2    0.06    0.08
  -7 -15   2    0.17    0.10
  -7  15   2    0.08    0.09
  -7  15   2    0.22    0.08
  -7  15   2    0.14    0.08
   6 -15  -2    0.01    0.07
  -6 -15   2   -0.02    0.07
   6 -15  -2    0.06    0.07
  -6 -15   2   -0.05    0.09
  -6  15   2   -0.01    0.07
  -6  15   2   -0.07    0.06
  -6  15   2   -0.12    0.06
  -5 -15   2    0.58    0.11
   5 -15  -2    0.55    0.11
   5 -15  -2    0.41    0.09
  -5 -15   2    0.48    0.12
  -5  15   2    0.63    0.11
  -5  15   2    0.55    0.09
  -5  15   2    0.64    0.10
   5  15  -2    0.56    0.10
   4 -15  -2    0.06    0.06
  -4 -15   2    0.18    0.07
  -4 -15   2    0.03    0.07
   4 -15  -2    0.03    0.06
  -4  15   2    0.04    0.07
  -4  15   2    0.02    0.05
   4  15  -2    0.05    0.06
  -4  15   2   -0.03    0.05
   3 -15  -2    0.02    0.05
  -3 -15   2   -0.02    0.04
   3 -15  -2   -0.03    0.03
  -3 -15   2    0.03    0.06
  -3  15   2    0.02    0.05
   3  15  -2    0.01    0.05
  -3  15   2   -0.05    0.06
  -3  15   2    0.01    0.05
  -2 -15   2    0.87    0.10
   2 -15  -2    0.80    0.12
   2 -15  -2    0.77    0.10
   2 -15  -2    0.82    0.11
  -2 -15   2    0.71    0.08
   2 -15  -2    0.95    0.12
   2  15  -2    0.93    0.12
  -2  15   2    0.87    0.12
   2  15  -2    0.90    0.09
   2  15  -2    0.79    0.09
  -2  15   2    0.82    0.10
  -2  15   2    0.79    0.11
  -2  15   2    0.79    0.09
   1 -15  -2   12.16    0.40
   1 -15  -2   11.41    0.35
  -1 -15   2   11.89    0.34
  -1 -15   2   11.67    0.32
   1 -15  -2   11.78    0.37
   1 -15  -2   12.39    0.42
   1  15  -2   11.51    0.34
   1  15  -2   12.17    0.32
  -1  15   2   11.73    0.40
   1  15  -2   11.91    0.31
  -1  15   2   12.00    0.37
  -1  15   2   11.51    0.38
   1  15  -2   12.00    0.33
  -1  15   2   11.24    0.35
   0 -15   2    7.79    0.24
   0 -15  -2    8.07    0.32
   0 -15  -2    7.42    0.30
   0 -15  -2    7.31    0.27
   0 -15   2    7.61    0.21
   0  15  -2    7.83    0.22
   0  15  -2    7.41    0.22
   0  15   2    7.94    0.29
   0  15  -2    8.04    0.21
   0  15   2    7.66    0.32
   0  15   2    7.44    0.27
   0  15   2    7.98    0.28
  -1 -15  -2    2.22    0.14
   1 -15   2    2.10    0.11
   1 -15   2    2.20    0.09
   1 -15   2    2.16    0.11
  -1 -15  -2    2.26    0.17
   1  15   2    2.40    0.20
   1  15   2    2.27    0.16
   1  15   2    2.14    0.14
  -1  15  -2    2.15    0.09
  -1  15  -2    2.20    0.07
  -1  15  -2    2.24    0.07
  -1  15  -2    2.08    0.09
  -2 -15  -2    3.89    0.23
  -2 -15  -2    4.03    0.21
   2 -15   2    4.18    0.15
   2 -15   2    4.26    0.13
   2  15   2    4.29    0.21
   2  15   2    4.16    0.26
   2  15   2    4.09    0.22
  -2  15  -2    4.18    0.12
  -2  15  -2    4.30    0.13
   3 -15   2    2.39    0.12
  -3 -15  -2    2.81    0.21
  -3 -15  -2    3.36    0.20
   3 -15   2    2.81    0.10
   3  15   2    2.96    0.20
   3  15   2    2.96    0.18
   3  15   2    3.06    0.24
  -3  15  -2    2.65    0.10
  -3  15  -2    2.69    0.10
   4 -15   2    4.88    0.19
   4 -15   2    5.22    0.16
  -4 -15  -2    4.70    0.24
  -4 -15  -2    5.19    0.28
   4  15   2    5.21    0.33
  -4  15  -2    4.95    0.14
  -4  15  -2    5.26    0.14
  -4  15  -2    5.06    0.16
  -4  15  -2    4.72    0.16
   5 -15   2    0.61    0.09
  -5 -15  -2    0.87    0.17
  -5 -15  -2    0.60    0.12
  -5  15  -2    0.65    0.07
  -5  15  -2    0.45    0.07
   5  15   2    0.62    0.18
  -5  15  -2    0.58    0.06
  -6 -15  -2    0.17    0.10
  -6 -15  -2   -0.04    0.09
  -6  15  -2    0.09    0.06
   6  15   2    0.05    0.14
  -7 -15  -2    0.20    0.12
  -7 -15  -2    0.12    0.09
  -7  15  -2    0.11    0.07
  -8 -15  -2    1.66    0.22
  -8 -15  -2    1.45    0.24
  -8  15  -2    1.86    0.15
  -9 -15  -2   -0.24    0.14
  -9 -15  -2    0.04    0.12
  -9  15  -2   -0.06    0.07
  -9 -16   2    0.36    0.14
  -9 -16   2    0.59    0.18
  -9  16   2    0.41    0.12
  -8 -16   2    1.45    0.22
  -8 -16   2    1.42    0.19
  -8  16   2    1.42    0.19
  -8  16   2    1.28    0.16
  -7 -16   2    0.07    0.09
   7 -16  -2   -0.03    0.07
  -7 -16   2   -0.10    0.10
  -7  16   2   -0.04    0.07
  -7  16   2    0.00    0.08
   6 -16  -2   -0.07    0.06
   6 -16  -2    0.06    0.07
  -6 -16   2    0.06    0.10
  -6 -16   2   -0.05    0.08
  -6  16   2    0.09    0.06
  -6  16   2    0.03    0.07
  -6  16   2   -0.03    0.06
  -5 -16   2    1.12    0.16
  -5 -16   2    1.14    0.14
   5 -16  -2    1.20    0.15
   5 -16  -2    1.16    0.14
  -5  16   2    1.13    0.13
  -5  16   2    1.13    0.12
  -5  16   2    1.21    0.15
   5  16  -2    1.01    0.13
   4 -16  -2    8.09    0.30
   4 -16  -2    8.18    0.33
  -4 -16   2    8.07    0.33
  -4 -16   2    8.03    0.29
  -4  16   2    7.84    0.31
  -4  16   2    7.53    0.29
   4  16  -2    8.42    0.29
  -4  16   2    7.43    0.28
   3 -16  -2   -0.01    0.05
  -3 -16   2    0.08    0.06
  -3 -16   2   -0.01    0.05
   3 -16  -2   -0.02    0.05
  -3  16   2    0.08    0.07
   3  16  -2    0.03    0.05
  -3  16   2    0.00    0.05
  -3  16   2   -0.04    0.05
   2 -16  -2    1.28    0.15
  -2 -16   2    1.35    0.10
   2 -16  -2    1.30    0.13
  -2 -16   2    1.30    0.12
   2 -16  -2    1.32    0.15
   2  16  -2    1.24    0.13
   2  16  -2    1.27    0.10
  -2  16   2    1.24    0.14
   2  16  -2    1.28    0.10
  -2  16   2    1.27    0.12
  -2  16   2    1.31    0.13
   1 -16  -2    2.32    0.17
   1 -16  -2    2.03    0.13
   1 -16  -2    2.11    0.17
  -1 -16   2    2.05    0.13
  -1 -16   2    2.41    0.12
  -1  16   2    2.23    0.17
   1  16  -2    2.06    0.11
  -1  16   2    2.19    0.15
   1  16  -2    2.06    0.11
   1  16  -2    1.89    0.12
   1  16  -2    2.29    0.14
  -1  16   2    1.86    0.13
   0 -16  -2    3.13    0.20
   0 -16   2    2.91    0.14
   0 -16  -2    2.77    0.19
   0 -16   2    3.05    0.12
   0 -16  -2    3.06    0.17
   0  16  -2    2.31    0.11
   0  16   2    3.35    0.21
   0  16  -2    3.01    0.12
   0  16   2    2.92    0.17
   0  16  -2    2.97    0.12
   0  16  -2    2.97    0.11
   0  16   2    3.04    0.16
  -1 -16  -2   -0.01    0.04
  -1 -16  -2   -0.06    0.07
   1 -16   2    0.05    0.04
   1 -16   2    0.03    0.02
  -1  16  -2    0.03    0.03
   1  16   2   -0.04    0.04
   1  16   2    0.00    0.08
  -1  16  -2   -0.01    0.02
  -1  16  -2    0.03    0.03
   1  16   2   -0.04    0.04
  -1  16  -2    0.04    0.02
  -2 -16  -2    0.46    0.11
   2 -16   2    0.30    0.06
  -2 -16  -2    0.32    0.09
   2 -16   2    0.35    0.04
   2  16   2    0.28    0.12
  -2  16  -2    0.28    0.04
   2  16   2    0.28    0.08
  -2  16  -2    0.33    0.04
   2  16   2    0.50    0.09
  -3 -16  -2    9.96    0.36
   3 -16   2   10.36    0.29
   3 -16   2   10.30    0.26
  -3 -16  -2   10.59    0.41
  -3  16  -2   10.14    0.26
  -3  16  -2   10.37    0.26
   3  16   2    9.93    0.42
   3  16   2    9.40    0.37
   4 -16   2    9.57    0.29
  -4 -16  -2    9.91    0.37
  -4 -16  -2    9.92    0.41
   4 -16   2    9.49    0.26
  -4  16  -2    9.62    0.26
  -4  16  -2    9.66    0.22
   4  16   2    9.68    0.44
  -4  16  -2    9.95    0.26
   4  16   2    9.30    0.39
  -4  16  -2    9.29    0.22
  -5 -16  -2    2.72    0.26
   5 -16   2    2.50    0.15
  -5 -16  -2    2.57    0.23
   5  16   2    2.83    0.28
  -5  16  -2    2.73    0.11
  -5  16  -2    2.58    0.12
  -5  16  -2    2.72    0.11
  -6 -16  -2    0.77    0.16
  -6 -16  -2    0.92    0.16
   6  16   2    0.90    0.20
  -6  16  -2    0.86    0.10
  -7 -16  -2   -0.03    0.10
  -7 -16  -2    0.00    0.10
  -7  16  -2    0.17    0.07
   7  16   2    0.26    0.16
  -8 -16  -2    0.98    0.21
  -8 -16  -2    1.17    0.20
  -8  16  -2    1.07    0.13
  -9 -17   2    2.29    0.29
  -9 -17   2    1.86    0.24
  -9  17   2    1.96    0.21
  -8 -17   2    1.69    0.23
  -8 -17   2    1.77    0.20
  -8  17   2    1.71    0.19
   7 -17  -2   -0.03    0.07
  -7 -17   2   -0.17    0.08
  -7 -17   2    0.03    0.08
  -7  17   2    0.08    0.09
  -7  17   2   -0.06    0.07
  -6 -17   2    0.00    0.09
   6 -17  -2    0.01    0.06
  -6 -17   2    0.04    0.07
   6 -17  -2    0.00    0.07
  -6  17   2   -0.03    0.07
  -6  17   2    0.06    0.07
  -6  17   2    0.08    0.07
  -5 -17   2   -0.01    0.08
  -5 -17   2   -0.05    0.08
   5 -17  -2    0.05    0.06
   5 -17  -2   -0.12    0.06
  -5  17   2    0.06    0.06
  -5  17   2    0.06    0.07
   5  17  -2   -0.12    0.06
  -5  17   2    0.04    0.07
   4 -17  -2    3.77    0.20
   4 -17  -2    3.54    0.22
  -4 -17   2    3.58    0.21
  -4 -17   2    3.38    0.19
  -4  17   2    3.67    0.21
  -4  17   2    3.78    0.19
  -4  17   2    3.77    0.19
   4  17  -2    3.88    0.19
   3 -17  -2    1.57    0.17
  -3 -17   2    1.46    0.15
  -3 -17   2    1.51    0.13
   3 -17  -2    1.55    0.13
   3 -17  -2    1.60    0.17
  -3  17   2    1.61    0.15
  -3  17   2    1.58    0.13
   3  17  -2    1.79    0.18
   3  17  -2    1.76    0.12
  -3  17   2    1.59    0.14
   2 -17  -2    2.78    0.16
   2 -17  -2    3.08    0.20
   2 -17  -2    3.34    0.21
  -2 -17   2    3.14    0.15
  -2 -17   2    3.22    0.18
   2  17  -2    3.14    0.19
   2  17  -2    2.98    0.15
  -2  17   2    3.11    0.17
  -2  17   2    2.92    0.16
   2  17  -2    3.08    0.15
  -2  17   2    2.92    0.19
  -1 -17   2    0.30    0.06
   1 -17  -2    0.48    0.11
   1 -17  -2    0.36    0.09
   1 -17  -2    0.37    0.08
  -1 -17   2    0.37    0.07
  -1  17   2    0.29    0.08
   1  17  -2    0.37    0.06
   1  17  -2    0.38    0.07
   1  17  -2    0.45    0.07
  -1  17   2    0.29    0.08
  -1  17   2    0.42    0.08
   1  17  -2    0.52    0.08
   0 -17   2    1.06    0.07
   0 -17  -2    0.86    0.13
   0 -17  -2    1.11    0.12
   0 -17   2    1.01    0.09
   0 -17  -2    1.31    0.15
   0  17   2    0.97    0.14
   0  17   2    1.11    0.13
   0  17  -2    1.01    0.08
   0  17  -2    1.21    0.08
   0  17   2    1.04    0.12
   0  17  -2    1.21    0.08
   0  17  -2    1.09    0.08
  -1 -17  -2    0.04    0.06
   1 -17   2    0.12    0.03
  -1 -17  -2    0.12    0.07
   1 -17   2    0.11    0.04
   1  17   2    0.13    0.07
  -1  17  -2    0.04    0.03
   1  17   2   -0.14    0.07
   1  17   2    0.17    0.07
  -1  17  -2    0.09    0.03
  -1  17  -2    0.08    0.03
  -1  17  -2    0.08    0.03
   2 -17   2    6.18    0.18
  -2 -17  -2    6.54    0.27
  -2 -17  -2    5.94    0.29
   2 -17   2    5.93    0.21
  -2  17  -2    6.04    0.17
   2  17   2    6.63    0.27
   2  17   2    5.77    0.27
  -2  17  -2    6.05    0.17
   2  17   2    6.07    0.32
   3 -17   2    6.13    0.18
   3 -17   2    6.33    0.22
  -3 -17  -2    5.95    0.27
   3 -17   2    6.40    0.19
  -3 -17  -2    6.82    0.33
  -3  17  -2    6.14    0.18
   3  17   2    5.98    0.29
  -3  17  -2    6.15    0.18
   3  17   2    6.82    0.36
  -4 -17  -2    5.30    0.28
   4 -17   2    5.18    0.17
   4 -17   2    4.97    0.20
  -4 -17  -2    5.53    0.30
  -4  17  -2    5.30    0.12
  -4  17  -2    5.25    0.17
  -4  17  -2    4.61    0.11
   4  17   2    5.63    0.30
   4  17   2    5.12    0.34
  -4  17  -2    5.16    0.17
  -5 -17  -2    0.66    0.14
  -5 -17  -2    0.39    0.14
  -5  17  -2    0.58    0.05
  -5  17  -2    0.36    0.06
  -5  17  -2    0.63    0.07
   5  17   2    0.41    0.18
  -5  17  -2    0.58    0.05
  -6 -17  -2    1.20    0.18
  -6 -17  -2    1.16    0.19
  -6  17  -2    0.96    0.10
   6  17   2    1.02    0.19
  -7 -17  -2    0.02    0.10
  -7 -17  -2    0.12    0.12
   7  17   2   -0.04    0.15
  -7  17  -2    0.09    0.06
  -8 -17  -2    0.15    0.16
  -8 -17  -2    0.17    0.13
  -8  17  -2   -0.01    0.07
   8  17   2   -0.02    0.17
  -9 -18   2    0.39    0.15
  -9 -18   2   -0.01    0.12
  -9  18   2    0.16    0.11
  -8 -18   2    0.09    0.11
  -8 -18   2    0.20    0.15
  -8  18   2    0.28    0.12
  -7 -18   2    0.89    0.18
  -7 -18   2    0.49    0.11
   7 -18  -2    0.73    0.14
  -7  18   2    0.88    0.15
  -7  18   2    0.72    0.13
  -6 -18   2    0.03    0.09
  -6 -18   2    0.38    0.10
   6 -18  -2    0.24    0.10
  -6  18   2    0.26    0.09
  -6  18   2    0.49    0.11
  -6  18   2    0.37    0.10
  -5 -18   2    1.25    0.15
   5 -18  -2    0.81    0.12
   5 -18  -2    0.93    0.14
  -5 -18   2    1.05    0.15
  -5  18   2    0.91    0.12
  -5  18   2    1.04    0.13
  -5  18   2    0.94    0.14
   5  18  -2    0.83    0.13
  -4 -18   2    3.62    0.20
   4 -18  -2    3.43    0.22
  -4 -18   2    3.26    0.20
   4 -18  -2    3.47    0.19
  -4  18   2    3.33    0.21
   4  18  -2    3.43    0.19
  -4  18   2    3.79    0.20
  -4  18   2    3.68    0.19
   3 -18  -2    0.07    0.09
  -3 -18   2    0.07    0.07
   3 -18  -2    0.06    0.06
   3 -18  -2   -0.03    0.06
  -3 -18   2    0.04    0.06
   3  18  -2   -0.03    0.08
  -3  18   2    0.00    0.06
  -3  18   2    0.08    0.07
   3  18  -2    0.08    0.06
  -3  18   2   -0.01    0.06
  -2 -18   2    0.69    0.10
   2 -18  -2    0.96    0.14
   2 -18  -2    0.53    0.10
   2 -18  -2    0.59    0.12
  -2 -18   2    0.93    0.10
  -2  18   2    0.95    0.13
  -2  18   2    0.88    0.11
   2  18  -2    0.65    0.11
   2  18  -2    0.81    0.09
  -2  18   2    0.94    0.11
   1 -18  -2    0.97    0.12
  -1 -18   2    1.03    0.09
   1 -18  -2    0.95    0.14
   1 -18  -2    1.20    0.15
  -1 -18   2    0.81    0.10
  -1  18   2    1.02    0.12
   1  18  -2    0.78    0.10
   1  18  -2    1.07    0.09
  -1  18   2    1.17    0.12
   1  18  -2    1.03    0.10
   1  18  -2    1.00    0.09
  -1  18   2    0.82    0.13
   0 -18  -2    0.14    0.06
   0 -18   2    0.05    0.05
   0 -18   2   -0.01    0.03
   0 -18  -2    0.09    0.08
   0 -18  -2   -0.01    0.06
   0  18   2    0.03    0.04
   0  18  -2    0.00    0.04
   0  18   2    0.10    0.06
   0  18  -2    0.00    0.03
   0  18  -2    0.00    0.04
   0  18  -2    0.02    0.04
   0  18   2   -0.01    0.06
   1 -18   2    0.81    0.09
  -1 -18  -2    0.82    0.13
   1 -18   2    0.99    0.07
  -1 -18  -2    0.71    0.11
  -1  18  -2    0.88    0.07
  -1  18  -2    0.81    0.06
   1  18   2    0.89    0.15
   1  18   2    0.65    0.10
  -1  18  -2    0.73    0.05
   1  18   2    0.89    0.12
  -2 -18  -2    1.69    0.19
   2 -18   2    1.30    0.11
   2 -18   2    1.22    0.08
  -2 -18  -2    1.35    0.15
  -2  18  -2    1.16    0.08
  -2  18  -2    1.25    0.08
   2  18   2    1.13    0.17
   2  18   2    1.29    0.15
   2  18   2    1.16    0.14
   3 -18   2    0.06    0.05
   3 -18   2   -0.09    0.03
  -3 -18  -2    0.06    0.10
  -3 -18  -2    0.04    0.11
  -3  18  -2    0.02    0.04
  -3  18  -2   -0.04    0.03
   3  18   2    0.03    0.10
   3  18   2    0.08    0.11
  -4 -18  -2    8.45    0.35
   4 -18   2    7.10    0.21
   4 -18   2    7.11    0.25
  -4 -18  -2    6.56    0.34
  -4  18  -2    7.45    0.21
   4  18   2    6.76    0.38
   4  18   2    8.00    0.36
  -4  18  -2    7.16    0.21
  -5 -18  -2   -0.04    0.07
  -5 -18  -2   -0.08    0.11
  -5  18  -2    0.04    0.02
   5  18   2    0.03    0.08
  -5  18  -2    0.06    0.04
   5  18   2    0.02    0.15
  -6 -18  -2    0.96    0.16
  -6 -18  -2    1.04    0.19
   6  18   2    1.08    0.24
  -6  18  -2    1.24    0.11
  -7 -18  -2    0.87    0.18
  -7 -18  -2    1.29    0.20
  -7  18  -2    1.18    0.12
   7  18   2    1.10    0.21
  -8 -18  -2    0.11    0.16
  -8 -18  -2   -0.01    0.12
  -8  18  -2    0.02    0.07
   8  18   2   -0.22    0.14
  -9 -19   2    0.39    0.19
  -9 -19   2    0.58    0.16
  -9  19   2    0.12    0.12
  -8 -19   2    0.46    0.14
  -8 -19   2    0.41    0.14
  -8  19   2    0.30    0.11
  -7 -19   2    1.58    0.19
  -7 -19   2    1.83    0.22
  -7  19   2    1.32    0.16
   6 -19  -2    1.77    0.18
  -6 -19   2    2.11    0.23
  -6 -19   2    1.83    0.19
  -6  19   2    1.49    0.18
  -6  19   2    1.75    0.18
  -5 -19   2    0.44    0.11
  -5 -19   2    0.56    0.12
   5 -19  -2    0.43    0.10
   5 -19  -2    0.40    0.11
  -5  19   2    0.40    0.10
  -5  19   2    0.31    0.09
  -5  19   2    0.44    0.09
   5  19  -2    0.45    0.11
   4 -19  -2    0.21    0.09
   4 -19  -2    0.49    0.09
  -4 -19   2    0.35    0.10
  -4 -19   2    0.42    0.10
  -4  19   2    0.46    0.09
  -4  19   2    0.32    0.10
  -4  19   2    0.37    0.09
   4  19  -2    0.54    0.13
   4  19  -2    0.51    0.10
  -3 -19   2    0.40    0.10
   3 -19  -2    0.70    0.13
   3 -19  -2    0.67    0.13
  -3 -19   2    0.77    0.11
   3 -19  -2    0.69    0.11
  -3  19   2    0.67    0.11
   3  19  -2    0.79    0.14
   3  19  -2    0.78    0.10
  -3  19   2    0.75    0.13
  -3  19   2    0.79    0.11
   2 -19  -2    0.78    0.13
  -2 -19   2    0.63    0.09
  -2 -19   2    0.78    0.11
   2 -19  -2    0.70    0.11
   2 -19  -2    0.51    0.12
  -2  19   2    0.58    0.10
   2  19  -2    0.63    0.09
  -2  19   2    0.73    0.13
  -2  19   2    0.64    0.10
   2  19  -2    0.55    0.10
   2  19  -2    0.67    0.12
  -1 -19   2    1.07    0.12
   1 -19  -2    1.17    0.16
   1 -19  -2    0.92    0.12
   1 -19  -2    0.88    0.14
  -1 -19   2    1.08    0.10
  -1  19   2    0.98    0.12
   1  19  -2    0.97    0.09
   1  19  -2    0.85    0.10
   1  19  -2    1.05    0.11
   1  19  -2    1.02    0.10
  -1  19   2    1.07    0.13
  -1  19   2    1.12    0.15
   0 -19   2    2.67    0.12
   0 -19  -2    2.59    0.19
   0 -19  -2    2.81    0.20
   0 -19   2    2.49    0.14
   0 -19  -2    2.98    0.18
   0  19  -2    2.70    0.12
   0  19   2    2.42    0.20
   0  19  -2    2.62    0.12
   0  19   2    2.93    0.19
   0  19   2    2.83    0.16
   0  19  -2    2.58    0.13
   0  19  -2    2.51    0.13
   1 -19   2    1.70    0.09
  -1 -19  -2    2.09    0.16
   1 -19   2    1.89    0.12
  -1 -19  -2    1.87    0.19
   1  19   2    1.82    0.15
  -1  19  -2    1.64    0.10
   1  19   2    1.63    0.20
   1  19   2    1.87    0.18
  -1  19  -2    1.89    0.08
  -1  19  -2    1.90    0.09
  -2 -19  -2    8.21    0.37
   2 -19   2    7.76    0.23
  -2 -19  -2    8.07    0.32
   2 -19   2    7.78    0.28
   2  19   2    7.91    0.31
   2  19   2    8.93    0.41
  -2  19  -2    8.20    0.23
  -2  19  -2    8.10    0.22
   2  19   2    8.36    0.35
   3 -19   2    4.31    0.15
  -3 -19  -2    4.38    0.28
  -3 -19  -2    4.61    0.25
   3 -19   2    4.05    0.18
   3  19   2    4.13    0.30
   3  19   2    4.22    0.27
  -3  19  -2    4.21    0.15
  -3  19  -2    4.37    0.14
  -4 -19  -2    0.84    0.16
  -4 -19  -2    1.26    0.16
   4  19   2    0.80    0.19
  -4  19  -2    0.90    0.08
   4  19   2    0.79    0.14
  -4  19  -2    0.94    0.07
  -5 -19  -2    2.88    0.28
  -5 -19  -2    2.78    0.21
  -5  19  -2    2.91    0.13
   5  19   2    2.96    0.23
   5  19   2    2.91    0.30
  -6 -19  -2    0.03    0.08
  -6 -19  -2    0.16    0.11
  -6  19  -2    0.13    0.06
   6  19   2    0.12    0.17
  -7 -19  -2    0.15    0.12
  -7 -19  -2    0.30    0.14
   7  19   2    0.34    0.16
  -7  19  -2    0.36    0.08
  -8 -19  -2   -0.05    0.12
  -8 -19  -2    0.00    0.15
  -8  19  -2    0.03    0.07
   8  19   2    0.21    0.15
  -8 -20   2   -0.14    0.12
  -8 -20   2    0.10    0.11
  -8  20   2    0.01    0.10
  -7 -20   2    0.20    0.11
  -7 -20   2    0.15    0.13
  -7  20   2    0.10    0.09
  -6 -20   2    2.98    0.22
  -6 -20   2    2.38    0.25
   6 -20  -2    2.23    0.20
  -6  20   2    2.05    0.20
  -6  20   2    2.47    0.18
  -5 -20   2    9.78    0.42
  -5 -20   2   10.24    0.38
   5 -20  -2    9.93    0.37
  -5  20   2   10.09    0.40
  -5  20   2   10.40    0.37
   5  20  -2   10.12    0.37
  -4 -20   2    0.12    0.09
  -4 -20   2    0.19    0.08
   4 -20  -2    0.28    0.10
   4 -20  -2    0.24    0.09
  -4  20   2    0.15    0.09
   4  20  -2    0.32    0.13
  -4  20   2    0.06    0.07
  -4  20   2    0.22    0.08
   4  20  -2    0.15    0.08
  -3 -20   2    0.56    0.12
   3 -20  -2    0.68    0.11
  -3 -20   2    0.73    0.11
   3 -20  -2    0.67    0.13
   3 -20  -2    0.62    0.13
  -3  20   2    0.62    0.11
  -3  20   2    0.99    0.12
   3  20  -2    0.81    0.14
  -3  20   2    0.75    0.13
   3  20  -2    0.82    0.11
   2 -20  -2    0.12    0.09
  -2 -20   2    0.25    0.09
   2 -20  -2    0.11    0.07
  -2 -20   2    0.22    0.07
   2 -20  -2    0.24    0.10
  -2  20   2    0.25    0.08
   2  20  -2    0.07    0.07
   2  20  -2    0.06    0.06
   2  20  -2    0.10    0.08
  -2  20   2    0.14    0.08
  -2  20   2    0.14    0.07
   1 -20  -2    2.62    0.21
  -1 -20   2    3.11    0.15
   1 -20  -2    2.90    0.21
  -1 -20   2    3.09    0.18
   1 -20  -2    3.13    0.19
   1  20  -2    2.69    0.14
   1  20  -2    3.11    0.17
  -1  20   2    2.81    0.21
   1  20  -2    2.92    0.16
  -1  20   2    3.14    0.19
  -1  20   2    2.67    0.17
   0 -20   2    0.36    0.06
   0 -20  -2    0.32    0.08
   0 -20  -2    0.32    0.11
   0 -20  -2    0.49    0.12
   0 -20   2    0.33    0.08
   0  20  -2    0.17    0.05
   0  20  -2    0.28    0.06
   0  20  -2    0.29    0.07
   0  20   2    0.36    0.12
   0  20   2    0.25    0.08
   0  20  -2    0.33    0.06
   0  20   2    0.26    0.09
   1 -20   2    0.79    0.10
   1 -20   2    0.67    0.07
  -1 -20  -2    0.80    0.13
  -1 -20  -2    1.15    0.17
   1  20   2    1.15    0.17
   1  20   2    0.96    0.15
  -1  20  -2    0.77    0.07
  -1  20  -2    0.84    0.08
   1  20   2    1.01    0.13
  -1  20  -2    0.73    0.07
  -2 -20  -2    7.21    0.31
   2 -20   2    8.11    0.28
   2 -20   2    8.22    0.23
  -2 -20  -2    7.97    0.37
   2  20   2    8.15    0.35
  -2  20  -2    7.59    0.22
  -2  20  -2    8.08    0.23
   2  20   2    8.71    0.41
  -3 -20  -2    0.09    0.11
   3 -20   2    0.01    0.05
  -3 -20  -2    0.09    0.09
   3 -20   2    0.06    0.03
   3  20   2    0.19    0.14
   3  20   2    0.21    0.12
  -3  20  -2    0.05    0.04
  -3  20  -2    0.05    0.04
  -4 -20  -2    0.26    0.13
  -4 -20  -2    0.76    0.13
   4  20   2    0.46    0.18
  -4  20  -2    0.58    0.06
  -4  20  -2    0.57    0.06
   4  20   2    0.71    0.14
  -5 -20  -2    6.10    0.35
  -5 -20  -2    5.70    0.32
  -5  20  -2    5.72    0.19
   5  20   2    5.82    0.34
   5  20   2    5.80    0.39
  -6 -20  -2    0.45    0.15
  -6 -20  -2    0.25    0.13
   6  20   2    0.14    0.13
   6  20   2    0.16    0.14
  -6  20  -2    0.44    0.07
  -7 -20  -2    0.30    0.14
  -7 -20  -2    0.03    0.12
   7  20   2    0.10    0.19
  -7  20  -2    0.15    0.07
  -8 -21   2    1.07    0.19
  -8 -21   2    0.87    0.19
  -8  21   2    0.90    0.15
  -7 -21   2    0.04    0.08
  -7 -21   2    0.10    0.13
  -7  21   2    0.06    0.09
  -6 -21   2    3.10    0.23
  -6 -21   2    2.31    0.24
  -6  21   2    2.33    0.18
   5 -21  -2    0.63    0.11
  -5 -21   2    0.53    0.14
  -5 -21   2    0.67    0.13
  -5  21   2    0.61    0.12
   5  21  -2    0.78    0.18
  -5  21   2    0.74    0.13
  -4 -21   2    0.60    0.11
   4 -21  -2    0.32    0.09
   4 -21  -2    0.36    0.11
  -4 -21   2    0.71    0.14
  -4  21   2    0.54    0.11
   4  21  -2    0.27    0.13
  -4  21   2    0.72    0.13
   4  21  -2    0.59    0.11
  -4  21   2    0.46    0.10
  -3 -21   2    1.66    0.18
  -3 -21   2    1.75    0.14
   3 -21  -2    1.82    0.15
   3 -21  -2    1.67    0.19
   3 -21  -2    1.79    0.20
   3  21  -2    1.75    0.16
  -3  21   2    1.68    0.16
   3  21  -2    1.82    0.21
  -3  21   2    1.77    0.16
  -3  21   2    1.74    0.19
  -2 -21   2    1.28    0.14
   2 -21  -2    1.23    0.17
   2 -21  -2    1.37    0.17
   2 -21  -2    1.47    0.15
  -2 -21   2    1.31    0.13
  -2  21   2    1.20    0.14
   2  21  -2    1.15    0.14
  -2  21   2    1.28    0.14
   2  21  -2    1.55    0.13
   2  21  -2    1.26    0.13
  -2  21   2    1.18    0.15
  -1 -21   2    0.44    0.09
   1 -21  -2    0.53    0.13
  -1 -21   2    0.32    0.07
   1 -21  -2    0.20    0.07
   1 -21  -2    0.35    0.11
   1  21  -2    0.54    0.09
   1  21  -2    0.45    0.08
  -1  21   2    0.34    0.09
  -1  21   2    0.43    0.12
   1  21  -2    0.34    0.08
  -1  21   2    0.47    0.11
   0 -21  -2    3.74    0.26
   0 -21  -2    3.82    0.22
   0 -21   2    4.07    0.17
   0 -21  -2    3.62    0.24
   0 -21   2    3.93    0.19
   0  21  -2    3.94    0.16
   0  21   2    4.09    0.21
   0  21  -2    3.90    0.17
   0  21   2    4.35    0.23
   0  21   2    3.74    0.25
   0  21  -2    3.67    0.16
   0  21  -2    4.02    0.16
   1 -21   2    2.00    0.14
  -1 -21  -2    2.29    0.23
   1 -21   2    2.00    0.11
  -1 -21  -2    2.32    0.18
  -1  21  -2    2.06    0.10
   1  21   2    2.28    0.21
   1  21   2    2.18    0.17
   1  21   2    2.11    0.23
  -1  21  -2    2.00    0.11
  -1  21  -2    2.03    0.09
  -2 -21  -2    0.17    0.11
   2 -21   2    0.19    0.06
   2 -21   2    0.16    0.04
  -2 -21  -2    0.24    0.08
  -2  21  -2    0.22    0.05
   2  21   2    0.49    0.15
   2  21   2    0.19    0.10
  -2  21  -2    0.23    0.05
  -3 -21  -2    2.11    0.24
  -3 -21  -2    2.40    0.20
  -3  21  -2    2.55    0.11
  -3  21  -2    2.36    0.11
   3  21   2    2.38    0.26
   3  21   2    2.68    0.20
  -4 -21  -2    2.51    0.26
  -4 -21  -2    2.21    0.21
   4  21   2    2.38    0.27
  -4  21  -2    2.05    0.10
   4  21   2    2.30    0.23
  -5 -21  -2    1.56    0.21
  -5 -21  -2    1.55    0.20
   5  21   2    1.89    0.27
  -5  21  -2    1.29    0.10
   5  21   2    1.53    0.21
  -6 -21  -2    1.63    0.23
  -6 -21  -2    1.45    0.20
   6  21   2    1.62    0.27
   6  21   2    1.52    0.22
  -6  21  -2    1.26    0.10
  -7 -21  -2    0.02    0.09
  -7 -21  -2    0.19    0.13
  -7  21  -2    0.04    0.06
   7  21   2    0.07    0.10
   7  21   2    0.09    0.18
  -8 -22   2    0.85    0.21
  -8 -22   2    1.09    0.19
  -8  22   2    0.75    0.14
  -7 -22   2    0.41    0.14
  -7 -22   2    0.36    0.15
  -7  22   2    0.48    0.12
  -6 -22   2    0.17    0.13
  -6 -22   2    0.16    0.10
   6  22  -2    0.58    0.17
  -6  22   2    0.16    0.10
  -5 -22   2    1.65    0.18
   5 -22  -2    1.75    0.17
  -5 -22   2    2.03    0.23
  -5  22   2    2.14    0.17
  -5  22   2    1.45    0.17
   5  22  -2    1.83    0.23
  -4 -22   2    3.56    0.24
  -4 -22   2    3.17    0.20
   4 -22  -2    3.25    0.20
  -4  22   2    3.26    0.20
  -4  22   2    3.27    0.22
   4  22  -2    3.79    0.27
  -3 -22   2    4.71    0.26
  -3 -22   2    4.79    0.23
   3 -22  -2    4.55    0.23
   3 -22  -2    4.18    0.27
   3 -22  -2    4.54    0.28
  -3  22   2    4.87    0.26
   3  22  -2    4.44    0.24
  -3  22   2    5.09    0.25
   3  22  -2    4.62    0.22
  -3  22   2    4.48    0.22
   3  22  -2    4.70    0.27
   2 -22  -2    0.69    0.15
  -2 -22   2    0.86    0.13
  -2 -22   2    0.74    0.11
   2 -22  -2    0.90    0.16
   2 -22  -2    1.07    0.13
   2  22  -2    0.97    0.12
   2  22  -2    0.93    0.12
   2  22  -2    0.72    0.13
  -2  22   2    0.95    0.13
  -2  22   2    1.06    0.13
  -2  22   2    1.05    0.15
  -1 -22   2    0.21    0.06
  -1 -22   2    0.17    0.08
   1 -22  -2    0.10    0.10
   1 -22  -2    0.37    0.12
   1 -22  -2    0.16    0.08
   1  22  -2    0.21    0.07
  -1  22   2    0.29    0.11
  -1  22   2    0.15    0.08
   1  22  -2    0.14    0.06
  -1  22   2    0.22    0.10
   1  22  -2    0.21    0.08
   0 -22  -2    0.97    0.16
   0 -22   2    0.77    0.09
   0 -22  -2    0.90    0.15
   0 -22  -2    0.83    0.13
   0 -22   2    0.60    0.10
   0  22  -2    0.71    0.09
   0  22   2    0.91    0.16
   0  22  -2    0.82    0.09
   0  22  -2    0.70    0.08
   0  22   2    0.70    0.12
   0  22   2    0.64    0.12
   1 -22   2    0.69    0.10
  -1 -22  -2    0.58    0.14
   1 -22   2    0.62    0.07
  -1 -22  -2    0.48    0.11
   1  22   2    0.61    0.12
  -1  22  -2    0.54    0.06
  -1  22  -2    0.54    0.07
   1  22   2    0.63    0.15
  -1  22  -2    0.62    0.06
   1  22   2    0.31    0.11
  -2 -22  -2    0.48    0.14
  -2 -22  -2    0.49    0.12
   2  22   2    0.50    0.13
  -2  22  -2    0.54    0.07
   2  22   2    0.56    0.13
  -2  22  -2    0.48    0.06
  -3 -22  -2    0.00    0.11
  -3 -22  -2    0.10    0.09
   3  22   2   -0.06    0.07
  -3  22  -2    0.02    0.04
   3  22   2   -0.02    0.13
  -4 -22  -2   -0.09    0.11
  -4 -22  -2   -0.04    0.09
  -4  22  -2   -0.04    0.04
   4  22   2   -0.03    0.13
   4  22   2    0.13    0.12
  -5 -22  -2    0.46    0.14
  -5 -22  -2    0.41    0.14
   5  22   2    0.05    0.14
   5  22   2    0.22    0.12
  -5  22  -2    0.30    0.06
  -6 -22  -2    0.72    0.19
  -6 -22  -2    1.03    0.18
   6  22   2    0.59    0.21
  -6  22  -2    0.84    0.09
   6  22   2    0.86    0.19
  -7 -22  -2   -0.06    0.09
  -7 -22  -2   -0.02    0.10
  -7  22  -2    0.07    0.06
   7  22   2    0.12    0.14
   7  22   2    0.14    0.14
  -7 -23   2    0.38    0.17
  -7 -23   2    0.36    0.13
  -7  23   2    0.34    0.11
  -6 -23   2    1.44    0.18
  -6 -23   2    0.94    0.19
   6  23  -2    1.45    0.24
  -6  23   2    1.28    0.16
  -5 -23   2    0.64    0.15
  -5 -23   2    0.47    0.12
   5  23  -2    0.47    0.16
  -5  23   2    0.80    0.13
  -4 -23   2    1.58    0.19
  -4 -23   2    1.77    0.18
   4 -23  -2    1.52    0.16
  -4  23   2    1.57    0.16
  -4  23   2    1.74    0.18
   4  23  -2    1.71    0.22
   3 -23  -2    0.68    0.12
  -3 -23   2    0.57    0.10
   3 -23  -2    0.57    0.15
  -3 -23   2    0.52    0.12
   3  23  -2    0.51    0.11
  -3  23   2    0.83    0.13
   3  23  -2    0.52    0.14
  -3  23   2    0.51    0.12
   2 -23  -2    0.90    0.13
  -2 -23   2    0.80    0.10
   2 -23  -2    0.66    0.14
  -2 -23   2    0.68    0.12
   2 -23  -2    0.62    0.15
  -2  23   2    0.72    0.14
   2  23  -2    0.87    0.12
  -2  23   2    0.56    0.12
   2  23  -2    0.73    0.13
  -2  23   2    0.89    0.13
   1 -23  -2    0.15    0.08
   1 -23  -2    0.35    0.13
  -1 -23   2    0.16    0.07
  -1 -23   2    0.21    0.09
   1 -23  -2    0.25    0.11
  -1  23   2    0.18    0.10
  -1  23   2    0.31    0.09
   1  23  -2    0.25    0.08
  -1  23   2    0.21    0.10
   1  23  -2    0.34    0.09
   0 -23  -2    0.04    0.08
   0 -23  -2    0.20    0.11
   0 -23   2    0.10    0.07
   0  23  -2    0.03    0.05
   0  23   2    0.10    0.10
   0  23   2    0.05    0.07
   0  23  -2   -0.03    0.05
   0  23   2    0.08    0.09
   0  23  -2    0.01    0.05
  -1 -23  -2    0.06    0.08
   1 -23   2   -0.03    0.05
  -1 -23  -2   -0.06    0.07
   1  23   2    0.16    0.12
  -1  23  -2    0.01    0.02
   1  23   2   -0.03    0.08
  -1  23  -2    0.07    0.04
  -1  23  -2    0.02    0.05
   1  23   2    0.01    0.08
  -2 -23  -2    0.65    0.16
  -2 -23  -2    0.66    0.13
   2  23   2    0.86    0.18
  -2  23  -2    0.67    0.07
   2  23   2    0.47    0.12
  -3 -23  -2    0.00    0.11
  -3 -23  -2    0.04    0.07
   3  23   2   -0.11    0.09
  -3  23  -2    0.00    0.04
   3  23   2   -0.06    0.13
  -4 -23  -2   -0.04    0.10
  -4 -23  -2   -0.04    0.12
   4  23   2    0.08    0.14
  -4  23  -2   -0.02    0.04
   4  23   2    0.04    0.11
  -5 -23  -2    0.12    0.11
  -5 -23  -2    0.05    0.11
  -5  23  -2    0.03    0.04
   5  23   2    0.03    0.09
   5  23   2    0.18    0.17
  -6 -23  -2    0.42    0.17
  -6 -23  -2    0.42    0.14
   6  23   2    0.24    0.16
  -6  23  -2    0.37    0.07
   6  23   2    0.28    0.15
  -7 -24   2    0.52    0.17
  -7  24   2    1.15    0.17
  -6 -24   2    0.05    0.09
  -6  24   2   -0.07    0.08
  -5 -24   2    0.14    0.11
  -5  24   2    0.09    0.09
  -4 -24   2    0.53    0.13
  -4 -24   2    0.43    0.11
  -4  24   2    0.28    0.09
   4  24  -2    0.41    0.13
  -3 -24   2    0.12    0.09
   3 -24  -2    0.04    0.07
   3 -24  -2    0.20    0.12
  -3  24   2    0.10    0.08
   3  24  -2    0.02    0.08
  -3  24   2    0.18    0.11
   2 -24  -2    0.12    0.11
  -2 -24   2    0.22    0.09
   2 -24  -2    0.22    0.09
  -2  24   2    0.33    0.10
   2  24  -2    0.28    0.10
  -2  24   2    0.23    0.12
   1 -24  -2    5.45    0.31
   1 -24  -2    5.06    0.26
  -1 -24   2    4.86    0.25
  -1  24   2    4.69    0.26
   1  24  -2    5.13    0.23
  -1  24   2    5.35    0.27
  -1  24   2    5.12    0.29
   0 -24  -2    0.31    0.12
   0 -24   2    0.11    0.08
   0 -24  -2    0.33    0.10
   0  24   2    0.16    0.10
   0  24   2    0.17    0.09
   0  24   2    0.23    0.12
   0  24  -2    0.32    0.08
  -1 -24  -2    0.27    0.12
   1 -24   2    0.17    0.07
  -1 -24  -2    0.15    0.09
   1  24   2    0.12    0.11
  -1  24  -2    0.23    0.06
   1  24   2    0.24    0.11
  -2 -24  -2    0.80    0.17
  -2 -24  -2    1.12    0.16
   2  24   2    0.81    0.18
  -2  24  -2    0.88    0.09
   2  24   2    0.95    0.16
  -3 -24  -2    0.69    0.13
  -3 -24  -2    0.60    0.16
   3  24   2    0.71    0.18
  -3  24  -2    0.79    0.08
   3  24   2    0.98    0.17
  -4 -24  -2    0.01    0.09
  -4 -24  -2    0.04    0.12
  -4  24  -2   -0.02    0.04
   4  24   2    0.00    0.08
   4  24   2    0.04    0.11
  -5 -24  -2    0.61    0.16
  -5 -24  -2    0.73    0.14
  -5  24  -2    0.69    0.08
   5  24   2    0.95    0.19
   5  24   2    0.88    0.22
  -6 -24  -2   -0.11    0.14
  -6 -24  -2   -0.03    0.09
   6  24   2    0.18    0.19
   6  24   2    0.04    0.10
  -6 -25   2    0.21    0.14
  -6  25   2   -0.07    0.08
  -5 -25   2    1.51    0.21
  -5  25   2    1.52    0.17
  -4 -25   2    0.59    0.14
  -4  25   2    0.42    0.11
   4  25  -2    0.54    0.13
   3 -25  -2   -0.12    0.09
  -3 -25   2   -0.08    0.09
  -3  25   2    0.05    0.09
   3  25  -2    0.01    0.07
   2 -25  -2    0.07    0.08
   2 -25  -2    0.15    0.11
  -2 -25   2    0.20    0.10
  -2  25   2    0.14    0.09
  -2  25   2    0.14    0.11
   2  25  -2    0.04    0.08
   1 -25  -2    1.01    0.17
  -1 -25   2    0.93    0.14
   1 -25  -2    0.75    0.13
  -1  25   2    0.75    0.13
   1  25  -2    0.85    0.12
  -1  25   2    0.81    0.15
   0 -25  -2    0.21    0.12
   0 -25   2    0.20    0.09
   0 -25  -2    0.16    0.07
   0  25   2    0.11    0.11
   0  25  -2    0.17    0.07
   0  25   2    0.04    0.10
  -1 -25  -2    1.01    0.18
   1 -25   2    0.67    0.11
  -1 -25  -2    0.72    0.14
  -1  25  -2    0.74    0.09
   1  25   2    0.55    0.14
   1  25   2    0.55    0.15
  -2 -25  -2   -0.02    0.09
  -2 -25  -2    0.05    0.12
   2  25   2   -0.13    0.09
  -2  25  -2   -0.04    0.04
   2  25   2    0.03    0.12
  -3 -25  -2    0.11    0.10
  -3 -25  -2    0.13    0.13
  -3  25  -2    0.01    0.04
   3  25   2   -0.01    0.10
   3  25   2    0.16    0.12
  -4 -25  -2    0.27    0.15
  -4 -25  -2    0.15    0.11
   4  25   2    0.37    0.17
  -4  25  -2    0.20    0.05
   4  25   2    0.11    0.10
  -5 -25  -2    0.19    0.13
  -5 -25  -2    0.40    0.17
   5  25   2    0.30    0.15
   5  25   2    0.39    0.19
  -6 -26   2    1.11    0.21
  -6  26   2    0.90    0.15
  -5 -26   2    0.17    0.12
  -5  26   2   -0.01    0.08
   5  26  -2    0.08    0.11
  -4 -26   2    0.67    0.15
  -4  26   2    1.04    0.15
   4  26  -2    0.70    0.14
  -3 -26   2   -0.04    0.08
   3 -26  -2   -0.01    0.10
   3  26  -2   -0.01    0.08
  -3  26   2   -0.03    0.07
   2 -26  -2    0.24    0.12
  -2 -26   2    0.14    0.11
  -2  26   2    0.38    0.11
   2  26  -2    0.52    0.11
   1 -26  -2    0.16    0.09
  -1 -26   2    0.11    0.09
   1 -26  -2    0.21    0.12
   1  26  -2    0.27    0.08
  -1  26   2    0.30    0.13
  -1  26   2    0.12    0.10
   0 -26   2    0.74    0.12
   0 -26  -2    0.78    0.14
   0 -26  -2    0.86    0.17
   0  26   2    0.70    0.16
   0  26  -2    0.76    0.10
   0  26   2    0.93    0.15
   1 -26   2    0.21    0.09
  -1 -26  -2    0.25    0.13
  -1 -26  -2    0.15    0.09
   1  26   2    0.24    0.12
   1  26   2    0.26    0.13
  -1  26  -2    0.34    0.07
  -2 -26  -2    0.04    0.11
  -2 -26  -2   -0.04    0.09
   2  26   2   -0.02    0.10
   2  26   2   -0.20    0.09
  -2  26  -2    0.09    0.05
  -3 -26  -2    0.24    0.11
  -3 -26  -2    0.08    0.13
  -3  26  -2    0.06    0.05
   3  26   2    0.17    0.11
   3  26   2    0.02    0.14
  -4 -26  -2   -0.03    0.13
  -4 -26  -2   -0.05    0.08
   4  26   2    0.04    0.12
   4  26   2   -0.03    0.15
  -5 -26  -2   -0.01    0.14
  -5 -26  -2    0.08    0.12
   5  26   2   -0.06    0.13
   5  26   2    0.08    0.17
  -5 -27   2    0.04    0.12
  -5  27   2   -0.01    0.09
   5  27  -2    0.19    0.12
  -4 -27   2    0.79    0.16
  -4  27   2    0.72    0.14
   4  27  -2    0.68    0.15
   3 -27  -2   -0.03    0.10
  -3 -27   2   -0.01    0.09
   3  27  -2    0.26    0.10
  -3  27   2    0.09    0.09
   2 -27  -2    1.08    0.19
  -2 -27   2    0.71    0.14
   2  27  -2    0.95    0.14
  -2  27   2    0.66    0.13
   1 -27  -2    0.24    0.12
  -1 -27   2    0.46    0.12
   1  27  -2    0.33    0.09
  -1  27   2    0.29    0.11
   0 -27  -2    0.10    0.09
   0 -27  -2    0.08    0.12
   0 -27   2   -0.02    0.08
   0  27  -2   -0.01    0.06
   0  27   2    0.28    0.11
  -1 -27  -2    0.22    0.13
  -1 -27  -2   -0.05    0.08
   1 -27   2    0.05    0.08
   1  27   2    0.15    0.11
   1  27   2    0.03    0.11
  -1  27  -2    0.05    0.05
  -2 -27  -2    0.22    0.16
  -2 -27  -2    0.47    0.13
  -2  27  -2    0.61    0.08
   2  27   2    0.36    0.16
   2  27   2    0.79    0.16
  -3 -27  -2    0.14    0.11
  -3 -27  -2    0.00    0.13
   3  27   2    0.05    0.11
  -3  27  -2    0.07    0.05
   3  27   2    0.01    0.15
  -4 -27  -2    1.19    0.19
  -4 -27  -2    1.10    0.22
   4  27   2    1.04    0.19
   4  27   2    1.28    0.25
  -4 -28   2    0.08    0.11
  -4  28   2   -0.17    0.08
   4  28  -2    0.12    0.11
  -3 -28   2    0.09    0.10
   3  28  -2    0.05    0.09
  -3  28   2    0.07    0.09
   2 -28  -2    0.24    0.13
  -2 -28   2    0.25    0.10
   2  28  -2    0.23    0.09
  -2  28   2    0.19    0.10
  -1 -28   2   -0.10    0.08
   1 -28  -2   -0.08    0.10
   1  28  -2    0.08    0.07
  -1  28   2    0.24    0.12
   0 -28   2   -0.02    0.08
   0 -28  -2    0.16    0.13
   0  28  -2    0.04    0.06
   0  28   2   -0.07    0.09
   1 -28   2   -0.03    0.08
  -1 -28  -2    0.04    0.12
  -1  28  -2    0.11    0.06
   1  28   2    0.04    0.10
  -2 -28  -2   -0.05    0.12
  -2  28  -2    0.13    0.06
   2  28   2    0.09    0.11
  -3 -28  -2    0.92    0.18
  -3 -28  -2    0.80    0.21
   3  28   2    0.80    0.16
  -4 -28  -2    1.61    0.22
  -4 -28  -2    1.77    0.27
   4  28   2    1.75    0.24
  -4 -29   2    0.09    0.14
  -4  29   2    0.12    0.10
   4  29  -2    0.17    0.12
  -3 -29   2    0.30    0.13
  -3  29   2    0.54    0.13
   3  29  -2    0.41    0.12
  -2 -29   2   -0.02    0.10
   2 -29  -2    0.21    0.13
   2  29  -2    0.16    0.10
  -2  29   2    0.16    0.11
  -1 -29   2    0.71    0.14
   1 -29  -2    0.97    0.19
  -1  29   2    0.81    0.15
   1  29  -2    0.64    0.12
   0 -29  -2    0.04    0.13
   0 -29   2    0.25    0.11
   0  29   2    0.23    0.11
   0  29  -2    0.24    0.08
   1 -29   2    0.01    0.09
  -1 -29  -2    0.04    0.12
   1  29   2   -0.08    0.09
  -1  29  -2    0.05    0.06
  -2 -29  -2    0.20    0.14
   2  29   2    0.45    0.14
  -2  29  -2    0.33    0.07
  -3 -29  -2    0.42    0.17
   3  29   2    0.10    0.13
  -2 -30   2   -0.07    0.09
   2 -30  -2    0.09    0.12
  -2  30   2   -0.02    0.09
   2  30  -2    0.05    0.10
  -1 -30   2    1.30    0.18
   1 -30  -2    1.28    0.21
   1  30  -2    1.31    0.16
  -1  30   2    1.40    0.19
   0 -30  -2    0.09    0.12
   0 -30   2   -0.04    0.09
   0  30   2    0.03    0.11
   0  30  -2    0.09    0.07
   1 -30   2    0.05    0.09
  -1 -30  -2    0.28    0.14
   1  30   2    0.20    0.13
  -1  30  -2    0.12    0.07
 -11   0   3    0.54    0.17
 -11   0   3    0.46    0.17
 -10   0   3   -0.10    0.09
 -10   0   3   -0.18    0.10
  -9   0   3    0.13    0.11
  -9   0   3    0.03    0.09
  -8   0   3    0.06    0.10
  -8   0   3   -0.07    0.05
  -7   0   3    0.10    0.08
  -7   0   3    0.03    0.08
  -6   0   3    0.02    0.08
   6   0  -3   -0.09    0.05
  -6   0   3    0.02    0.05
  -6   0   3   -0.03    0.06
   6   0  -3   -0.05    0.04
   5   0  -3   39.14    0.94
   5   0  -3   39.22    0.91
  -5   0   3   39.05    0.92
  -5   0   3   37.47    0.94
  -5   0   3   39.19    0.91
   4   0  -3    0.01    0.05
   4   0  -3    0.09    0.05
  -4   0   3   -0.02    0.05
  -4   0   3   -0.05    0.04
   4   0  -3   -0.01    0.05
  -4   0   3    0.02    0.04
  -3   0   3    2.38    0.12
   3   0  -3    2.55    0.14
   3   0  -3    2.60    0.12
  -3   0   3    2.64    0.13
   3   0  -3    2.65    0.13
  -3   0   3    2.36    0.14
  -2   0   3   -0.02    0.04
  -2   0   3   -0.03    0.03
   2   0  -3    0.01    0.04
  -2   0   3    0.03    0.04
   2   0  -3   -0.02    0.04
   2   0  -3   -0.06    0.03
  -1   0   3   10.28    0.27
  -1   0   3   10.65    0.29
   1   0  -3   10.69    0.29
  -1   0   3   10.45    0.29
  -1   0   3   10.57    0.27
   1   0  -3   10.57    0.27
   1   0  -3   10.67    0.27
   0   0  -3    0.00    0.03
   0   0   3   -0.06    0.02
   0   0   3   -0.05    0.03
   0   0   3   -0.05    0.03
   0   0  -3   -0.06    0.03
   0   0  -3   -0.07    0.03
   0   0  -3   -0.07    0.03
   0   0   3   -0.04    0.04
  -1   0  -3   32.82    0.75
   1   0   3   33.91    0.73
   1   0   3   33.50    0.73
  -1   0  -3   33.28    0.73
   1   0   3   33.36    0.77
   1   0   3   33.73    0.75
   2   0   3   -0.02    0.03
   2   0   3   -0.06    0.03
   2   0   3   -0.08    0.03
  -2   0  -3    0.04    0.04
   2   0   3   -0.05    0.05
  -2   0  -3    0.05    0.04
  -3   0  -3    0.30    0.06
  -3   0  -3    0.16    0.06
   3   0   3    0.14    0.04
   3   0   3    0.10    0.05
   4   0   3   -0.05    0.04
  -4   0  -3    0.00    0.05
   4   0   3    0.00    0.04
  -4   0  -3   -0.03    0.04
  -5   0  -3    0.04    0.07
  -5   0  -3    0.11    0.06
   5   0   3    0.09    0.05
  -6   0  -3   -0.08    0.07
   6   0   3   -0.04    0.06
  -6   0  -3   -0.06    0.07
   7   0   3    1.95    0.19
  -7   0  -3    2.03    0.20
  -7   0  -3    1.65    0.17
  -8   0  -3   -0.03    0.09
  -8   0  -3   -0.01    0.08
  -9   0  -3    0.35    0.12
 -10   0  -3    0.12    0.12
 -11  -1   3    0.90    0.18
 -11  -1   3    0.45    0.17
 -11   1   3    0.80    0.17
 -11   1   3    0.61    0.19
 -10  -1   3    0.01    0.10
 -10  -1   3    0.05    0.12
 -10   1   3   -0.21    0.10
 -10   1   3    0.05    0.11
  -9  -1   3    0.49    0.12
  -9  -1   3    0.75    0.15
  -9   1   3    0.63    0.14
  -9   1   3    1.00    0.15
  -8  -1   3   -0.03    0.08
  -8  -1   3    0.03    0.10
  -8   1   3    0.03    0.09
  -8   1   3    0.04    0.10
  -7  -1   3    2.14    0.16
  -7  -1   3    2.17    0.17
  -7   1   3    2.55    0.18
  -7   1   3    2.42    0.19
   6  -1  -3    0.86    0.12
  -6  -1   3    0.95    0.12
  -6  -1   3    1.20    0.13
  -6  -1   3    0.90    0.12
   6  -1  -3    1.00    0.11
   6   1  -3    1.13    0.12
  -6   1   3    0.76    0.11
  -6   1   3    0.99    0.14
   6   1  -3    0.88    0.13
  -6   1   3    0.94    0.12
   5  -1  -3    2.92    0.15
  -5  -1   3    3.29    0.18
  -5  -1   3    3.63    0.20
  -5  -1   3    3.18    0.16
   5  -1  -3    3.25    0.18
   5   1  -3    3.00    0.17
  -5   1   3    3.13    0.18
  -5   1   3    3.50    0.17
  -5   1   3    3.43    0.17
   5   1  -3    3.43    0.17
  -4  -1   3    5.73    0.21
  -4  -1   3    5.51    0.21
  -4  -1   3    5.61    0.23
   4  -1  -3    4.90    0.20
   4  -1  -3    5.49    0.20
   4  -1  -3    5.47    0.22
   4   1  -3    5.22    0.20
  -4   1   3    5.04    0.20
  -4   1   3    5.53    0.23
   4   1  -3    5.29    0.21
   4   1  -3    5.56    0.22
   3  -1  -3    6.74    0.23
  -3  -1   3    6.95    0.22
  -3  -1   3    6.67    0.23
  -3  -1   3    6.90    0.22
   3  -1  -3    6.93    0.22
   3  -1  -3    6.57    0.23
   3   1  -3    6.67    0.22
  -3   1   3    6.82    0.22
   3   1  -3    6.87    0.23
  -3   1   3    6.55    0.21
   3   1  -3    6.83    0.22
  -3   1   3    6.80    0.24
  -2  -1   3    0.72    0.07
   2  -1  -3    0.78    0.08
   2  -1  -3    0.72    0.07
   2  -1  -3    0.70    0.07
  -2  -1   3    0.76    0.08
  -2  -1   3    0.63    0.06
   2   1  -3    0.78    0.08
  -2   1   3    0.70    0.08
   2   1  -3    0.63    0.07
  -2   1   3    0.73    0.07
  -2   1   3    0.70    0.07
   2   1  -3    0.71    0.06
   1  -1  -3  101.54    2.08
  -1  -1   3  101.94    2.06
  -1  -1   3  100.86    2.10
   1  -1  -3   99.33    2.08
  -1  -1   3  101.56    2.06
   1  -1  -3  100.15    2.11
   1   1  -3  102.08    2.07
  -1   1   3  100.99    2.11
   1   1  -3  101.45    2.10
   1   1  -3  100.88    2.06
  -1   1   3  102.89    2.08
  -1   1   3  100.41    2.07
  -1   1   3  101.28    2.11
   0  -1   3    3.56    0.13
   0  -1  -3    3.39    0.13
   0  -1   3    3.58    0.13
   0  -1  -3    3.43    0.13
   0  -1  -3    3.38    0.15
   0  -1   3    3.67    0.12
   0  -1   3    3.52    0.12
   0  -1  -3    3.31    0.14
   0   1   3    3.63    0.15
   0   1  -3    3.41    0.13
   0   1  -3    3.54    0.12
   0   1  -3    3.57    0.14
   0   1   3    3.50    0.13
   0   1   3    3.32    0.14
   0   1  -3    3.47    0.12
   0   1   3    3.53    0.12
   1  -1   3    0.02    0.03
  -1  -1  -3    0.01    0.04
   1  -1   3    0.01    0.03
   1  -1   3   -0.05    0.03
  -1  -1  -3    0.00    0.03
   1  -1   3    0.03    0.03
  -1   1  -3    0.00    0.03
   1   1   3   -0.02    0.03
   1   1   3    0.00    0.03
   1   1   3    0.00    0.03
   1   1   3   -0.04    0.04
  -1   1  -3    0.01    0.03
   2  -1   3    3.57    0.13
  -2  -1  -3    3.22    0.15
  -2  -1  -3    3.49    0.14
   2  -1   3    3.42    0.14
   2   1   3    3.56    0.15
   2   1   3    3.54    0.14
   2   1   3    3.30    0.14
  -2   1  -3    3.36    0.13
  -2   1  -3    3.56    0.14
   2   1   3    3.51    0.17
   3  -1   3   20.85    0.52
  -3  -1  -3   20.74    0.53
   3  -1   3   21.47    0.50
  -3  -1  -3   20.38    0.51
  -3   1  -3   20.82    0.52
   3   1   3   21.07    0.51
  -3   1  -3   20.74    0.50
   3   1   3   20.26    0.53
  -4  -1  -3    0.48    0.08
   4  -1   3    0.60    0.07
  -4  -1  -3    0.55    0.09
   4  -1   3    0.41    0.07
  -4   1  -3    0.52    0.08
   4   1   3    0.65    0.08
  -4   1  -3    0.50    0.08
   4   1   3    0.50    0.09
  -5  -1  -3    4.30    0.20
  -5  -1  -3    4.17    0.22
   5  -1   3    4.21    0.20
  -5   1  -3    4.47    0.21
  -5   1  -3    4.54    0.20
   5   1   3    4.65    0.22
  -6  -1  -3   -0.08    0.07
   6  -1   3   -0.06    0.05
  -6  -1  -3   -0.11    0.07
  -6   1  -3    0.02    0.07
   6   1   3   -0.03    0.06
  -6   1  -3    0.00    0.07
   7  -1   3    4.82    0.25
  -7  -1  -3    4.63    0.27
  -7  -1  -3    5.00    0.25
  -7   1  -3    4.61    0.24
   7   1   3    4.40    0.25
  -7   1  -3    4.42    0.25
  -8  -1  -3    2.67    0.21
  -8  -1  -3    2.25    0.23
  -8   1  -3    2.66    0.21
  -8   1  -3    2.44    0.20
  -9  -1  -3    0.95    0.18
  -9  -1  -3    1.17    0.17
  -9   1  -3    1.23    0.17
 -10  -1  -3    0.10    0.12
 -10   1  -3    0.18    0.11
 -11  -2   3   -0.03    0.12
 -11  -2   3   -0.22    0.12
 -11   2   3   -0.06    0.12
 -11   2   3    0.02    0.11
 -10  -2   3    0.02    0.12
 -10  -2   3    0.05    0.08
 -10   2   3   -0.01    0.10
 -10   2   3   -0.07    0.11
  -9  -2   3    0.03    0.11
  -9  -2   3    0.09    0.08
  -9   2   3    0.02    0.09
  -9   2   3    0.26    0.13
  -8  -2   3    0.62    0.13
  -8  -2   3    0.67    0.12
  -8   2   3    0.59    0.11
  -8   2   3    0.68    0.13
  -7  -2   3    3.50    0.23
  -7  -2   3    3.01    0.18
  -7   2   3    3.37    0.21
  -7   2   3    3.42    0.19
  -6  -2   3    0.11    0.07
  -6  -2   3    0.12    0.06
  -6  -2   3    0.19    0.07
   6  -2  -3    0.25    0.07
   6   2  -3    0.07    0.05
  -6   2   3    0.10    0.07
   6   2  -3    0.16    0.07
  -6   2   3    0.15    0.07
  -6   2   3    0.25    0.08
   5  -2  -3    0.24    0.07
   5  -2  -3    0.07    0.06
  -5  -2   3    0.11    0.06
  -5  -2   3    0.20    0.08
   5  -2  -3    0.06    0.05
  -5  -2   3    0.11    0.05
  -5   2   3    0.11    0.05
  -5   2   3    0.09    0.06
   5   2  -3    0.15    0.07
  -5   2   3    0.20    0.07
   5   2  -3    0.04    0.04
   4  -2  -3   15.56    0.42
   4  -2  -3   16.12    0.44
  -4  -2   3   15.71    0.43
  -4  -2   3   15.93    0.42
   4  -2  -3   15.98    0.45
  -4  -2   3   15.15    0.44
   4   2  -3   16.07    0.45
  -4   2   3   15.53    0.42
   4   2  -3   16.26    0.42
  -4   2   3   15.71    0.45
  -4   2   3   16.38    0.43
   3  -2  -3    6.79    0.22
   3  -2  -3    6.51    0.23
  -3  -2   3    6.78    0.21
  -3  -2   3    6.54    0.23
   3  -2  -3    6.58    0.22
  -3  -2   3    7.06    0.22
  -3   2   3    6.69    0.22
  -3   2   3    6.79    0.24
   3   2  -3    6.42    0.22
   3   2  -3    6.85    0.23
  -3   2   3    6.41    0.22
   3   2  -3    6.88    0.22
   2  -2  -3   48.64    1.05
  -2  -2   3   48.47    1.03
  -2  -2   3   48.66    1.06
  -2  -2   3   48.45    1.04
   2  -2  -3   48.90    1.06
   2  -2  -3   47.67    1.08
   2   2  -3   48.15    1.06
  -2   2   3   48.79    1.05
  -2   2   3   49.59    1.08
   2   2  -3   48.92    1.04
  -2   2   3   48.88    1.05
   2   2  -3   48.32    1.04
  -1  -2   3   21.82    0.48
  -1  -2   3   21.92    0.50
   1  -2  -3   21.81    0.53
   1  -2  -3   21.76    0.50
   1  -2  -3   21.27    0.50
  -1  -2   3   21.34    0.48
   1   2  -3   21.67    0.49
  -1   2   3   21.68    0.50
  -1   2   3   21.12    0.53
   1   2  -3   21.53    0.48
   1   2  -3   21.98    0.50
  -1   2   3   21.64    0.50
  -1   2   3   21.71    0.53
   0  -2  -3    0.29    0.06
   0  -2  -3    0.25    0.06
   0  -2  -3    0.24    0.05
   0  -2   3    0.32    0.04
   0  -2   3    0.33    0.04
   0  -2   3    0.30    0.04
   0  -2   3    0.29    0.04
   0  -2  -3    0.24    0.05
   0   2   3    0.28    0.05
   0   2  -3    0.27    0.04
   0   2  -3    0.28    0.04
   0   2   3    0.27    0.05
   0   2   3    0.17    0.05
   0   2  -3    0.25    0.05
   0   2   3    0.22    0.06
   1  -2   3    0.04    0.03
   1  -2   3    0.08    0.03
  -1  -2  -3    0.02    0.04
   1  -2   3    0.05    0.03
  -1  -2  -3    0.06    0.04
   1  -2   3    0.04    0.02
  -1   2  -3    0.04    0.03
   1   2   3    0.06    0.04
   1   2   3    0.04    0.03
   1   2   3    0.04    0.05
   1   2   3    0.06    0.04
  -1   2  -3    0.00    0.03
  -2  -2  -3    0.56    0.07
   2  -2   3    0.79    0.06
   2  -2   3    0.51    0.06
  -2  -2  -3    0.70    0.08
   2   2   3    0.53    0.09
   2   2   3    0.54    0.07
   2   2   3    0.62    0.07
   2   2   3    0.64    0.08
  -2   2  -3    0.66    0.06
  -2   2  -3    0.71    0.06
  -3  -2  -3    2.63    0.14
   3  -2   3    2.71    0.13
   3  -2   3    2.93    0.12
  -3  -2  -3    2.81    0.14
  -3   2  -3    2.68    0.12
   3   2   3    2.94    0.13
  -3   2  -3    2.69    0.13
   3   2   3    2.64    0.14
  -4  -2  -3    1.91    0.13
   4  -2   3    2.08    0.11
   4  -2   3    2.27    0.13
  -4  -2  -3    2.10    0.15
  -4   2  -3    2.01    0.12
   4   2   3    2.14    0.13
   4   2   3    1.82    0.13
  -4   2  -3    1.99    0.12
  -5  -2  -3    0.55    0.11
   5  -2   3    0.50    0.09
  -5  -2  -3    0.52    0.09
   5   2   3    0.59    0.09
  -5   2  -3    0.57    0.09
  -5   2  -3    0.44    0.08
   6  -2   3    0.94    0.12
  -6  -2  -3    0.71    0.12
  -6  -2  -3    0.88    0.14
   6   2   3    0.74    0.12
  -6   2  -3    0.86    0.12
  -6   2  -3    0.89    0.12
   7  -2   3    6.31    0.29
  -7  -2  -3    7.27    0.33
  -7  -2  -3    6.96    0.30
  -7   2  -3    6.19    0.28
   7   2   3    6.74    0.31
  -7   2  -3    6.84    0.30
  -8  -2  -3    3.64    0.26
  -8  -2  -3    4.13    0.25
  -8   2  -3    3.99    0.24
  -8   2  -3    3.73    0.24
  -9  -2  -3    0.23    0.12
  -9  -2  -3    0.15    0.12
  -9   2  -3    0.18    0.10
 -10  -2  -3    0.31    0.11
 -10   2  -3    0.39    0.13
 -11  -3   3    0.01    0.13
 -11  -3   3    0.10    0.13
 -11   3   3    0.20    0.13
 -11   3   3   -0.07    0.08
 -10  -3   3   -0.02    0.07
 -10  -3   3    0.15    0.14
 -10   3   3    0.00    0.07
 -10   3   3   -0.16    0.11
  -9  -3   3    0.04    0.10
  -9  -3   3    0.05    0.10
  -9   3   3    0.01    0.10
  -9   3   3    0.20    0.11
  -8  -3   3    2.29    0.23
  -8  -3   3    2.21    0.20
  -8   3   3    2.35    0.23
  -8   3   3    2.30    0.21
  -7  -3   3    1.74    0.19
  -7  -3   3    1.49    0.16
  -7   3   3    1.53    0.17
  -7   3   3    1.61    0.16
   6  -3  -3    7.63    0.31
  -6  -3   3    7.42    0.31
  -6  -3   3    7.83    0.29
  -6   3   3    7.56    0.32
  -6   3   3    8.16    0.30
   6   3  -3    7.99    0.29
  -6   3   3    7.90    0.30
  -5  -3   3   11.06    0.37
  -5  -3   3   11.27    0.35
   5  -3  -3   12.19    0.39
   5  -3  -3   10.81    0.36
   5  -3  -3   11.25    0.35
  -5  -3   3   11.34    0.36
  -5   3   3   11.29    0.35
  -5   3   3   11.72    0.38
   5   3  -3   11.98    0.38
  -5   3   3   11.40    0.36
   5   3  -3   11.17    0.34
  -4  -3   3    3.79    0.16
  -4  -3   3    3.57    0.17
   4  -3  -3    3.52    0.17
   4  -3  -3    3.74    0.18
  -4  -3   3    3.55    0.17
   4  -3  -3    3.83    0.17
   4   3  -3    3.74    0.18
  -4   3   3    3.45    0.16
  -4   3   3    3.91    0.18
   4   3  -3    3.93    0.16
  -4   3   3    3.70    0.17
   3  -3  -3    4.54    0.18
  -3  -3   3    4.75    0.19
   3  -3  -3    4.75    0.18
  -3  -3   3    4.70    0.17
   3  -3  -3    4.83    0.20
  -3  -3   3    4.82    0.17
  -3   3   3    4.82    0.18
   3   3  -3    4.72    0.17
  -3   3   3    4.68    0.18
  -3   3   3    4.59    0.19
   3   3  -3    4.76    0.19
  -2  -3   3   12.19    0.31
  -2  -3   3   11.78    0.32
   2  -3  -3   12.02    0.35
  -2  -3   3   12.17    0.31
   2  -3  -3   12.22    0.33
   2  -3  -3   12.43    0.33
  -2   3   3   11.93    0.34
  -2   3   3   12.48    0.35
  -2   3   3   11.70    0.32
   2   3  -3   11.84    0.31
  -2   3   3   11.90    0.32
   2   3  -3   12.21    0.32
   2   3  -3   12.16    0.32
   1  -3  -3    0.04    0.05
  -1  -3   3    0.15    0.03
   1  -3  -3    0.08    0.04
  -1  -3   3    0.13    0.03
   1  -3  -3    0.12    0.05
  -1  -3   3    0.10    0.04
   1  -3  -3    0.06    0.04
   1   3  -3    0.10    0.03
   1   3  -3    0.06    0.03
  -1   3   3   -0.01    0.05
  -1   3   3    0.11    0.04
  -1   3   3    0.12    0.04
   1   3  -3    0.08    0.03
  -1   3   3    0.10    0.04
   0  -3   3    0.73    0.05
   0  -3   3    0.64    0.04
   0  -3  -3    0.77    0.07
   0  -3   3    0.58    0.06
   0  -3  -3    0.57    0.06
   0  -3  -3    0.70    0.08
   0  -3   3    0.67    0.04
   0  -3  -3    0.65    0.08
   0   3   3    0.59    0.08
   0   3   3    0.75    0.06
   0   3  -3    0.61    0.05
   0   3   3    0.68    0.08
   0   3  -3    0.72    0.05
   0   3  -3    0.76    0.06
   0   3   3    0.68    0.07
  -1  -3  -3    4.17    0.18
  -1  -3  -3    3.93    0.15
   1  -3   3    3.97    0.12
  -1  -3  -3    3.92    0.17
   1  -3   3    4.21    0.14
   1  -3   3    3.97    0.12
   1  -3   3    4.04    0.13
   1   3   3    3.87    0.16
   1   3   3    3.54    0.15
   1   3   3    4.12    0.15
  -1   3  -3    4.10    0.12
   1   3   3    4.00    0.18
  -2  -3  -3    0.02    0.04
   2  -3   3    0.05    0.03
  -2  -3  -3    0.05    0.06
   2  -3   3    0.04    0.03
   2   3   3   -0.07    0.07
   2   3   3    0.10    0.05
  -2   3  -3    0.04    0.03
   2   3   3   -0.01    0.03
   2   3   3    0.06    0.04
  -2   3  -3    0.02    0.03
   3  -3   3    0.27    0.04
   3  -3   3    0.27    0.05
  -3  -3  -3    0.27    0.07
  -3  -3  -3    0.25    0.07
  -3   3  -3    0.30    0.06
   3   3   3    0.26    0.06
   3   3   3    0.26    0.07
  -3   3  -3    0.23    0.05
   4  -3   3    2.54    0.13
  -4  -3  -3    2.56    0.16
  -4  -3  -3    2.68    0.15
   4  -3   3    2.80    0.12
   4   3   3    2.91    0.15
   4   3   3    2.56    0.16
  -4   3  -3    2.60    0.13
  -4   3  -3    2.84    0.14
  -5  -3  -3    0.08    0.06
   5  -3   3    0.01    0.05
  -5  -3  -3    0.16    0.06
   5   3   3    0.11    0.07
  -5   3  -3    0.10    0.06
  -5   3  -3    0.05    0.07
  -6  -3  -3    4.33    0.25
  -6  -3  -3    4.96    0.24
   6  -3   3    4.32    0.22
   6   3   3    4.42    0.24
  -6   3  -3    4.63    0.21
  -6   3  -3    4.45    0.22
   7  -3   3    2.45    0.19
  -7  -3  -3    2.74    0.22
  -7  -3  -3    2.98    0.21
  -7   3  -3    2.68    0.20
  -7   3  -3    2.79    0.19
  -8  -3  -3    0.52    0.13
  -8  -3  -3    0.69    0.15
  -8   3  -3    0.50    0.13
  -8   3  -3    0.49    0.13
  -9  -3  -3    0.13    0.11
  -9  -3  -3    0.04    0.11
  -9   3  -3   -0.03    0.09
 -10  -3  -3    0.13    0.12
 -10   3  -3   -0.14    0.11
 -11  -4   3    0.15    0.12
 -11  -4   3    0.19    0.15
 -11   4   3    0.27    0.13
 -11   4   3    0.06    0.13
 -10  -4   3    0.61    0.15
 -10  -4   3    0.58    0.17
 -10   4   3    0.57    0.17
 -10   4   3    0.68    0.13
  -9  -4   3    1.35    0.18
  -9  -4   3    1.11    0.19
  -9   4   3    0.87    0.15
  -9   4   3    1.45    0.20
  -8  -4   3    2.00    0.21
  -8  -4   3    2.16    0.17
  -8   4   3    2.46    0.24
  -8   4   3    2.13    0.20
  -7  -4   3    0.39    0.10
  -7  -4   3    0.31    0.09
  -7   4   3    0.42    0.10
  -7   4   3    0.31    0.08
   6  -4  -3    3.59    0.20
   6  -4  -3    3.99    0.21
  -6  -4   3    3.85    0.20
  -6  -4   3    4.06    0.23
  -6   4   3    3.80    0.19
  -6   4   3    3.70    0.20
   6   4  -3    3.76    0.19
  -6   4   3    3.62    0.21
   5  -4  -3    0.07    0.05
   5  -4  -3    0.10    0.06
  -5  -4   3    0.05    0.05
  -5  -4   3    0.05    0.06
   5  -4  -3    0.05    0.05
  -5  -4   3   -0.04    0.04
  -5   4   3    0.04    0.07
  -5   4   3    0.13    0.06
   5   4  -3    0.06    0.04
  -5   4   3    0.01    0.04
   5   4  -3   -0.03    0.05
   4  -4  -3    2.92    0.16
  -4  -4   3    2.87    0.16
   4  -4  -3    3.00    0.15
   4  -4  -3    2.95    0.16
  -4  -4   3    2.64    0.14
  -4  -4   3    2.77    0.14
  -4   4   3    2.90    0.15
   4   4  -3    2.89    0.14
  -4   4   3    2.66    0.15
  -4   4   3    2.72    0.15
   4   4  -3    2.89    0.15
  -3  -4   3    1.26    0.09
   3  -4  -3    1.17    0.09
  -3  -4   3    1.24    0.08
  -3  -4   3    1.28    0.09
   3  -4  -3    1.18    0.11
   3  -4  -3    1.22    0.11
  -3   4   3    1.15    0.09
  -3   4   3    1.15    0.12
  -3   4   3    1.23    0.09
   3   4  -3    1.37    0.10
   3   4  -3    1.17    0.08
   2  -4  -3   14.56    0.41
  -2  -4   3   15.37    0.38
  -2  -4   3   14.82    0.36
   2  -4  -3   14.54    0.38
  -2  -4   3   15.19    0.37
   2  -4  -3   14.55    0.39
   2   4  -3   15.03    0.36
   2   4  -3   14.74    0.38
  -2   4   3   15.28    0.39
  -2   4   3   14.96    0.38
  -2   4   3   14.30    0.41
   2   4  -3   14.63    0.37
  -2   4   3   14.47    0.40
  -1  -4   3    1.00    0.07
   1  -4  -3    1.08    0.10
   1  -4  -3    1.01    0.10
  -1  -4   3    1.16    0.06
   1  -4  -3    1.01    0.08
  -1  -4   3    1.15    0.06
   1  -4  -3    1.06    0.09
  -1   4   3    0.96    0.08
   1   4  -3    1.01    0.06
   1   4  -3    1.01    0.06
  -1   4   3    0.99    0.09
  -1   4   3    1.12    0.09
   1   4  -3    1.11    0.07
  -1   4   3    1.03    0.08
   0  -4  -3   -0.05    0.05
   0  -4   3   -0.03    0.02
   0  -4   3   -0.02    0.02
   0  -4  -3    0.01    0.04
   0  -4   3   -0.02    0.02
   0  -4   3   -0.03    0.02
   0  -4  -3   -0.04    0.05
   0  -4  -3    0.01    0.04
   0   4   3   -0.01    0.02
   0   4   3   -0.06    0.04
   0   4  -3   -0.01    0.02
   0   4   3    0.01    0.04
   0   4  -3   -0.03    0.02
   0   4  -3    0.00    0.01
   0   4   3    0.03    0.06
  -1  -4  -3    0.11    0.06
   1  -4   3    0.17    0.03
  -1  -4  -3    0.15    0.05
   1  -4   3    0.12    0.03
   1  -4   3    0.15    0.03
  -1  -4  -3    0.15    0.05
   1  -4   3    0.12    0.03
   1   4   3    0.23    0.07
  -1   4  -3    0.12    0.03
   1   4   3    0.09    0.05
  -1   4  -3    0.15    0.03
   1   4   3    0.08    0.04
   1   4   3    0.13    0.05
  -2  -4  -3    8.74    0.27
   2  -4   3    9.06    0.23
   2  -4   3    9.24    0.24
  -2  -4  -3    8.98    0.30
  -2   4  -3    9.02    0.23
   2   4   3    9.26    0.29
   2   4   3    8.63    0.27
   2   4   3    9.15    0.29
   2   4   3    8.80    0.32
   3  -4   3    9.85    0.26
  -3  -4  -3    9.16    0.29
  -3  -4  -3    9.51    0.32
   3  -4   3    9.49    0.27
  -3   4  -3    9.40    0.27
   3   4   3    9.55    0.29
  -3   4  -3   10.08    0.26
   3   4   3    9.84    0.32
  -4  -4  -3    4.65    0.23
   4  -4   3    4.63    0.18
   4  -4   3    4.71    0.17
  -4  -4  -3    4.45    0.20
   4   4   3    4.50    0.21
  -4   4  -3    4.62    0.17
  -4   4  -3    4.68    0.18
   4   4   3    4.64    0.20
  -5  -4  -3    1.05    0.14
  -5  -4  -3    1.06    0.12
   5  -4   3    1.10    0.11
   5   4   3    1.22    0.14
  -5   4  -3    1.09    0.11
  -5   4  -3    1.25    0.12
  -6  -4  -3    6.40    0.30
   6  -4   3    6.94    0.28
  -6  -4  -3    7.05    0.30
  -6   4  -3    7.03    0.27
   6   4   3    6.93    0.30
  -6   4  -3    7.16    0.28
  -7  -4  -3    0.66    0.13
   7  -4   3    0.56    0.11
  -7  -4  -3    0.45    0.13
  -7   4  -3    0.75    0.12
  -7   4  -3    0.84    0.13
  -8  -4  -3    0.23    0.12
  -8  -4  -3    0.23    0.11
  -8   4  -3    0.08    0.10
  -8   4  -3    0.14    0.09
  -9  -4  -3   -0.11    0.10
  -9  -4  -3    0.10    0.12
  -9   4  -3    0.10    0.10
 -11  -5   3    0.24    0.15
 -11  -5   3    0.15    0.10
 -11   5   3    0.39    0.15
 -11   5   3    0.41    0.17
 -10  -5   3    0.15    0.14
 -10  -5   3    0.40    0.14
 -10   5   3    0.30    0.15
 -10   5   3    0.08    0.09
  -9  -5   3    3.40    0.24
  -9  -5   3    2.67    0.26
  -9   5   3    2.87    0.22
  -9   5   3    2.85    0.22
  -8  -5   3    0.17    0.08
  -8  -5   3    0.19    0.11
  -8   5   3    0.11    0.10
  -8   5   3    0.15    0.08
  -7  -5   3    0.31    0.11
  -7  -5   3    0.17    0.08
  -7   5   3    0.08    0.08
  -7   5   3    0.17    0.08
   6  -5  -3    0.79    0.11
  -6  -5   3    1.02    0.14
  -6  -5   3    0.94    0.12
   6  -5  -3    0.89    0.12
  -6   5   3    1.13    0.13
  -6   5   3    1.01    0.14
  -6   5   3    1.05    0.12
   6   5  -3    0.87    0.11
   5  -5  -3    8.07    0.29
   5  -5  -3    7.41    0.29
  -5  -5   3    7.71    0.27
   5  -5  -3    7.97    0.28
  -5  -5   3    8.22    0.30
  -5  -5   3    7.72    0.28
  -5   5   3    7.58    0.27
   5   5  -3    7.65    0.29
  -5   5   3    7.86    0.28
   5   5  -3    7.95    0.27
  -5   5   3    7.90    0.30
   4  -5  -3    0.03    0.05
  -4  -5   3    0.15    0.05
   4  -5  -3    0.03    0.03
  -4  -5   3    0.06    0.05
  -4  -5   3    0.01    0.06
   4  -5  -3    0.04    0.05
  -4   5   3    0.04    0.05
   4   5  -3    0.06    0.05
   4   5  -3    0.05    0.04
  -4   5   3    0.01    0.05
  -4   5   3    0.02    0.05
   3  -5  -3    0.08    0.05
   3  -5  -3   -0.03    0.05
   3  -5  -3    0.04    0.05
  -3  -5   3    0.04    0.04
  -3  -5   3    0.14    0.05
  -3  -5   3    0.03    0.03
  -3   5   3    0.00    0.06
   3   5  -3    0.02    0.04
  -3   5   3    0.03    0.05
  -3   5   3    0.05    0.04
   3   5  -3    0.05    0.04
  -3   5   3    0.07    0.06
   2  -5  -3    0.14    0.06
  -2  -5   3    0.25    0.04
  -2  -5   3    0.22    0.05
   2  -5  -3    0.26    0.05
  -2  -5   3    0.18    0.04
   2  -5  -3    0.17    0.05
   2   5  -3    0.18    0.05
  -2   5   3    0.14    0.05
  -2   5   3    0.21    0.06
  -2   5   3    0.15    0.05
   2   5  -3    0.22    0.04
  -2   5   3    0.19    0.04
  -1  -5   3    2.67    0.09
   1  -5  -3    2.55    0.14
   1  -5  -3    2.50    0.12
  -1  -5   3    2.57    0.09
   1  -5  -3    2.50    0.12
   1  -5  -3    2.41    0.14
  -1  -5   3    2.62    0.10
  -1   5   3    2.25    0.13
   1   5  -3    2.66    0.10
  -1   5   3    2.41    0.12
   1   5  -3    2.54    0.10
   1   5  -3    2.40    0.09
  -1   5   3    2.38    0.13
  -1   5   3    2.47    0.11
   0  -5   3    1.80    0.07
   0  -5  -3    1.79    0.11
   0  -5   3    1.72    0.06
   0  -5  -3    1.78    0.10
   0  -5   3    1.79    0.06
   0  -5   3    1.78    0.07
   0  -5  -3    1.78    0.11
   0  -5  -3    2.01    0.12
   0   5   3    1.81    0.10
   0   5   3    1.97    0.13
   0   5  -3    1.70    0.06
   0   5  -3    1.74    0.07
   0   5   3    1.99    0.12
   0   5   3    1.94    0.10
   1  -5   3   18.90    0.40
  -1  -5  -3   19.02    0.50
   1  -5   3   18.47    0.41
   1  -5   3   19.51    0.40
  -1  -5  -3   18.59    0.47
   1  -5   3   18.75    0.43
  -1  -5  -3   19.67    0.52
   1   5   3   19.05    0.49
  -1   5  -3   18.48    0.40
   1   5   3   19.18    0.48
   1   5   3   18.80    0.47
   1   5   3   19.41    0.52
   2  -5   3    0.38    0.04
  -2  -5  -3    0.43    0.08
   2  -5   3    0.41    0.05
  -2  -5  -3    0.39    0.09
   2   5   3    0.51    0.09
   2   5   3    0.34    0.07
  -2   5  -3    0.34    0.04
   2   5   3    0.47    0.08
  -2   5  -3    0.40    0.04
   2   5   3    0.44    0.07
  -3  -5  -3    8.56    0.28
  -3  -5  -3    8.60    0.31
   3  -5   3    8.86    0.23
   3  -5   3    8.65    0.25
  -3   5  -3    8.67    0.23
   3   5   3    8.54    0.29
   3   5   3    8.36    0.34
   3   5   3    8.54    0.27
   4  -5   3    0.01    0.03
  -4  -5  -3   -0.02    0.05
  -4  -5  -3   -0.13    0.05
   4  -5   3    0.00    0.03
   4   5   3    0.01    0.06
  -4   5  -3    0.01    0.04
  -4   5  -3   -0.03    0.04
  -5  -5  -3    7.25    0.31
  -5  -5  -3    6.66    0.27
   5  -5   3    7.35    0.26
  -5   5  -3    7.26    0.25
   5   5   3    7.27    0.30
  -5   5  -3    7.28    0.25
  -6  -5  -3    1.73    0.19
  -6  -5  -3    1.58    0.16
   6  -5   3    1.77    0.16
  -6   5  -3    1.68    0.16
   6   5   3    1.72    0.17
  -6   5  -3    1.44    0.14
  -7  -5  -3    5.63    0.28
  -7  -5  -3    5.37    0.29
  -7   5  -3    5.51    0.26
  -7   5  -3    5.09    0.25
  -7   5  -3    5.49    0.25
  -8  -5  -3    0.42    0.14
  -8  -5  -3    0.69    0.14
  -8   5  -3    0.41    0.10
  -9  -5  -3    1.87    0.22
  -9  -5  -3    1.51    0.22
  -9   5  -3    1.54    0.18
 -11  -6   3   -0.17    0.13
 -11  -6   3   -0.02    0.09
 -11   6   3   -0.04    0.13
 -11   6   3    0.07    0.12
 -10  -6   3    0.43    0.12
 -10  -6   3    0.66    0.17
 -10   6   3    0.32    0.12
 -10   6   3    0.32    0.13
  -9  -6   3    0.28    0.12
  -9  -6   3    0.39    0.14
  -9   6   3    0.11    0.10
  -9   6   3    0.21    0.10
  -8  -6   3    1.44    0.18
  -8  -6   3    1.47    0.18
  -8   6   3    1.28    0.18
  -8   6   3    1.37    0.15
  -7  -6   3    0.88    0.15
  -7  -6   3    0.90    0.13
  -7   6   3    1.17    0.16
  -7   6   3    1.02    0.13
   6  -6  -3    0.22    0.07
  -6  -6   3    0.04    0.05
  -6  -6   3    0.08    0.08
   6  -6  -3    0.17    0.08
  -6   6   3    0.18    0.07
  -6   6   3    0.14    0.07
  -6   6   3    0.12    0.07
   6   6  -3    0.07    0.07
  -5  -6   3    1.68    0.13
   5  -6  -3    2.04    0.14
  -5  -6   3    2.02    0.15
   5  -6  -3    1.77    0.13
   5  -6  -3    1.81    0.12
  -5  -6   3    1.74    0.13
   5   6  -3    1.58    0.11
  -5   6   3    1.87    0.13
  -5   6   3    1.70    0.16
   5   6  -3    1.68    0.14
  -5   6   3    1.83    0.13
  -4  -6   3    1.46    0.13
   4  -6  -3    1.46    0.10
   4  -6  -3    1.43    0.13
  -4  -6   3    1.34    0.11
  -4  -6   3    1.50    0.11
   4  -6  -3    1.53    0.12
   4   6  -3    1.56    0.12
  -4   6   3    1.71    0.12
  -4   6   3    1.62    0.14
  -4   6   3    1.51    0.11
   4   6  -3    1.56    0.11
   3  -6  -3   15.02    0.41
   3  -6  -3   15.48    0.44
  -3  -6   3   14.78    0.41
  -3  -6   3   15.49    0.40
   3  -6  -3   15.74    0.42
  -3  -6   3   15.54    0.39
   3   6  -3   15.23    0.39
  -3   6   3   15.21    0.41
  -3   6   3   16.12    0.42
   3   6  -3   15.34    0.41
  -3   6   3   14.80    0.44
  -3   6   3   15.26    0.44
  -2  -6   3    0.05    0.03
   2  -6  -3    0.03    0.05
  -2  -6   3    0.14    0.04
  -2  -6   3    0.13    0.03
   2  -6  -3    0.15    0.05
   2  -6  -3    0.12    0.05
   2   6  -3    0.07    0.04
  -2   6   3    0.15    0.07
  -2   6   3    0.14    0.05
  -2   6   3    0.12    0.05
  -2   6   3    0.14    0.06
   2   6  -3    0.16    0.04
  -1  -6   3    2.72    0.09
   1  -6  -3    2.63    0.15
   1  -6  -3    2.86    0.13
   1  -6  -3    2.77    0.13
  -1  -6   3    2.66    0.10
  -1  -6   3    2.74    0.10
   1  -6  -3    2.75    0.15
  -1   6   3    2.83    0.14
   1   6  -3    3.01    0.10
  -1   6   3    2.63    0.12
  -1   6   3    2.83    0.15
  -1   6   3    2.44    0.13
   1   6  -3    2.60    0.09
   0  -6   3    5.33    0.13
   0  -6  -3    5.02    0.19
   0  -6  -3    5.00    0.19
   0  -6  -3    5.27    0.20
   0  -6   3    5.35    0.14
   0  -6  -3    5.48    0.22
   0  -6   3    5.22    0.13
   0   6   3    5.24    0.22
   0   6   3    4.98    0.19
   0   6  -3    5.43    0.13
   0   6   3    5.13    0.18
   0   6   3    5.13    0.20
   1  -6   3    4.46    0.10
  -1  -6  -3    4.56    0.21
   1  -6   3    4.61    0.11
  -1  -6  -3    4.22    0.17
  -1  -6  -3    4.33    0.19
   1  -6   3    4.66    0.13
   1  -6   3    4.37    0.12
   1   6   3    4.76    0.19
   1   6   3    4.50    0.17
  -1   6  -3    4.44    0.10
   1   6   3    4.44    0.21
   1   6   3    4.20    0.18
   2  -6   3   53.32    1.08
  -2  -6  -3   49.93    1.16
  -2  -6  -3   53.44    1.20
   2  -6   3   52.83    1.10
   2   6   3   51.63    1.23
   2   6   3   52.54    1.19
   2   6   3   53.44    1.18
   2   6   3   53.49    1.16
  -2   6  -3   52.59    1.07
  -2   6  -3   52.45    1.08
  -3  -6  -3    0.21    0.08
   3  -6   3    0.15    0.03
   3  -6   3    0.21    0.04
  -3  -6  -3    0.18    0.06
  -3   6  -3    0.10    0.03
   3   6   3    0.13    0.06
   3   6   3    0.13    0.05
   3   6   3    0.14    0.07
  -3   6  -3    0.11    0.04
  -4  -6  -3    0.64    0.10
   4  -6   3    0.78    0.08
   4  -6   3    0.80    0.07
  -4  -6  -3    0.73    0.12
  -4   6  -3    0.75    0.08
   4   6   3    0.88    0.11
  -4   6  -3    0.77    0.08
  -5  -6  -3    0.33    0.08
  -5  -6  -3    0.35    0.09
   5  -6   3    0.34    0.07
  -5   6  -3    0.32    0.07
   5   6   3    0.40    0.09
  -5   6  -3    0.31    0.07
  -6  -6  -3    1.03    0.15
   6  -6   3    0.97    0.12
  -6  -6  -3    1.28    0.17
  -6   6  -3    1.12    0.12
  -6   6  -3    1.06    0.12
  -6   6  -3    1.29    0.13
  -7  -6  -3    0.20    0.12
  -7  -6  -3    0.10    0.10
  -7   6  -3    0.00    0.06
  -7   6  -3    0.08    0.07
  -7   6  -3   -0.11    0.06
  -8  -6  -3    0.58    0.12
  -8  -6  -3    0.33    0.14
  -8   6  -3    0.47    0.10
  -9  -6  -3    0.38    0.16
  -9  -6  -3    0.67    0.15
  -9   6  -3    0.70    0.13
 -11  -7   3   -0.05    0.12
 -11  -7   3    0.06    0.16
 -11   7   3   -0.13    0.11
 -11   7   3    0.13    0.10
 -10  -7   3   -0.03    0.09
 -10  -7   3    0.14    0.13
 -10   7   3    0.01    0.12
 -10   7   3   -0.14    0.09
  -9  -7   3    0.54    0.12
  -9  -7   3    0.57    0.16
  -9   7   3    0.70    0.14
  -9   7   3    0.76    0.14
  -8  -7   3    1.29    0.16
  -8  -7   3    1.36    0.19
  -8   7   3    1.15    0.16
  -8   7   3    1.25    0.18
  -7  -7   3    1.16    0.14
  -7  -7   3    1.12    0.15
  -7   7   3    0.89    0.13
  -7   7   3    1.28    0.16
  -6  -7   3    0.00    0.05
   6  -7  -3   -0.03    0.04
  -6  -7   3   -0.16    0.06
   6  -7  -3    0.03    0.05
  -6   7   3    0.01    0.05
   6   7  -3    0.01    0.05
  -6   7   3    0.07    0.07
  -6   7   3    0.13    0.07
   5  -7  -3    7.11    0.27
  -5  -7   3    6.75    0.25
   5  -7  -3    7.05    0.26
   5  -7  -3    6.40    0.28
  -5  -7   3    6.50    0.27
  -5  -7   3    6.60    0.26
   5   7  -3    6.15    0.26
   5   7  -3    7.04    0.25
  -5   7   3    6.43    0.25
  -5   7   3    7.01    0.26
  -5   7   3    6.67    0.28
   4  -7  -3    4.81    0.21
  -4  -7   3    4.56    0.19
   4  -7  -3    4.83    0.20
  -4  -7   3    5.31    0.21
  -4  -7   3    5.22    0.22
   4  -7  -3    4.90    0.22
  -4   7   3    4.92    0.23
  -4   7   3    5.04    0.21
   4   7  -3    5.16    0.19
   4   7  -3    4.75    0.20
  -4   7   3    4.49    0.21
  -4   7   3    4.40    0.19
   3  -7  -3    0.21    0.05
  -3  -7   3    0.29    0.05
  -3  -7   3    0.21    0.05
  -3  -7   3    0.13    0.06
   3  -7  -3    0.24    0.07
   3  -7  -3    0.12    0.06
   3   7  -3    0.21    0.04
  -3   7   3    0.26    0.08
  -3   7   3    0.14    0.06
  -3   7   3    0.24    0.06
  -3   7   3    0.29    0.07
   3   7  -3    0.22    0.05
   2  -7  -3   13.17    0.37
  -2  -7   3   13.08    0.35
  -2  -7   3   13.99    0.35
  -2  -7   3   13.99    0.34
   2  -7  -3   13.93    0.41
   2  -7  -3   13.46    0.37
   2  -7  -3   13.66    0.40
  -2   7   3   13.31    0.40
  -2   7   3   13.28    0.37
   2   7  -3   13.77    0.34
   2   7  -3   13.78    0.35
  -2   7   3   13.41    0.37
  -2   7   3   14.17    0.41
  -1  -7   3    0.84    0.05
   1  -7  -3    0.85    0.08
   1  -7  -3    0.74    0.08
  -1  -7   3    0.77    0.06
  -1  -7   3    0.84    0.05
   1  -7  -3    0.90    0.10
   1  -7  -3    0.78    0.09
  -1   7   3    0.92    0.10
  -1   7   3    0.86    0.11
  -1   7   3    0.78    0.09
  -1   7   3    0.85    0.08
   1   7  -3    0.86    0.05
   1   7  -3    0.89    0.06
   0  -7  -3    0.51    0.08
   0  -7   3    0.50    0.03
   0  -7   3    0.53    0.03
   0  -7  -3    0.64    0.10
   0  -7  -3    0.43    0.06
   0  -7  -3    0.60    0.08
   0  -7   3    0.55    0.04
   0   7   3    0.51    0.08
   0   7   3    0.44    0.09
   0   7   3    0.40    0.06
   0   7  -3    0.49    0.03
   0   7   3    0.52    0.07
   1  -7   3    5.34    0.13
  -1  -7  -3    5.12    0.22
  -1  -7  -3    5.40    0.23
   1  -7   3    4.88    0.12
  -1  -7  -3    5.08    0.19
   1   7   3    5.35    0.21
   1   7   3    5.35    0.21
   1   7   3    5.07    0.19
   1   7   3    5.39    0.24
   2  -7   3    0.78    0.04
   2  -7   3    0.74    0.04
  -2  -7  -3    0.64    0.10
   2  -7   3    0.75    0.05
  -2  -7  -3    0.73    0.09
   2   7   3    0.93    0.10
   2   7   3    0.86    0.09
  -2   7  -3    0.64    0.04
   2   7   3    0.77    0.13
   2   7   3    0.72    0.10
  -3  -7  -3    0.24    0.08
  -3  -7  -3    0.34    0.07
   3  -7   3    0.24    0.03
   3  -7   3    0.26    0.04
   3   7   3    0.27    0.07
   3   7   3    0.36    0.09
  -3   7  -3    0.31    0.04
   3   7   3    0.22    0.07
  -3   7  -3    0.27    0.04
   4  -7   3    3.51    0.15
  -4  -7  -3    3.61    0.19
  -4  -7  -3    3.63    0.22
   4  -7   3    3.80    0.14
   4   7   3    3.85    0.21
  -4   7  -3    3.69    0.15
  -4   7  -3    3.57    0.14
  -5  -7  -3    0.61    0.10
   5  -7   3    0.59    0.08
  -5  -7  -3    0.65    0.13
   5   7   3    0.45    0.10
  -5   7  -3    0.54    0.08
  -5   7  -3    0.52    0.07
  -5   7  -3    0.55    0.08
  -6  -7  -3    2.96    0.21
   6  -7   3    3.54    0.19
  -6  -7  -3    3.47    0.22
  -6   7  -3    3.44    0.18
  -6   7  -3    3.45    0.17
  -6   7  -3    3.55    0.18
  -7  -7  -3    4.07    0.26
  -7  -7  -3    3.95    0.28
  -7   7  -3    3.93    0.21
  -7   7  -3    4.37    0.22
  -8  -7  -3    0.11    0.09
  -8  -7  -3    0.14    0.10
  -8   7  -3    0.32    0.09
  -9  -7  -3    0.21    0.11
  -9  -7  -3   -0.07    0.12
  -9   7  -3    0.07    0.10
 -11  -8   3    0.11    0.16
 -11  -8   3    0.18    0.13
 -11   8   3   -0.08    0.12
 -11   8   3   -0.12    0.09
 -10  -8   3    0.07    0.10
 -10  -8   3    0.01    0.11
 -10   8   3    0.09    0.11
 -10   8   3    0.42    0.14
  -9  -8   3    0.30    0.13
  -9  -8   3    0.53    0.14
  -9   8   3    0.49    0.14
  -9   8   3    0.19    0.10
  -8  -8   3    5.05    0.27
  -8  -8   3    4.16    0.28
  -8   8   3    4.84    0.28
  -8   8   3    4.64    0.26
  -7  -8   3   -0.03    0.09
   7  -8  -3   -0.04    0.07
  -7  -8   3   -0.03    0.05
  -7   8   3    0.02    0.07
  -7   8   3    0.04    0.08
  -7   8   3   -0.16    0.07
   6  -8  -3    0.67    0.11
  -6  -8   3    0.77    0.11
  -6  -8   3    0.64    0.12
   6  -8  -3    0.59    0.11
  -6   8   3    0.69    0.12
  -6   8   3    0.50    0.09
  -6   8   3    0.72    0.11
   6   8  -3    0.74    0.11
  -5  -8   3    0.68    0.09
  -5  -8   3    0.72    0.11
   5  -8  -3    0.68    0.10
   5  -8  -3    0.62    0.11
  -5   8   3    0.72    0.10
  -5   8   3    0.82    0.12
   5   8  -3    0.80    0.10
  -5   8   3    0.60    0.09
   4  -8  -3    4.96    0.23
  -4  -8   3    5.17    0.21
   4  -8  -3    4.59    0.20
   4  -8  -3    4.69    0.19
  -4  -8   3    4.93    0.21
  -4  -8   3    4.71    0.19
  -4   8   3    4.38    0.22
  -4   8   3    4.28    0.19
  -4   8   3    5.10    0.23
   4   8  -3    4.97    0.21
  -4   8   3    4.69    0.20
   4   8  -3    4.63    0.19
   3  -8  -3    4.00    0.17
  -3  -8   3    4.18    0.16
  -3  -8   3    3.88    0.17
   3  -8  -3    4.04    0.20
  -3  -8   3    4.04    0.16
   3  -8  -3    3.95    0.17
  -3   8   3    3.62    0.16
  -3   8   3    4.12    0.19
  -3   8   3    3.85    0.17
   3   8  -3    3.97    0.15
   3   8  -3    3.97    0.17
  -3   8   3    3.85    0.19
  -2  -8   3    3.95    0.14
   2  -8  -3    3.92    0.19
  -2  -8   3    3.91    0.14
   2  -8  -3    3.83    0.17
   2  -8  -3    4.07    0.20
   2  -8  -3    3.98    0.17
  -2  -8   3    3.78    0.15
  -2   8   3    3.75    0.17
   2   8  -3    3.96    0.15
  -2   8   3    3.78    0.19
  -2   8   3    3.65    0.18
   2   8  -3    3.58    0.13
  -2   8   3    3.30    0.16
  -1  -8   3    0.95    0.06
   1  -8  -3    0.90    0.11
   1  -8  -3    0.74    0.10
  -1  -8   3    0.95    0.05
  -1  -8   3    0.93    0.06
   1  -8  -3    0.95    0.10
   1  -8  -3    0.76    0.09
  -1   8   3    0.75    0.09
  -1   8   3    0.88    0.11
  -1   8   3    0.92    0.10
  -1   8   3    0.86    0.09
   1   8  -3    0.91    0.06
   0  -8   3    1.98    0.06
   0  -8  -3    1.83    0.12
   0  -8  -3    2.11    0.13
   0  -8  -3    2.19    0.15
   0  -8   3    2.02    0.07
   0  -8   3    2.02    0.06
   0  -8  -3    2.27    0.14
   0   8   3    2.04    0.12
   0   8   3    1.99    0.12
   0   8  -3    2.03    0.06
   0   8   3    2.13    0.13
   0   8   3    2.00    0.15
  -1  -8  -3    9.17    0.33
  -1  -8  -3    9.32    0.32
  -1  -8  -3    8.45    0.28
   1   8   3    8.65    0.29
   1   8   3    9.52    0.34
   1   8   3    8.73    0.28
   1   8   3    8.96    0.30
  -2  -8  -3   11.36    0.35
   2  -8   3   11.10    0.26
   2  -8   3   11.13    0.24
   2  -8   3   11.64    0.25
  -2  -8  -3   11.22    0.37
  -2   8  -3   11.56    0.24
   2   8   3   11.66    0.34
  -2   8  -3   10.81    0.24
   2   8   3   11.64    0.41
   2   8   3   11.42    0.36
   2   8   3   11.28    0.36
   3  -8   3    0.24    0.04
   3  -8   3    0.34    0.04
  -3  -8  -3    0.23    0.08
  -3  -8  -3    0.28    0.07
  -3   8  -3    0.35    0.03
  -3   8  -3    0.36    0.05
   3   8   3    0.37    0.12
  -3   8  -3    0.34    0.04
   3   8   3    0.40    0.08
   3   8   3    0.34    0.08
   3   8   3    0.32    0.07
  -4  -8  -3    3.09    0.19
   4  -8   3    3.23    0.12
   4  -8   3    3.13    0.14
  -4  -8  -3    3.17    0.18
  -4   8  -3    2.40    0.12
   4   8   3    2.85    0.18
  -4   8  -3    3.03    0.12
  -4   8  -3    3.14    0.12
   4   8   3    3.04    0.21
  -5  -8  -3    0.04    0.09
  -5  -8  -3   -0.07    0.04
   5  -8   3    0.00    0.04
   5  -8   3    0.04    0.05
  -5   8  -3    0.10    0.05
  -5   8  -3   -0.01    0.03
  -5   8  -3    0.11    0.05
  -6  -8  -3    0.00    0.07
   6  -8   3   -0.02    0.05
  -6  -8  -3   -0.03    0.09
  -6   8  -3   -0.01    0.05
  -6   8  -3   -0.01    0.05
  -6   8  -3   -0.06    0.05
  -7  -8  -3    0.54    0.13
  -7  -8  -3    0.31    0.11
  -7   8  -3    0.52    0.10
  -7   8  -3    0.56    0.10
  -8  -8  -3    2.65    0.27
  -8  -8  -3    2.98    0.24
  -8   8  -3    2.77    0.19
  -9  -8  -3    0.22    0.15
  -9  -8  -3   -0.01    0.11
  -9   8  -3    0.07    0.09
 -11  -9   3    0.16    0.16
 -10  -9   3    0.03    0.08
 -10  -9   3    0.08    0.13
 -10   9   3   -0.14    0.09
 -10   9   3    0.03    0.11
  -9  -9   3    0.29    0.10
  -9  -9   3    0.53    0.16
  -9   9   3    0.61    0.13
  -9   9   3    0.44    0.14
  -8  -9   3    0.21    0.12
  -8  -9   3    0.18    0.10
  -8   9   3    0.27    0.11
  -8   9   3    0.14    0.10
   7  -9  -3   -0.06    0.04
  -7  -9   3   -0.12    0.08
  -7  -9   3   -0.04    0.05
  -7   9   3   -0.07    0.06
  -7   9   3   -0.05    0.07
  -7   9   3    0.14    0.09
  -6  -9   3   -0.05    0.07
   6  -9  -3    0.02    0.05
  -6  -9   3    0.01    0.06
   6  -9  -3    0.04    0.07
  -6   9   3    0.04    0.07
   6   9  -3    0.04    0.07
  -6   9   3   -0.08    0.03
  -6   9   3    0.05    0.08
  -5  -9   3    1.30    0.14
  -5  -9   3    1.19    0.12
   5  -9  -3    1.23    0.13
   5  -9  -3    1.00    0.12
  -5   9   3    1.28    0.13
   5   9  -3    1.20    0.12
  -5   9   3    1.06    0.12
  -5   9   3    0.93    0.13
   4  -9  -3   -0.02    0.03
  -4  -9   3   -0.04    0.04
  -4  -9   3    0.04    0.05
   4  -9  -3    0.00    0.05
   4  -9  -3    0.03    0.05
   4   9  -3    0.01    0.04
  -4   9   3    0.00    0.05
  -4   9   3   -0.02    0.04
  -4   9   3   -0.02    0.06
  -4   9   3    0.12    0.06
   4   9  -3    0.04    0.05
  -3  -9   3    0.16    0.06
   3  -9  -3    0.07    0.05
   3  -9  -3    0.12    0.05
   3  -9  -3    0.08    0.05
  -3  -9   3    0.09    0.04
  -3   9   3    0.09    0.05
   3   9  -3    0.14    0.05
   3   9  -3    0.11    0.05
  -3   9   3    0.13    0.06
  -3   9   3    0.02    0.05
  -3   9   3    0.21    0.07
   2  -9  -3    1.58    0.11
  -2  -9   3    1.57    0.09
   2  -9  -3    1.54    0.13
   2  -9  -3    1.57    0.11
  -2  -9   3    1.37    0.09
   2  -9  -3    1.82    0.14
  -2  -9   3    1.52    0.09
  -2   9   3    1.51    0.14
   2   9  -3    1.46    0.08
  -2   9   3    1.80    0.13
  -2   9   3    1.61    0.11
  -2   9   3    1.51    0.10
   2   9  -3    1.53    0.09
   1  -9  -3    1.44    0.11
  -1  -9   3    1.50    0.07
   1  -9  -3    1.73    0.14
  -1  -9   3    1.57    0.08
   1  -9  -3    1.61    0.12
   1  -9  -3    1.43    0.12
  -1  -9   3    1.60    0.07
  -1   9   3    1.47    0.13
  -1   9   3    1.50    0.11
   1   9  -3    1.51    0.07
  -1   9   3    1.63    0.11
  -1   9   3    1.52    0.14
   0  -9  -3    1.41    0.14
   0  -9  -3    1.46    0.11
   0  -9   3    1.43    0.06
   0  -9   3    1.28    0.04
   0  -9   3    1.31    0.04
   0  -9  -3    1.21    0.12
   0  -9  -3    1.29    0.12
   0   9  -3    1.39    0.04
   0   9   3    1.33    0.10
   0   9   3    1.42    0.12
   0   9   3    1.28    0.14
   0   9   3    1.40    0.11
  -1  -9  -3    0.23    0.07
  -1  -9  -3    0.39    0.09
  -1  -9  -3    0.29    0.07
   1   9   3    0.31    0.08
   1   9   3    0.25    0.07
   1   9   3    0.42    0.07
   1   9   3    0.37    0.09
   2  -9   3    0.89    0.04
  -2  -9  -3    0.91    0.12
  -2  -9  -3    0.64    0.10
   2   9   3    0.90    0.11
   2   9   3    0.89    0.14
   2   9   3    0.82    0.11
   2   9   3    0.91    0.10
  -3  -9  -3    0.46    0.11
   3  -9   3    0.34    0.04
   3  -9   3    0.34    0.04
  -3  -9  -3    0.69    0.10
  -3   9  -3    0.40    0.04
   3   9   3    0.34    0.07
   3   9   3    0.14    0.10
   3   9   3    0.36    0.08
   3   9   3    0.30    0.09
  -3   9  -3    0.36    0.04
  -4  -9  -3   -0.06    0.05
   4  -9   3   -0.02    0.03
   4  -9   3   -0.02    0.03
  -4  -9  -3    0.01    0.05
   4   9   3   -0.01    0.10
  -4   9  -3    0.01    0.03
   4   9   3    0.05    0.07
  -4   9  -3    0.00    0.01
  -4   9  -3    0.02    0.03
   5  -9   3    0.12    0.05
  -5  -9  -3    0.11    0.07
  -5  -9  -3    0.07    0.09
   5  -9   3    0.14    0.05
  -5   9  -3    0.01    0.03
  -5   9  -3    0.26    0.06
  -5   9  -3    0.27    0.06
  -6  -9  -3    0.33    0.13
   6  -9   3    0.26    0.07
  -6  -9  -3    0.31    0.11
  -6   9  -3    0.44    0.08
  -6   9  -3    0.34    0.07
  -6   9  -3    0.30    0.08
  -7  -9  -3    3.26    0.27
  -7  -9  -3    3.54    0.25
  -7   9  -3    3.25    0.18
  -8  -9  -3    1.34    0.21
  -8  -9  -3    0.83    0.16
  -8   9  -3    0.99    0.13
  -9  -9  -3    1.13    0.19
  -9  -9  -3    1.26    0.23
  -9   9  -3    1.37    0.16
 -10 -10   3    0.34    0.17
 -10 -10   3    0.16    0.13
 -10  10   3    0.16    0.14
 -10  10   3    0.07    0.11
  -9 -10   3    0.55    0.16
  -9 -10   3    0.76    0.15
  -9  10   3    0.36    0.12
  -9  10   3    0.55    0.13
  -8 -10   3    2.08    0.20
  -8 -10   3    1.76    0.21
  -8  10   3    2.17    0.21
  -8  10   3    2.00    0.19
  -7 -10   3    0.84    0.14
  -7 -10   3    0.66    0.11
   7 -10  -3    0.62    0.11
  -7  10   3    0.85    0.15
  -7  10   3    0.70    0.12
  -7  10   3    0.90    0.13
   6 -10  -3    0.07    0.07
   6 -10  -3    0.07    0.06
  -6 -10   3   -0.02    0.07
  -6 -10   3   -0.06    0.07
  -6  10   3    0.01    0.08
  -6  10   3    0.13    0.07
   6  10  -3   -0.02    0.05
  -6  10   3    0.02    0.06
   5 -10  -3    2.93    0.17
  -5 -10   3    2.66    0.17
   5 -10  -3    3.07    0.19
  -5 -10   3    2.85    0.16
  -5  10   3    3.31    0.20
  -5  10   3    3.37    0.17
   5  10  -3    2.96    0.16
  -5  10   3    3.26    0.18
  -4 -10   3    0.42    0.08
   4 -10  -3    0.27    0.08
   4 -10  -3    0.35    0.07
  -4 -10   3    0.34    0.07
   4 -10  -3    0.32    0.07
  -4  10   3    0.56    0.10
  -4  10   3    0.40    0.08
   4  10  -3    0.42    0.08
  -4  10   3    0.28    0.07
  -4  10   3    0.38    0.09
   4  10  -3    0.36    0.07
  -3 -10   3    5.49    0.19
   3 -10  -3    5.40    0.22
   3 -10  -3    5.70    0.22
  -3 -10   3    5.25    0.21
   3 -10  -3    5.93    0.25
  -3  10   3    5.68    0.22
  -3  10   3    5.80    0.24
  -3  10   3    5.85    0.22
   3  10  -3    5.36    0.19
  -3  10   3    5.52    0.24
   3  10  -3    5.69    0.21
   2 -10  -3    9.23    0.29
   2 -10  -3    9.07    0.32
   2 -10  -3    9.03    0.33
  -2 -10   3    8.76    0.25
   2 -10  -3    8.87    0.29
  -2 -10   3    8.50    0.26
  -2  10   3    8.96    0.29
  -2  10   3    8.49    0.30
  -2  10   3    8.94    0.28
   2  10  -3    8.87    0.26
  -2  10   3    8.24    0.30
   2  10  -3    8.64    0.24
  -1 -10   3    0.75    0.05
  -1 -10   3    0.73    0.05
  -1 -10   3    0.69    0.06
   1 -10  -3    0.76    0.09
   1 -10  -3    0.58    0.08
   1 -10  -3    0.68    0.11
   1 -10  -3    0.87    0.11
  -1  10   3    0.70    0.09
  -1  10   3    0.83    0.10
  -1  10   3    0.73    0.10
  -1  10   3    0.83    0.09
   1  10  -3    0.71    0.05
   0 -10   3    4.68    0.11
   0 -10  -3    5.24    0.24
   0 -10  -3    4.65    0.20
   0 -10  -3    4.87    0.22
   0 -10  -3    4.76    0.20
   0 -10   3    4.55    0.11
   0 -10   3    4.81    0.13
   0  10   3    4.64    0.19
   0  10   3    4.47    0.20
   0  10   3    4.70    0.20
   0  10  -3    4.48    0.11
   0  10   3    5.03    0.23
   0  10  -3    4.85    0.11
  -1 -10  -3    1.02    0.13
  -1 -10  -3    1.18    0.11
  -1 -10  -3    1.10    0.13
   1  10   3    1.23    0.10
   1  10   3    1.11    0.13
   1  10   3    1.20    0.13
   1  10   3    1.06    0.11
   2 -10   3    0.41    0.03
  -2 -10  -3    0.41    0.07
  -2 -10  -3    0.48    0.09
   2  10   3    0.41    0.12
   2  10   3    0.46    0.08
   2  10   3    0.47    0.08
   2  10   3    0.46    0.08
  -3 -10  -3    1.34    0.15
  -3 -10  -3    1.56    0.15
   3 -10   3    1.38    0.07
   3 -10   3    1.30    0.06
  -3  10  -3    1.45    0.06
   3  10   3    1.17    0.14
  -3  10  -3    1.29    0.06
   3  10   3    1.47    0.18
   3  10   3    1.58    0.14
   3  10   3    1.35    0.14
   4 -10   3    2.08    0.10
  -4 -10  -3    1.82    0.14
  -4 -10  -3    2.02    0.20
   4 -10   3    1.90    0.09
  -4  10  -3    1.75    0.09
  -4  10  -3    2.00    0.09
   4  10   3    1.74    0.20
  -4  10  -3    1.95    0.08
  -5 -10  -3    0.84    0.12
   5 -10   3    0.89    0.09
   5 -10   3    0.92    0.08
  -5 -10  -3    1.18    0.16
  -5  10  -3    0.97    0.09
   5  10   3    1.05    0.17
  -5  10  -3    0.80    0.08
  -5  10  -3    0.90    0.09
   6 -10   3    0.35    0.08
  -6 -10  -3    0.34    0.13
  -6 -10  -3    0.34    0.12
  -6  10  -3    0.26    0.07
  -6  10  -3    0.26    0.07
  -7 -10  -3    0.10    0.12
  -7 -10  -3   -0.09    0.07
  -7  10  -3    0.04    0.07
  -8 -10  -3    0.67    0.15
  -8 -10  -3    0.74    0.16
  -8  10  -3    0.86    0.12
  -9 -10  -3    0.29    0.16
  -9 -10  -3    0.34    0.14
  -9  10  -3    0.13    0.10
 -10 -11   3    0.09    0.12
 -10 -11   3    0.08    0.14
 -10  11   3    0.09    0.13
 -10  11   3   -0.03    0.07
  -9 -11   3    0.63    0.13
  -9 -11   3    0.59    0.15
  -9  11   3    0.22    0.12
  -9  11   3    0.59    0.14
  -8 -11   3    0.09    0.11
  -8 -11   3   -0.04    0.06
  -8  11   3    0.01    0.08
  -8  11   3    0.04    0.10
   7 -11  -3    8.53    0.35
  -7 -11   3    9.05    0.38
  -7 -11   3    9.25    0.36
  -7  11   3    9.10    0.35
  -7  11   3    8.51    0.34
  -7  11   3    9.44    0.38
   6 -11  -3    0.31    0.10
  -6 -11   3    0.25    0.11
   6 -11  -3    0.47    0.10
  -6 -11   3    0.38    0.08
   6  11  -3    0.20    0.07
  -6  11   3    0.56    0.12
  -6  11   3    0.36    0.08
  -6  11   3    0.52    0.10
   5 -11  -3    5.51    0.24
   5 -11  -3    4.73    0.25
  -5 -11   3    5.28    0.23
  -5 -11   3    5.17    0.25
  -5  11   3    5.43    0.23
   5  11  -3    5.69    0.23
  -5  11   3    4.94    0.22
  -5  11   3    5.68    0.26
  -4 -11   3    0.03    0.06
  -4 -11   3    0.06    0.05
   4 -11  -3    0.12    0.06
   4 -11  -3   -0.04    0.03
   4  11  -3   -0.02    0.04
  -4  11   3    0.04    0.05
   4  11  -3   -0.05    0.04
  -4  11   3    0.07    0.08
  -4  11   3    0.04    0.07
  -4  11   3   -0.05    0.04
   3 -11  -3    3.07    0.16
  -3 -11   3    3.66    0.15
  -3 -11   3    3.40    0.17
   3 -11  -3    3.58    0.17
   3 -11  -3    3.63    0.20
  -3  11   3    3.87    0.20
  -3  11   3    3.94    0.20
   3  11  -3    3.57    0.15
  -3  11   3    3.75    0.18
   3  11  -3    3.64    0.16
  -3  11   3    3.81    0.17
   2 -11  -3    0.59    0.09
  -2 -11   3    0.73    0.07
  -2 -11   3    0.57    0.07
   2 -11  -3    0.51    0.08
   2 -11  -3    0.70    0.11
   2 -11  -3    0.57    0.11
   2  11  -3    0.60    0.07
  -2  11   3    0.63    0.09
  -2  11   3    0.59    0.08
  -2  11   3    0.62    0.09
   2  11  -3    0.65    0.07
  -2  11   3    0.54    0.10
   1 -11  -3    0.46    0.10
  -1 -11   3    0.71    0.05
   1 -11  -3    0.52    0.07
   1 -11  -3    0.56    0.09
   1 -11  -3    0.79    0.12
  -1 -11   3    0.59    0.06
  -1  11   3    0.59    0.10
  -1  11   3    0.75    0.10
  -1  11   3    0.69    0.09
  -1  11   3    0.57    0.08
   1  11  -3    0.71    0.05
   0 -11   3    4.63    0.12
   0 -11  -3    5.03    0.21
   0 -11  -3    4.84    0.20
   0 -11  -3    4.82    0.24
   0 -11   3    4.83    0.12
   0 -11   3    4.55    0.13
   0 -11  -3    4.93    0.23
   0  11  -3    4.75    0.11
   0  11   3    4.52    0.19
   0  11   3    4.65    0.21
   0  11   3    5.32    0.22
   0  11  -3    4.60    0.12
   0  11   3    4.51    0.24
  -1 -11  -3    9.69    0.35
  -1 -11  -3   10.35    0.33
  -1 -11  -3   10.79    0.39
   1  11   3   10.22    0.35
   1  11   3    9.70    0.37
   1  11   3   10.57    0.33
   1  11   3   10.08    0.34
  -2 -11  -3    0.06    0.08
   2 -11   3    0.03    0.01
  -2 -11  -3    0.00    0.04
   2  11   3   -0.02    0.04
   2  11   3    0.00    0.09
   2  11   3   -0.01    0.04
   2  11   3   -0.03    0.04
   3 -11   3    0.73    0.04
  -3 -11  -3    0.82    0.12
   3 -11   3    0.70    0.05
  -3 -11  -3    0.78    0.12
   3  11   3    0.86    0.15
  -3  11  -3    0.69    0.04
   3  11   3    0.92    0.12
   3  11   3    0.70    0.12
  -3  11  -3    0.68    0.04
   4 -11   3   -0.01    0.02
   4 -11   3   -0.01    0.03
  -4 -11  -3    0.05    0.06
  -4 -11  -3   -0.04    0.09
  -4  11  -3    0.03    0.03
  -4  11  -3   -0.01    0.02
   4  11   3   -0.07    0.07
  -4  11  -3    0.01    0.03
  -4  11  -3    0.01    0.02
  -5 -11  -3    0.36    0.11
  -5 -11  -3    0.35    0.09
   5 -11   3    0.24    0.05
   5 -11   3    0.22    0.06
  -5  11  -3    0.24    0.05
  -5  11  -3    0.33    0.05
   5  11   3    0.25    0.12
  -6 -11  -3    0.39    0.14
  -6 -11  -3    0.32    0.12
  -6  11  -3    0.32    0.07
  -6  11  -3    0.30    0.06
  -6  11  -3    0.32    0.07
  -7 -11  -3    1.88    0.24
  -7 -11  -3    1.89    0.20
  -7  11  -3    1.97    0.14
  -8 -11  -3    0.39    0.16
  -8 -11  -3    0.23    0.13
  -8  11  -3    0.46    0.10
  -9 -11  -3    0.17    0.13
  -9 -11  -3    0.24    0.17
  -9  11  -3    0.29    0.10
 -10 -12   3    0.40    0.15
 -10 -12   3    0.31    0.12
 -10  12   3    0.26    0.13
  -9 -12   3    0.50    0.17
  -9 -12   3    0.53    0.15
  -9  12   3    0.45    0.14
  -9  12   3    0.38    0.12
  -8 -12   3    1.18    0.18
  -8 -12   3    1.19    0.17
  -8  12   3    1.07    0.15
  -8  12   3    0.89    0.16
  -7 -12   3    0.90    0.16
  -7 -12   3    1.07    0.15
   7 -12  -3    0.51    0.11
  -7  12   3    0.90    0.13
  -7  12   3    0.50    0.11
  -7  12   3    0.72    0.12
   6 -12  -3    2.47    0.18
   6 -12  -3    2.46    0.19
  -6 -12   3    2.29    0.17
  -6 -12   3    2.52    0.20
  -6  12   3    2.52    0.20
  -6  12   3    2.43    0.16
  -6  12   3    2.39    0.16
   6  12  -3    2.17    0.15
   5 -12  -3    0.74    0.12
  -5 -12   3    0.55    0.11
  -5 -12   3    0.64    0.10
   5 -12  -3    0.49    0.10
  -5  12   3    0.78    0.10
  -5  12   3    0.59    0.09
  -5  12   3    0.68    0.12
   5  12  -3    0.72    0.10
   4 -12  -3   -0.10    0.05
  -4 -12   3    0.06    0.06
   4 -12  -3    0.01    0.04
  -4 -12   3   -0.01    0.05
  -4  12   3   -0.15    0.06
  -4  12   3    0.06    0.06
   4  12  -3   -0.03    0.05
  -4  12   3   -0.01    0.04
  -3 -12   3    0.36    0.08
   3 -12  -3    0.36    0.07
   3 -12  -3    0.31    0.08
   3 -12  -3    0.35    0.09
  -3 -12   3    0.29    0.06
  -3  12   3    0.34    0.09
  -3  12   3    0.23    0.07
  -3  12   3    0.29    0.07
   3  12  -3    0.34    0.06
  -3  12   3    0.28    0.07
   3  12  -3    0.23    0.06
   2 -12  -3    0.10    0.07
   2 -12  -3    0.29    0.06
  -2 -12   3    0.32    0.05
  -2 -12   3    0.18    0.05
   2 -12  -3    0.24    0.07
   2 -12  -3    0.32    0.09
  -2  12   3    0.33    0.08
  -2  12   3    0.19    0.05
  -2  12   3    0.35    0.08
   2  12  -3    0.26    0.05
   2  12  -3    0.22    0.05
  -2  12   3    0.27    0.06
   1 -12  -3    0.74    0.09
   1 -12  -3    0.61    0.09
  -1 -12   3    0.61    0.05
   1 -12  -3    0.62    0.10
  -1 -12   3    0.73    0.07
   1 -12  -3    0.60    0.10
  -1  12   3    0.74    0.10
   1  12  -3    0.63    0.06
  -1  12   3    0.62    0.10
  -1  12   3    0.68    0.09
   1  12  -3    0.72    0.05
  -1  12   3    0.62    0.10
   0 -12  -3    4.19    0.19
   0 -12  -3    4.19    0.22
   0 -12   3    4.36    0.13
   0 -12  -3    4.70    0.23
   0 -12   3    4.39    0.11
   0 -12  -3    4.38    0.20
   0 -12   3    4.52    0.11
   0  12  -3    4.36    0.11
   0  12   3    4.56    0.19
   0  12   3    3.94    0.19
   0  12   3    4.60    0.22
   0  12   3    4.33    0.23
   0  12  -3    4.43    0.11
  -1 -12  -3    1.05    0.11
   1 -12   3    1.12    0.04
  -1 -12  -3    1.50    0.16
  -1 -12  -3    1.23    0.13
   1  12   3    0.98    0.11
   1  12   3    0.81    0.14
   1  12   3    1.19    0.12
   1  12   3    1.19    0.13
   2 -12   3    7.94    0.19
  -2 -12  -3    8.46    0.34
  -2 -12  -3    8.88    0.31
   2  12   3    8.38    0.29
   2  12   3    8.35    0.35
   2  12   3    8.06    0.31
   2  12   3    8.17    0.32
   3 -12   3    0.97    0.06
  -3 -12  -3    0.91    0.14
  -3 -12  -3    1.05    0.13
   3 -12   3    1.02    0.04
   3  12   3    0.99    0.13
  -3  12  -3    1.11    0.04
  -3  12  -3    0.97    0.04
   3  12   3    1.18    0.18
  -4 -12  -3   -0.01    0.06
   4 -12   3    0.02    0.02
  -4 -12  -3   -0.05    0.05
   4 -12   3    0.00    0.03
  -4  12  -3    0.00    0.03
   4  12   3    0.10    0.12
   4  12   3    0.05    0.07
  -4  12  -3   -0.01    0.02
  -5 -12  -3    1.88    0.22
  -5 -12  -3    1.71    0.17
   5 -12   3    1.61    0.09
   5 -12   3    1.65    0.11
   5  12   3    1.81    0.24
  -5  12  -3    1.84    0.09
  -5  12  -3    1.76    0.08
  -5  12  -3    1.54    0.09
  -6 -12  -3    1.63    0.20
  -6 -12  -3    1.76    0.20
  -6  12  -3    1.45    0.10
  -6  12  -3    1.65    0.12
  -6  12  -3    1.49    0.11
   6  12   3    1.64    0.25
  -7 -12  -3    1.59    0.19
  -7 -12  -3    1.70    0.21
  -7  12  -3    2.15    0.15
  -8 -12  -3    0.02    0.12
  -8 -12  -3    0.03    0.13
  -8  12  -3    0.01    0.07
  -9 -12  -3    0.20    0.16
  -9 -12  -3   -0.03    0.12
  -9  12  -3   -0.08    0.08
 -10 -13   3   -0.06    0.13
 -10 -13   3    0.22    0.13
 -10  13   3    0.36    0.14
  -9 -13   3    0.05    0.11
  -9 -13   3    0.01    0.12
  -9  13   3    0.03    0.07
  -9  13   3    0.00    0.10
  -8 -13   3    0.20    0.11
   8 -13  -3    0.23    0.11
  -8 -13   3    0.54    0.15
  -8  13   3    0.32    0.11
  -8  13   3   -0.05    0.07
   7 -13  -3    0.57    0.11
  -7 -13   3    0.67    0.15
  -7 -13   3    0.81    0.13
  -7  13   3    0.64    0.12
  -7  13   3    0.54    0.12
  -7  13   3    0.47    0.13
   6 -13  -3   -0.01    0.07
  -6 -13   3   -0.02    0.09
   6 -13  -3   -0.10    0.06
  -6 -13   3   -0.20    0.06
  -6  13   3    0.00    0.05
  -6  13   3    0.01    0.06
   6  13  -3    0.00    0.05
  -6  13   3    0.03    0.07
  -5 -13   3    0.32    0.08
   5 -13  -3    0.42    0.09
   5 -13  -3    0.23    0.09
  -5 -13   3    0.31    0.08
   5  13  -3    0.22    0.08
  -5  13   3    0.33    0.08
  -5  13   3    0.33    0.08
  -5  13   3    0.31    0.10
  -4 -13   3    0.01    0.05
  -4 -13   3    0.07    0.07
   4 -13  -3   -0.06    0.06
   4 -13  -3    0.00    0.04
  -4  13   3   -0.05    0.05
  -4  13   3   -0.03    0.05
   4  13  -3   -0.08    0.04
  -4  13   3   -0.02    0.07
   3 -13  -3    1.29    0.13
   3 -13  -3    1.20    0.14
  -3 -13   3    1.28    0.10
  -3 -13   3    1.19    0.12
  -3  13   3    1.15    0.12
  -3  13   3    1.46    0.13
  -3  13   3    1.35    0.14
   3  13  -3    1.19    0.09
   3  13  -3    1.20    0.10
  -2 -13   3    1.72    0.11
   2 -13  -3    1.93    0.14
   2 -13  -3    1.69    0.16
   2 -13  -3    1.59    0.16
  -2 -13   3    1.76    0.10
   2 -13  -3    1.72    0.13
   2  13  -3    1.71    0.10
  -2  13   3    1.94    0.16
   2  13  -3    1.89    0.10
  -2  13   3    1.68    0.16
  -2  13   3    1.78    0.12
  -2  13   3    1.79    0.13
   1 -13  -3    0.98    0.14
   1 -13  -3    0.97    0.11
  -1 -13   3    0.85    0.06
   1 -13  -3    0.82    0.12
   1 -13  -3    0.91    0.11
  -1 -13   3    0.84    0.08
   1  13  -3    0.78    0.07
  -1  13   3    0.82    0.11
  -1  13   3    0.93    0.11
   1  13  -3    0.84    0.06
  -1  13   3    0.82    0.12
  -1  13   3    0.89    0.10
   0 -13   3    2.00    0.07
   0 -13  -3    1.95    0.13
   0 -13  -3    1.84    0.13
   0 -13  -3    2.07    0.16
   0 -13  -3    1.88    0.18
   0 -13   3    1.96    0.08
   0  13   3    1.90    0.13
   0  13   3    2.06    0.15
   0  13   3    1.94    0.15
   0  13  -3    1.99    0.07
   0  13  -3    1.93    0.07
   0  13   3    2.17    0.18
  -1 -13  -3    4.45    0.24
  -1 -13  -3    4.24    0.21
  -1 -13  -3    4.59    0.25
   1 -13   3    4.24    0.12
   1  13   3    4.62    0.22
   1  13   3    4.55    0.22
   1  13   3    4.45    0.26
   1  13   3    4.47    0.20
   2 -13   3    0.07    0.02
  -2 -13  -3    0.03    0.06
  -2 -13  -3    0.04    0.07
   2  13   3    0.02    0.08
   2  13   3    0.09    0.08
   2  13   3    0.09    0.07
   3 -13   3    1.57    0.08
  -3 -13  -3    1.40    0.17
   3 -13   3    1.58    0.05
  -3 -13  -3    1.76    0.16
   3  13   3    1.76    0.21
   3  13   3    1.96    0.18
   4 -13   3    0.25    0.05
  -4 -13  -3    0.31    0.09
   4 -13   3    0.33    0.04
  -4 -13  -3    0.26    0.10
  -4  13  -3    0.23    0.04
  -4  13  -3    0.29    0.04
   4  13   3    0.32    0.09
   4  13   3    0.22    0.13
  -5 -13  -3   -0.02    0.09
   5 -13   3    0.03    0.03
   5 -13   3    0.05    0.04
  -5 -13  -3   -0.04    0.10
  -5  13  -3    0.03    0.04
  -5  13  -3    0.04    0.03
   5  13   3    0.09    0.14
  -5  13  -3    0.03    0.02
  -5  13  -3    0.00    0.03
  -6 -13  -3    0.82    0.16
  -6 -13  -3    1.33    0.19
   6  13   3    0.99    0.22
  -6  13  -3    1.15    0.10
  -7 -13  -3    0.07    0.10
  -7 -13  -3    0.00    0.08
  -7  13  -3    0.16    0.07
   7  13   3    0.17    0.12
  -8 -13  -3    0.22    0.13
  -8 -13  -3    0.42    0.17
  -8  13  -3    0.20    0.08
  -9 -13  -3    0.00    0.09
  -9 -13  -3   -0.12    0.14
  -9  13  -3    0.12    0.09
 -10 -14   3    0.20    0.17
 -10 -14   3    0.08    0.12
 -10  14   3    0.32    0.11
  -9 -14   3    0.17    0.12
  -9 -14   3    0.10    0.11
  -9  14   3    0.09    0.10
  -9  14   3    0.31    0.13
  -8 -14   3    0.04    0.09
  -8 -14   3   -0.03    0.06
   8 -14  -3    0.01    0.08
  -8  14   3   -0.03    0.09
  -8  14   3    0.10    0.11
  -7 -14   3    0.13    0.09
   7 -14  -3    0.01    0.08
  -7 -14   3    0.05    0.08
  -7  14   3   -0.03    0.08
  -7  14   3    0.07    0.09
  -7  14   3    0.04    0.07
   6 -14  -3    0.20    0.09
  -6 -14   3    0.23    0.09
  -6 -14   3    0.12    0.10
   6 -14  -3    0.27    0.10
  -6  14   3    0.25    0.10
   6  14  -3    0.08    0.08
  -6  14   3    0.29    0.09
  -6  14   3    0.25    0.09
   5 -14  -3    0.55    0.11
  -5 -14   3    0.42    0.08
   5 -14  -3    0.39    0.09
  -5 -14   3    0.43    0.11
   5  14  -3    0.41    0.09
  -5  14   3    0.38    0.09
  -5  14   3    0.39    0.09
  -5  14   3    0.50    0.11
   4 -14  -3    1.46    0.16
   4 -14  -3    1.58    0.15
  -4 -14   3    1.65    0.15
  -4 -14   3    1.57    0.12
  -4  14   3    1.38    0.14
  -4  14   3    1.41    0.16
   4  14  -3    1.51    0.12
  -4  14   3    1.66    0.13
   3 -14  -3    0.08    0.07
  -3 -14   3    0.06    0.05
  -3 -14   3    0.12    0.06
   3 -14  -3   -0.01    0.05
  -3  14   3   -0.01    0.05
   3  14  -3    0.03    0.05
  -3  14   3    0.04    0.07
   3  14  -3    0.08    0.05
  -3  14   3    0.04    0.05
   2 -14  -3    6.04    0.28
  -2 -14   3    5.70    0.22
   2 -14  -3    6.04    0.24
   2 -14  -3    6.40    0.29
  -2 -14   3    6.14    0.20
  -2  14   3    5.97    0.24
  -2  14   3    6.66    0.29
   2  14  -3    6.18    0.20
  -2  14   3    6.00    0.25
   2  14  -3    5.84    0.20
  -1 -14   3    2.61    0.12
   1 -14  -3    2.75    0.19
   1 -14  -3    2.43    0.15
   1 -14  -3    3.01    0.20
  -1 -14   3    2.57    0.11
   1 -14  -3    2.53    0.16
  -1  14   3    2.65    0.17
  -1  14   3    2.81    0.20
  -1  14   3    2.50    0.16
  -1  14   3    2.56    0.15
   1  14  -3    2.56    0.12
   1  14  -3    2.67    0.11
   0 -14  -3    7.33    0.31
   0 -14  -3    7.46    0.28
   0 -14  -3    7.53    0.28
   0 -14  -3    7.57    0.33
   0 -14   3    7.26    0.18
   0 -14   3    7.02    0.20
   0  14   3    6.92    0.29
   0  14   3    7.21    0.27
   0  14  -3    7.10    0.18
   0  14  -3    7.49    0.18
   0  14   3    7.00    0.31
   0  14   3    7.10    0.28
   1 -14   3    1.13    0.06
  -1 -14  -3    1.12    0.14
  -1 -14  -3    1.17    0.13
  -1 -14  -3    1.00    0.15
   1  14   3    1.17    0.17
   1  14   3    1.09    0.12
   1  14   3    1.10    0.13
  -2 -14  -3    1.76    0.16
  -2 -14  -3    2.00    0.19
   2 -14   3    1.92    0.07
   2  14   3    2.32    0.18
   2  14   3    2.00    0.15
   2  14   3    1.82    0.19
  -3 -14  -3    0.16    0.09
  -3 -14  -3    0.12    0.08
   3 -14   3    0.21    0.04
   3  14   3    0.18    0.10
   3  14   3    0.19    0.09
  -4 -14  -3    3.87    0.22
   4 -14   3    3.62    0.11
  -4 -14  -3    4.07    0.26
   4 -14   3    3.77    0.14
   4  14   3    3.53    0.26
   4  14   3    3.48    0.22
  -4  14  -3    3.55    0.11
  -4  14  -3    3.56    0.11
   5 -14   3    0.20    0.05
  -5 -14  -3    0.13    0.10
   5 -14   3    0.26    0.04
  -5 -14  -3    0.23    0.13
  -5  14  -3    0.29    0.05
  -5  14  -3    0.18    0.05
   5  14   3    0.14    0.12
  -6 -14  -3    0.00    0.10
  -6 -14  -3    0.04    0.12
  -6  14  -3   -0.07    0.05
  -6  14  -3   -0.03    0.04
   6  14   3    0.00    0.13
  -7 -14  -3   -0.02    0.08
  -7 -14  -3   -0.05    0.12
  -7  14  -3    0.15    0.06
   7  14   3   -0.09    0.14
  -8 -14  -3    2.14    0.25
  -8 -14  -3    2.53    0.28
  -8  14  -3    2.23    0.16
   8  14   3    1.52    0.29
 -10 -15   3    0.19    0.14
 -10 -15   3   -0.01    0.14
 -10  15   3    0.34    0.13
  -9 -15   3   -0.06    0.10
  -9 -15   3   -0.11    0.12
  -9  15   3    0.04    0.10
   8 -15  -3    0.88    0.15
  -8 -15   3    1.23    0.21
  -8 -15   3    0.95    0.16
  -8  15   3    0.89    0.16
  -8  15   3    1.15    0.16
  -7 -15   3   -0.02    0.08
  -7 -15   3    0.03    0.10
   7 -15  -3    0.08    0.08
  -7  15   3    0.04    0.08
  -7  15   3    0.02    0.08
  -6 -15   3    0.06    0.10
   6 -15  -3    0.30    0.10
   6 -15  -3    0.38    0.11
  -6 -15   3    0.13    0.09
  -6  15   3    0.27    0.11
  -6  15   3    0.15    0.08
   6  15  -3    0.29    0.09
  -6  15   3    0.15    0.09
  -5 -15   3    8.07    0.31
   5 -15  -3    8.05    0.35
  -5 -15   3    8.36    0.35
   5 -15  -3    8.26    0.33
  -5  15   3    8.32    0.32
  -5  15   3    8.76    0.32
  -5  15   3    8.70    0.35
   5  15  -3    8.60    0.31
  -4 -15   3    1.28    0.13
   4 -15  -3    1.22    0.13
   4 -15  -3    1.21    0.15
  -4 -15   3    1.27    0.14
  -4  15   3    1.39    0.16
  -4  15   3    1.27    0.14
  -4  15   3    1.23    0.13
   4  15  -3    1.30    0.12
  -3 -15   3    3.36    0.18
   3 -15  -3    3.13    0.20
  -3 -15   3    3.52    0.16
   3 -15  -3    3.47    0.19
   3  15  -3    3.45    0.17
  -3  15   3    3.41    0.19
  -3  15   3    3.55    0.19
   3  15  -3    3.64    0.16
  -3  15   3    3.55    0.21
  -2 -15   3    3.09    0.14
   2 -15  -3    3.06    0.20
   2 -15  -3    3.05    0.20
   2 -15  -3    3.05    0.17
  -2 -15   3    3.00    0.15
  -2  15   3    3.20    0.17
   2  15  -3    3.21    0.14
   2  15  -3    3.26    0.14
  -2  15   3    3.60    0.21
   2  15  -3    3.11    0.16
  -2  15   3    2.86    0.16
  -1 -15   3    2.63    0.11
   1 -15  -3    2.76    0.20
  -1 -15   3    2.60    0.13
   1 -15  -3    2.65    0.17
   1 -15  -3    2.62    0.19
  -1  15   3    2.68    0.17
  -1  15   3    2.96    0.20
   1  15  -3    2.83    0.11
  -1  15   3    2.69    0.16
   1  15  -3    2.70    0.12
   0 -15   3    0.01    0.03
   0 -15  -3    0.03    0.06
   0 -15  -3    0.00    0.06
   0 -15   3    0.04    0.02
   0 -15  -3    0.05    0.08
   0  15  -3    0.01    0.03
   0  15  -3   -0.01    0.02
   0  15   3    0.11    0.10
   0  15   3    0.01    0.04
   0  15   3    0.03    0.05
  -1 -15  -3    0.00    0.08
  -1 -15  -3    0.00    0.05
  -1 -15  -3    0.06    0.07
   1 -15   3    0.04    0.02
   1  15   3   -0.02    0.05
   1  15   3   -0.06    0.06
   1  15   3    0.02    0.06
   2 -15   3    2.59    0.10
  -2 -15  -3    2.48    0.19
  -2 -15  -3    2.56    0.17
   2  15   3    2.58    0.21
   2  15   3    3.15    0.20
   3 -15   3    0.10    0.03
  -3 -15  -3   -0.07    0.07
  -3 -15  -3   -0.04    0.08
   3  15   3   -0.02    0.09
   3  15   3    0.19    0.11
  -4 -15  -3    0.45    0.14
   4 -15   3    0.31    0.05
   4 -15   3    0.43    0.04
  -4 -15  -3    0.45    0.10
   4  15   3    0.38    0.11
  -4  15  -3    0.49    0.04
   4  15   3    0.42    0.14
  -4  15  -3    0.47    0.04
  -5 -15  -3    2.02    0.21
  -5 -15  -3    2.14    0.23
   5 -15   3    1.72    0.09
  -5  15  -3    1.70    0.09
  -5  15  -3    1.87    0.09
   5  15   3    1.80    0.21
   5  15   3    1.69    0.24
  -6 -15  -3    0.41    0.16
  -6 -15  -3    0.20    0.11
  -6  15  -3    0.35    0.07
   6  15   3    0.33    0.14
  -7 -15  -3    0.65    0.14
  -7 -15  -3    0.36    0.17
   7  15   3    0.37    0.19
  -7  15  -3    0.58    0.09
  -8 -15  -3    0.21    0.13
  -8 -15  -3    0.27    0.14
   8  15   3    0.39    0.21
  -8  15  -3    0.34    0.09
  -9 -16   3    0.99    0.20
  -9 -16   3    1.30    0.20
  -9  16   3    1.19    0.17
  -8 -16   3    0.58    0.14
   8 -16  -3    0.39    0.13
  -8 -16   3    0.41    0.13
  -8  16   3    0.55    0.14
  -8  16   3    0.40    0.12
  -7 -16   3    0.92    0.17
  -7 -16   3    0.87    0.15
   7 -16  -3    0.92    0.15
  -7  16   3    1.15    0.17
  -7  16   3    1.19    0.15
  -6 -16   3    2.99    0.20
   6 -16  -3    2.91    0.22
  -6 -16   3    2.74    0.23
   6 -16  -3    2.56    0.19
  -6  16   3    2.72    0.21
  -6  16   3    2.79    0.18
  -6  16   3    2.56    0.19
   6  16  -3    2.53    0.18
   5 -16  -3    0.57    0.11
   5 -16  -3    0.64    0.13
  -5 -16   3    0.62    0.13
  -5 -16   3    0.69    0.11
  -5  16   3    0.62    0.10
   5  16  -3    0.52    0.09
  -5  16   3    0.67    0.11
  -5  16   3    0.75    0.12
   4 -16  -3    0.24    0.08
  -4 -16   3    0.18    0.07
   4 -16  -3    0.24    0.09
  -4 -16   3    0.21    0.08
  -4  16   3    0.21    0.07
  -4  16   3    0.33    0.10
   4  16  -3    0.26    0.07
  -4  16   3    0.18    0.08
   3 -16  -3    0.52    0.10
   3 -16  -3    0.56    0.13
  -3 -16   3    0.45    0.08
   3 -16  -3    0.41    0.08
  -3 -16   3    0.35    0.08
  -3  16   3    0.60    0.10
   3  16  -3    0.48    0.08
  -3  16   3    0.36    0.09
  -3  16   3    0.44    0.09
  -2 -16   3    0.36    0.07
   2 -16  -3    0.49    0.11
  -2 -16   3    0.41    0.07
   2 -16  -3    0.39    0.10
   2 -16  -3    0.31    0.08
  -2  16   3    0.38    0.08
  -2  16   3    0.50    0.11
   2  16  -3    0.36    0.06
   2  16  -3    0.45    0.09
  -2  16   3    0.34    0.08
   2  16  -3    0.28    0.06
  -1 -16   3    0.05    0.03
   1 -16  -3   -0.07    0.06
   1 -16  -3    0.03    0.06
   1 -16  -3    0.07    0.08
  -1 -16   3    0.08    0.04
  -1  16   3    0.05    0.05
   1  16  -3    0.08    0.05
  -1  16   3    0.09    0.06
   1  16  -3    0.02    0.03
  -1  16   3    0.05    0.06
   1  16  -3   -0.01    0.04
   1  16  -3    0.05    0.03
   0 -16   3    0.61    0.06
   0 -16   3    0.59    0.05
   0 -16  -3    0.80    0.11
   0 -16  -3    0.70    0.14
   0 -16  -3    0.46    0.10
   0  16  -3    0.62    0.05
   0  16   3    0.48    0.11
   0  16   3    0.61    0.11
   0  16  -3    0.61    0.05
   0  16   3    0.59    0.09
  -1 -16  -3    1.90    0.19
  -1 -16  -3    1.73    0.16
   1 -16   3    1.89    0.05
   1 -16   3    1.79    0.09
   1  16   3    2.00    0.20
   1  16   3    1.63    0.17
   1  16   3    1.86    0.14
  -2 -16  -3    1.04    0.15
  -2 -16  -3    1.22    0.14
   2  16   3    1.35    0.15
   2  16   3    1.17    0.17
   3 -16   3    3.87    0.14
  -3 -16  -3    4.07    0.24
  -3 -16  -3    4.08    0.27
   3  16   3    3.41    0.26
   3  16   3    4.01    0.25
  -4 -16  -3    0.07    0.11
   4 -16   3    0.05    0.04
  -4 -16  -3   -0.08    0.06
   4 -16   3    0.11    0.02
   4  16   3   -0.03    0.13
  -4  16  -3    0.13    0.03
   4  16   3    0.04    0.08
  -4  16  -3    0.08    0.02
   5 -16   3    0.85    0.07
  -5 -16  -3    0.75    0.15
  -5 -16  -3    0.87    0.16
   5  16   3    0.91    0.17
  -5  16  -3    0.86    0.07
   5  16   3    0.73    0.20
  -5  16  -3    0.96    0.07
  -6 -16  -3    0.07    0.11
  -6 -16  -3    0.07    0.13
  -6  16  -3   -0.01    0.04
   6  16   3   -0.04    0.10
  -7 -16  -3   -0.10    0.13
  -7 -16  -3    0.05    0.08
   7  16   3   -0.05    0.16
  -7  16  -3    0.12    0.07
  -8 -16  -3   -0.23    0.13
  -8 -16  -3   -0.23    0.10
   8  16   3    0.23    0.19
  -8  16  -3    0.20    0.07
  -9 -17   3    1.39    0.20
  -9 -17   3    1.40    0.23
  -9  17   3    1.28    0.18
  -8 -17   3    0.13    0.13
   8 -17  -3    0.01    0.09
  -8 -17   3    0.05    0.07
  -8  17   3   -0.08    0.09
  -8  17   3    0.19    0.10
   7 -17  -3    0.13    0.09
  -7 -17   3   -0.04    0.10
  -7 -17   3    0.00    0.06
  -7  17   3    0.06    0.09
  -7  17   3    0.23    0.10
  -6 -17   3    0.16    0.11
   6 -17  -3    0.18    0.09
   6 -17  -3    0.25    0.09
  -6 -17   3    0.26    0.10
  -6  17   3    0.12    0.08
   6  17  -3    0.01    0.08
  -6  17   3    0.08    0.08
  -6  17   3    0.10    0.09
  -5 -17   3    2.89    0.21
   5 -17  -3    3.16    0.23
  -5 -17   3    2.93    0.19
   5 -17  -3    2.83    0.19
   5  17  -3    3.14    0.19
  -5  17   3    3.10    0.22
  -5  17   3    2.81    0.18
  -5  17   3    3.33    0.20
  -4 -17   3    0.05    0.06
  -4 -17   3    0.10    0.08
   4 -17  -3    0.15    0.07
   4 -17  -3   -0.02    0.07
  -4  17   3    0.01    0.07
   4  17  -3   -0.01    0.05
  -4  17   3    0.04    0.05
  -4  17   3   -0.06    0.05
   3 -17  -3    2.26    0.21
  -3 -17   3    2.40    0.17
   3 -17  -3    2.11    0.16
  -3 -17   3    2.04    0.13
   3 -17  -3    2.64    0.21
   3  17  -3    2.22    0.14
  -3  17   3    2.29    0.17
  -3  17   3    1.98    0.15
  -3  17   3    2.35    0.16
   2 -17  -3    1.89    0.15
   2 -17  -3    1.74    0.19
  -2 -17   3    1.75    0.13
   2 -17  -3    2.07    0.20
  -2 -17   3    1.75    0.11
   2  17  -3    1.76    0.11
  -2  17   3    1.79    0.18
  -2  17   3    1.57    0.13
  -2  17   3    1.94    0.14
   2  17  -3    1.96    0.14
   2  17  -3    1.89    0.12
  -1 -17   3    0.83    0.09
   1 -17  -3    0.65    0.13
   1 -17  -3    0.82    0.11
  -1 -17   3    0.88    0.08
   1 -17  -3    1.18    0.16
   1  17  -3    0.74    0.08
  -1  17   3    0.79    0.14
   1  17  -3    0.75    0.07
   1  17  -3    0.76    0.08
  -1  17   3    1.02    0.12
   1  17  -3    0.93    0.07
  -1  17   3    0.91    0.11
   0 -17  -3    1.95    0.15
   0 -17   3    1.78    0.10
   0 -17  -3    1.57    0.17
   0 -17   3    1.93    0.08
   0 -17  -3    2.07    0.21
   0  17   3    1.71    0.14
   0  17  -3    1.78    0.08
   0  17   3    1.83    0.13
   0  17   3    1.92    0.20
   0  17  -3    2.03    0.09
  -1 -17  -3    6.21    0.28
   1 -17   3    6.39    0.19
  -1 -17  -3    6.22    0.31
   1 -17   3    6.44    0.15
   1  17   3    6.31    0.32
   1  17   3    6.37    0.29
   1  17   3    6.79    0.28
  -1  17  -3    6.51    0.14
  -1  17  -3    6.22    0.14
  -2 -17  -3    0.01    0.07
  -2 -17  -3   -0.07    0.10
   2  17   3   -0.06    0.08
   2  17   3    0.00    0.07
  -3 -17  -3    3.63    0.27
   3 -17   3    3.66    0.14
  -3 -17  -3    3.99    0.24
   3  17   3    3.28    0.25
   3  17   3    3.96    0.30
  -4 -17  -3    0.09    0.13
   4 -17   3    0.15    0.02
   4 -17   3    0.11    0.04
  -4 -17  -3    0.26    0.10
   4  17   3   -0.06    0.13
  -4  17  -3    0.16    0.03
  -4  17  -3    0.14    0.02
   4  17   3    0.11    0.09
  -5 -17  -3    1.39    0.20
  -5 -17  -3    1.37    0.19
   5  17   3    1.24    0.19
  -5  17  -3    1.43    0.08
  -5  17  -3    1.26    0.07
   5  17   3    1.37    0.23
  -6 -17  -3    0.14    0.14
  -6 -17  -3    0.17    0.12
   6  17   3    0.20    0.14
  -6  17  -3    0.19    0.05
   6  17   3    0.18    0.16
  -7 -17  -3    1.34    0.18
  -7 -17  -3    1.40    0.22
  -7  17  -3    1.53    0.11
   7  17   3    1.27    0.26
  -8 -17  -3    0.08    0.16
  -8 -17  -3   -0.08    0.11
  -8  17  -3    0.07    0.07
   8  17   3   -0.01    0.17
  -9 -18   3    0.14    0.15
  -9 -18   3    0.04    0.10
  -9  18   3   -0.07    0.09
  -8 -18   3    1.63    0.23
  -8 -18   3    1.64    0.20
  -8  18   3    1.43    0.18
  -7 -18   3    0.49    0.13
   7 -18  -3    0.54    0.12
  -7 -18   3    0.31    0.10
  -7  18   3    0.46    0.12
  -7  18   3    0.55    0.13
  -6 -18   3    0.03    0.08
   6 -18  -3    0.05    0.08
  -6 -18   3    0.06    0.10
  -6  18   3    0.00    0.09
  -6  18   3    0.00    0.07
  -6  18   3    0.07    0.08
   5 -18  -3    0.34    0.11
  -5 -18   3    0.06    0.08
   5 -18  -3    0.22    0.09
  -5 -18   3    0.22    0.10
  -5  18   3    0.29    0.09
  -5  18   3    0.19    0.10
  -5  18   3    0.10    0.08
   5  18  -3    0.13    0.07
  -4 -18   3    3.85    0.22
   4 -18  -3    3.46    0.24
   4 -18  -3    3.64    0.20
  -4 -18   3    4.07    0.21
   4  18  -3    3.74    0.19
  -4  18   3    3.76    0.23
  -4  18   3    4.00    0.22
  -4  18   3    3.37    0.19
   3 -18  -3    0.94    0.15
   3 -18  -3    0.99    0.13
   3 -18  -3    0.93    0.15
  -3 -18   3    1.05    0.13
  -3 -18   3    1.01    0.11
   3  18  -3    0.92    0.13
   3  18  -3    1.04    0.11
  -3  18   3    1.11    0.13
  -3  18   3    1.10    0.14
  -3  18   3    0.89    0.14
  -2 -18   3    2.58    0.13
   2 -18  -3    2.32    0.22
   2 -18  -3    2.89    0.18
   2 -18  -3    2.64    0.21
  -2 -18   3    2.51    0.16
   2  18  -3    2.41    0.13
   2  18  -3    2.31    0.16
   2  18  -3    2.38    0.13
  -2  18   3    2.77    0.17
  -2  18   3    2.45    0.16
  -2  18   3    2.40    0.19
   1 -18  -3    0.22    0.10
  -1 -18   3    0.24    0.06
   1 -18  -3    0.15    0.09
  -1 -18   3    0.29    0.05
   1 -18  -3    0.24    0.08
  -1  18   3    0.21    0.09
  -1  18   3    0.21    0.08
   1  18  -3    0.18    0.05
  -1  18   3    0.23    0.09
   1  18  -3    0.31    0.05
   1  18  -3    0.26    0.06
   1  18  -3    0.25    0.05
   0 -18   3    0.55    0.07
   0 -18  -3    0.73    0.14
   0 -18  -3    0.59    0.11
   0 -18   3    0.59    0.06
   0 -18  -3    0.45    0.10
   0  18  -3    0.57    0.06
   0  18   3    0.41    0.12
   0  18   3    0.48    0.11
   0  18   3    0.58    0.10
   0  18  -3    0.65    0.06
  -1 -18  -3   19.39    0.57
   1 -18   3   19.85    0.42
  -1 -18  -3   18.75    0.61
   1 -18   3   19.55    0.47
   1  18   3   20.44    0.60
  -1  18  -3   20.08    0.42
   1  18   3   19.59    0.64
  -1  18  -3   19.24    0.41
  -2 -18  -3   11.32    0.41
  -2 -18  -3   11.25    0.46
   2  18   3   11.27    0.42
   2  18   3   12.33    0.50
   3 -18   3    6.73    0.21
  -3 -18  -3    7.44    0.37
  -3 -18  -3    7.26    0.33
   3  18   3    7.64    0.35
   3  18   3    7.51    0.41
  -4 -18  -3    0.37    0.11
  -4 -18  -3    0.27    0.12
   4 -18   3    0.43    0.06
   4  18   3    0.18    0.16
   4  18   3    0.33    0.11
  -5 -18  -3    0.78    0.16
  -5 -18  -3    0.54    0.16
  -5  18  -3    0.73    0.06
   5  18   3    0.54    0.19
   5  18   3    0.73    0.16
  -6 -18  -3    0.74    0.16
  -6 -18  -3    0.57    0.16
   6  18   3    0.69    0.18
   6  18   3    0.87    0.22
  -6  18  -3    0.81    0.07
  -7 -18  -3    0.44    0.15
  -7 -18  -3    0.46    0.13
   7  18   3    0.42    0.17
  -7  18  -3    0.55    0.08
   7  18   3    0.70    0.16
  -9 -19   3    0.19    0.15
  -9 -19   3    0.15    0.14
  -9  19   3    0.06    0.11
  -8 -19   3    1.91    0.25
  -8 -19   3    1.43    0.20
  -8  19   3    1.98    0.21
  -7 -19   3    0.08    0.10
   7 -19  -3    0.17    0.10
  -7 -19   3    0.05    0.11
  -7  19   3   -0.07    0.09
  -7  19   3    0.21    0.10
  -6 -19   3    0.05    0.08
   6 -19  -3   -0.05    0.07
  -6 -19   3   -0.02    0.09
  -6  19   3    0.07    0.09
  -6  19   3    0.07    0.08
  -5 -19   3    0.32    0.10
   5 -19  -3    0.38    0.09
   5 -19  -3    0.19    0.10
  -5 -19   3    0.30    0.11
  -5  19   3    0.34    0.11
   5  19  -3    0.40    0.10
  -5  19   3    0.29    0.10
  -5  19   3    0.31    0.10
  -4 -19   3   -0.03    0.09
  -4 -19   3    0.02    0.06
   4 -19  -3   -0.04    0.07
   4 -19  -3    0.00    0.07
  -4  19   3    0.09    0.08
   4  19  -3    0.01    0.06
  -4  19   3    0.08    0.06
  -4  19   3   -0.01    0.08
   3 -19  -3   -0.12    0.04
   3 -19  -3    0.15    0.11
  -3 -19   3    0.00    0.06
  -3 -19   3   -0.01    0.06
   3 -19  -3    0.08    0.07
  -3  19   3   -0.05    0.07
  -3  19   3   -0.04    0.07
  -3  19   3    0.00    0.07
   3  19  -3   -0.01    0.06
   3  19  -3   -0.03    0.08
   2 -19  -3    3.78    0.25
   2 -19  -3    3.64    0.21
  -2 -19   3    3.13    0.17
  -2 -19   3    3.14    0.15
   2 -19  -3    3.32    0.24
   2  19  -3    3.27    0.18
  -2  19   3    3.42    0.19
  -2  19   3    2.97    0.21
   2  19  -3    3.21    0.15
  -2  19   3    3.01    0.18
   1 -19  -3    0.03    0.10
  -1 -19   3    0.08    0.04
  -1 -19   3   -0.07    0.04
   1 -19  -3   -0.01    0.07
   1 -19  -3    0.02    0.09
   1  19  -3    0.04    0.04
   1  19  -3   -0.01    0.03
   1  19  -3    0.01    0.04
  -1  19   3   -0.10    0.07
  -1  19   3    0.15    0.10
  -1  19   3    0.06    0.05
   1  19  -3   -0.03    0.05
   0 -19  -3    1.13    0.14
   0 -19   3    0.85    0.07
   0 -19   3    0.82    0.09
   0 -19  -3    0.78    0.14
   0 -19  -3    0.95    0.16
   0  19   3    1.34    0.15
   0  19   3    0.93    0.13
   0  19  -3    0.72    0.07
   0  19   3    0.81    0.16
   0  19  -3    0.92    0.07
   1 -19   3    6.15    0.16
  -1 -19  -3    6.50    0.34
   1 -19   3    6.00    0.21
  -1 -19  -3    6.83    0.30
   1  19   3    6.07    0.29
   1  19   3    6.56    0.35
  -1  19  -3    5.87    0.15
  -1  19  -3    6.17    0.16
  -2 -19  -3    0.01    0.08
  -2 -19  -3   -0.11    0.08
   2  19   3    0.01    0.07
   2  19   3    0.14    0.13
  -3 -19  -3    0.27    0.11
   3 -19   3    0.28    0.05
  -3 -19  -3    0.34    0.12
   3  19   3    0.03    0.14
   3  19   3    0.32    0.13
  -4 -19  -3    0.88    0.17
  -4 -19  -3    0.67    0.13
   4  19   3    0.72    0.14
   4  19   3    0.80    0.18
  -5 -19  -3    0.68    0.18
  -5 -19  -3    0.73    0.16
  -5  19  -3    0.66    0.05
   5  19   3    0.65    0.17
   5  19   3    0.83    0.17
  -6 -19  -3    0.06    0.11
  -6 -19  -3    0.06    0.11
   6  19   3    0.15    0.13
  -6  19  -3    0.06    0.04
   6  19   3    0.31    0.18
  -7 -19  -3   -0.05    0.14
  -7 -19  -3    0.08    0.10
   7  19   3   -0.01    0.09
  -7  19  -3    0.07    0.05
   7  19   3    0.21    0.16
  -8 -20   3   -0.01    0.13
  -8 -20   3    0.14    0.09
  -8  20   3   -0.12    0.10
  -7 -20   3    0.05    0.09
  -7 -20   3   -0.05    0.12
  -7  20   3   -0.02    0.08
  -6 -20   3    0.13    0.09
  -6 -20   3    0.10    0.12
   6 -20  -3    0.11    0.09
  -6  20   3    0.08    0.09
  -6  20   3    0.14    0.09
  -5 -20   3    0.61    0.12
   5 -20  -3    0.58    0.12
  -5 -20   3    0.51    0.13
  -5  20   3    0.54    0.14
  -5  20   3    0.53    0.11
  -5  20   3    0.42    0.11
  -4 -20   3    2.60    0.20
   4 -20  -3    2.54    0.24
  -4 -20   3    2.75    0.18
   4 -20  -3    2.56    0.19
  -4  20   3    2.38    0.17
   4  20  -3    2.73    0.17
   4  20  -3    2.63    0.24
  -4  20   3    2.30    0.22
  -4  20   3    2.48    0.19
   3 -20  -3    0.40    0.12
   3 -20  -3    0.46    0.10
  -3 -20   3    0.56    0.11
  -3 -20   3    0.38    0.08
   3 -20  -3    0.50    0.13
  -3  20   3    0.46    0.11
  -3  20   3    0.54    0.11
  -3  20   3    0.55    0.11
   3  20  -3    0.65    0.09
   3  20  -3    0.53    0.12
   2 -20  -3   -0.02    0.09
   2 -20  -3    0.08    0.06
  -2 -20   3    0.14    0.08
  -2 -20   3    0.02    0.05
   2 -20  -3   -0.03    0.09
   2  20  -3    0.13    0.07
   2  20  -3    0.00    0.05
   2  20  -3    0.01    0.06
  -2  20   3    0.13    0.08
  -2  20   3    0.06    0.08
  -2  20   3    0.14    0.10
   1 -20  -3    0.83    0.13
   1 -20  -3    0.57    0.13
   1 -20  -3    0.65    0.14
  -1 -20   3    0.69    0.08
  -1 -20   3    0.91    0.11
   1  20  -3    0.94    0.08
   1  20  -3    0.78    0.08
  -1  20   3    0.64    0.13
   1  20  -3    0.81    0.08
  -1  20   3    0.68    0.12
   1  20  -3    0.88    0.09
  -1  20   3    0.80    0.13
   0 -20   3    1.66    0.12
   0 -20   3    1.53    0.09
   0 -20  -3    1.40    0.16
   0 -20  -3    1.84    0.21
   0  20  -3    1.63    0.09
   0  20  -3    1.44    0.09
   0  20   3    1.61    0.17
   0  20   3    1.85    0.18
   0  20   3    1.46    0.18
   1 -20   3    0.87    0.05
  -1 -20  -3    0.90    0.14
   1 -20   3    0.87    0.09
  -1 -20  -3    0.80    0.16
   1  20   3    0.82    0.15
  -1  20  -3    0.86    0.05
   1  20   3    0.84    0.17
  -1  20  -3    0.91    0.05
  -2 -20  -3    3.30    0.23
  -2 -20  -3    3.10    0.26
   2  20   3    3.29    0.30
   2  20   3    3.59    0.24
   3 -20   3    0.35    0.06
  -3 -20  -3    0.44    0.13
  -3 -20  -3    0.57    0.14
   3  20   3    0.35    0.16
   3  20   3    0.46    0.14
  -4 -20  -3    0.29    0.10
  -4 -20  -3    0.26    0.11
   4  20   3    0.03    0.12
   4  20   3    0.11    0.12
  -5 -20  -3   -0.04    0.13
  -5 -20  -3    0.12    0.11
  -5  20  -3    0.12    0.02
   5  20   3    0.14    0.17
   5  20   3    0.03    0.12
  -6 -20  -3   -0.04    0.12
  -6 -20  -3    0.05    0.11
  -6  20  -3    0.09    0.04
   6  20   3    0.10    0.13
   6  20   3    0.10    0.13
  -7 -20  -3    0.02    0.16
  -7 -20  -3    0.17    0.11
   7  20   3    0.07    0.18
   7  20   3    0.23    0.12
  -8 -21   3    0.20    0.12
  -8 -21   3    0.20    0.15
  -8  21   3    0.04    0.10
  -7 -21   3    0.33    0.12
  -7 -21   3    0.66    0.14
  -7  21   3    0.34    0.12
   6 -21  -3    0.75    0.14
  -6 -21   3    0.63    0.15
  -6 -21   3    0.80    0.14
  -6  21   3    0.81    0.15
  -6  21   3    0.61    0.13
  -5 -21   3   -0.02    0.07
   5 -21  -3   -0.04    0.07
  -5 -21   3    0.00    0.09
  -5  21   3   -0.16    0.06
  -5  21   3    0.05    0.10
  -4 -21   3    0.50    0.11
   4 -21  -3    0.59    0.14
  -4 -21   3    0.51    0.12
   4 -21  -3    0.49    0.11
   4  21  -3    0.74    0.14
  -4  21   3    0.45    0.11
  -4  21   3    0.49    0.12
  -4  21   3    0.76    0.12
   3 -21  -3    2.71    0.25
  -3 -21   3    2.58    0.19
   3 -21  -3    2.63    0.19
   3 -21  -3    2.64    0.25
  -3 -21   3    2.42    0.16
   3  21  -3    2.35    0.19
  -3  21   3    2.20    0.22
   3  21  -3    2.22    0.15
  -3  21   3    3.00    0.20
  -3  21   3    2.38    0.17
  -2 -21   3    0.14    0.06
   2 -21  -3    0.21    0.09
   2 -21  -3    0.16    0.11
   2 -21  -3    0.16    0.08
  -2 -21   3    0.13    0.07
  -2  21   3    0.15    0.09
  -2  21   3    0.16    0.08
   2  21  -3    0.04    0.07
   2  21  -3   -0.05    0.05
  -2  21   3    0.09    0.10
   2  21  -3    0.08    0.07
  -1 -21   3    0.20    0.05
  -1 -21   3    0.25    0.07
   1 -21  -3    0.48    0.13
   1 -21  -3    0.35    0.12
   1 -21  -3    0.35    0.10
   1  21  -3    0.26    0.06
  -1  21   3    0.08    0.10
   1  21  -3    0.32    0.07
  -1  21   3    0.27    0.09
   1  21  -3    0.32    0.06
   1  21  -3    0.27    0.06
  -1  21   3    0.34    0.10
   0 -21   3    1.26    0.12
   0 -21   3    1.21    0.08
   0 -21  -3    1.10    0.17
   0 -21  -3    1.30    0.15
   0  21  -3    1.21    0.08
   0  21   3    1.32    0.16
   0  21  -3    1.12    0.04
   0  21  -3    1.15    0.04
   0  21  -3    1.16    0.09
   0  21   3    1.38    0.19
   1 -21   3    1.94    0.08
  -1 -21  -3    1.93    0.19
  -1 -21  -3    1.87    0.21
   1 -21   3    2.07    0.12
   1  21   3    2.16    0.21
   1  21   3    2.05    0.24
  -1  21  -3    1.84    0.08
  -1  21  -3    1.88    0.08
  -2 -21  -3    0.10    0.10
  -2 -21  -3   -0.10    0.11
   2  21   3   -0.04    0.10
   2  21   3   -0.05    0.12
  -3 -21  -3    0.96    0.19
  -3 -21  -3    1.24    0.17
   3  21   3    0.95    0.18
   3  21   3    1.07    0.18
  -4 -21  -3    0.00    0.11
  -4 -21  -3    0.07    0.09
   4  21   3   -0.08    0.11
   4  21   3   -0.11    0.13
  -5 -21  -3    0.81    0.20
  -5 -21  -3    0.71    0.16
   5  21   3    0.84    0.22
   5  21   3    0.47    0.16
  -6 -21  -3    0.41    0.16
  -6 -21  -3    0.08    0.13
   6  21   3   -0.03    0.12
   6  21   3   -0.09    0.12
  -7 -21  -3   -0.13    0.15
  -7 -21  -3    0.15    0.11
   7  21   3    0.12    0.11
  -8 -22   3    0.09    0.14
  -8  22   3    0.00    0.09
  -7 -22   3    0.27    0.14
  -7  22   3    0.15    0.11
  -6 -22   3    0.65    0.14
  -6 -22   3    0.52    0.15
  -6  22   3    0.46    0.12
  -5 -22   3    0.25    0.11
   5 -22  -3    0.15    0.09
  -5 -22   3    0.15    0.08
  -5  22   3   -0.02    0.08
  -5  22   3    0.24    0.12
   5  22  -3    0.24    0.12
  -4 -22   3    0.17    0.09
   4 -22  -3    0.28    0.10
  -4 -22   3    0.16    0.08
   4  22  -3    0.32    0.13
  -4  22   3    0.14    0.09
  -4  22   3    0.37    0.12
  -3 -22   3    0.18    0.07
  -3 -22   3    0.12    0.08
   3 -22  -3    0.01    0.09
   3 -22  -3    0.38    0.11
   3 -22  -3    0.19    0.12
  -3  22   3    0.36    0.10
   3  22  -3    0.15    0.09
  -3  22   3    0.21    0.09
  -3  22   3    0.32    0.11
   2 -22  -3    1.60    0.17
  -2 -22   3    1.49    0.15
  -2 -22   3    1.60    0.12
   2 -22  -3    1.98    0.22
   2  22  -3    1.63    0.15
   2  22  -3    1.51    0.14
  -2  22   3    1.69    0.17
  -2  22   3    1.49    0.19
   2  22  -3    1.93    0.14
  -2  22   3    1.48    0.17
  -1 -22   3    3.47    0.17
  -1 -22   3    3.48    0.19
   1 -22  -3    3.52    0.22
   1 -22  -3    3.24    0.25
   1  22  -3    3.32    0.16
  -1  22   3    3.01    0.20
  -1  22   3    3.51    0.20
   1  22  -3    3.23    0.16
   1  22  -3    3.29    0.15
  -1  22   3    3.62    0.26
   0 -22  -3    3.09    0.25
   0 -22  -3    3.00    0.21
   0 -22   3    3.11    0.16
   0  22  -3    2.96    0.12
   0  22  -3    2.96    0.13
   0  22   3    3.19    0.25
   0  22   3    3.16    0.21
   0  22  -3    2.86    0.08
   0  22  -3    3.15    0.08
   1 -22   3   -0.05    0.04
  -1 -22  -3    0.00    0.08
  -1 -22  -3    0.13    0.12
   1  22   3   -0.06    0.10
   1  22   3   -0.06    0.09
  -1  22  -3    0.00    0.03
  -1  22  -3    0.03    0.03
  -2 -22  -3   -0.10    0.10
  -2 -22  -3    0.12    0.10
   2  22   3   -0.08    0.12
   2  22   3   -0.02    0.10
  -3 -22  -3    0.51    0.14
  -3 -22  -3    0.47    0.16
   3  22   3    0.60    0.15
   3  22   3    0.20    0.13
  -4 -22  -3    0.04    0.08
  -4 -22  -3    0.05    0.12
   4  22   3    0.04    0.15
   4  22   3    0.09    0.12
  -5 -22  -3   -0.05    0.11
  -5 -22  -3    0.28    0.16
   5  22   3   -0.05    0.16
   5  22   3    0.13    0.13
  -6 -22  -3    1.07    0.23
  -6 -22  -3    1.09    0.20
   6  22   3    0.65    0.22
   6  22   3    0.71    0.19
  -7 -23   3    1.12    0.21
  -7  23   3    1.23    0.17
  -6 -23   3    0.22    0.13
  -6  23   3   -0.09    0.08
  -5 -23   3    0.21    0.13
   5 -23  -3    0.60    0.12
  -5  23   3    0.47    0.12
  -4 -23   3    0.13    0.10
   4 -23  -3    0.07    0.08
  -4  23   3    0.10    0.11
  -4  23   3    0.20    0.10
   3 -23  -3    3.31    0.26
  -3 -23   3    3.32    0.21
   3 -23  -3    2.82    0.21
  -3  23   3    3.12    0.22
  -3  23   3    3.20    0.24
   3  23  -3    3.20    0.20
   2 -23  -3    1.06    0.15
   2 -23  -3    1.38    0.19
  -2 -23   3    1.13    0.14
  -2  23   3    1.47    0.17
   2  23  -3    1.29    0.13
  -2  23   3    1.32    0.17
  -2  23   3    1.02    0.17
  -1 -23   3    1.05    0.13
   1 -23  -3    0.79    0.13
   1 -23  -3    0.99    0.16
  -1  23   3    0.93    0.17
   1  23  -3    0.81    0.10
  -1  23   3    0.75    0.14
   0 -23  -3    1.45    0.18
   0 -23   3    1.32    0.13
   0 -23  -3    1.00    0.18
   0  23   3    1.18    0.17
   0  23  -3    1.27    0.09
   0  23   3    0.95    0.18
  -1 -23  -3    0.13    0.12
  -1 -23  -3    0.29    0.09
   1 -23   3    0.21    0.06
   1  23   3    0.30    0.14
  -1  23  -3    0.32    0.04
   1  23   3    0.22    0.10
  -1  23  -3    0.31    0.05
  -2 -23  -3   -0.06    0.09
  -2 -23  -3    0.04    0.09
   2  23   3   -0.11    0.09
   2  23   3    0.27    0.15
  -3 -23  -3    0.27    0.15
  -3 -23  -3    0.18    0.11
   3  23   3    0.26    0.16
   3  23   3    0.25    0.12
  -4 -23  -3    0.03    0.11
  -4 -23  -3   -0.17    0.12
   4  23   3    0.31    0.18
   4  23   3    0.11    0.13
  -5 -23  -3   -0.11    0.11
  -5 -23  -3    0.09    0.12
   5  23   3   -0.02    0.16
   5  23   3    0.05    0.13
  -6 -23  -3   -0.23    0.10
  -6 -23  -3    0.29    0.18
   6  23   3    0.18    0.14
   6  23   3    0.05    0.17
  -7 -24   3    0.35    0.14
  -7  24   3    0.11    0.10
  -6 -24   3    2.48    0.27
  -6  24   3    2.19    0.22
  -5 -24   3    0.43    0.13
  -5  24   3    0.47    0.12
   4 -24  -3    0.97    0.15
  -4 -24   3    0.92    0.15
  -4  24   3    0.80    0.16
  -4  24   3    1.15    0.16
  -3 -24   3    0.52    0.12
   3 -24  -3    0.35    0.14
   3 -24  -3    0.40    0.11
   3  24  -3    0.43    0.10
  -3  24   3    0.59    0.12
  -3  24   3    0.42    0.13
  -2 -24   3    2.87    0.20
   2 -24  -3    3.12    0.21
   2 -24  -3    3.18    0.29
   2  24  -3    2.93    0.18
  -2  24   3    3.05    0.22
  -2  24   3    3.08    0.25
  -1 -24   3    0.07    0.07
   1 -24  -3    0.15    0.13
   1 -24  -3    0.08    0.09
   1  24  -3    0.04    0.06
  -1  24   3   -0.09    0.08
  -1  24   3    0.06    0.11
   0 -24   3    0.25    0.07
   0 -24  -3    0.12    0.08
   0 -24  -3    0.12    0.10
   0  24  -3    0.27    0.06
   0  24   3    0.30    0.11
   0  24   3    0.22    0.13
  -1 -24  -3    0.13    0.09
  -1 -24  -3    0.02    0.09
   1 -24   3    0.01    0.05
   1  24   3   -0.02    0.11
  -1  24  -3    0.06    0.04
   1  24   3   -0.06    0.06
  -2 -24  -3    0.24    0.11
  -2 -24  -3    0.47    0.13
   2  24   3    0.33    0.16
   2  24   3    0.24    0.12
  -3 -24  -3    0.17    0.14
  -3 -24  -3    0.23    0.12
   3  24   3    0.12    0.15
   3  24   3    0.42    0.14
  -4 -24  -3    0.40    0.14
  -4 -24  -3    0.83    0.20
   4  24   3    0.73    0.18
   4  24   3    0.46    0.17
  -5 -24  -3   -0.07    0.10
  -5 -24  -3   -0.06    0.14
   5  24   3   -0.01    0.12
   5  24   3   -0.13    0.11
  -6 -25   3    0.38    0.15
  -6  25   3    0.15    0.11
  -5 -25   3    1.04    0.18
  -5  25   3    1.15    0.16
  -4 -25   3    0.44    0.12
  -4  25   3    0.64    0.14
   4  25  -3    0.47    0.12
   3 -25  -3   -0.10    0.07
   3 -25  -3   -0.06    0.11
  -3 -25   3    0.01    0.08
   3  25  -3    0.07    0.08
  -3  25   3   -0.09    0.08
  -3  25   3   -0.03    0.09
   2 -25  -3    0.01    0.08
  -2 -25   3    0.06    0.08
   2 -25  -3    0.23    0.13
  -2  25   3   -0.05    0.10
   2  25  -3    0.01    0.07
  -2  25   3    0.11    0.09
   1 -25  -3    1.10    0.19
   1 -25  -3    1.27    0.16
  -1 -25   3    0.96    0.13
  -1  25   3    1.42    0.20
   1  25  -3    1.08    0.11
  -1  25   3    1.14    0.17
   0 -25  -3    0.54    0.16
   0 -25  -3    0.06    0.09
   0 -25   3    0.24    0.08
   0  25  -3    0.23    0.06
   0  25   3    0.35    0.14
   0  25   3    0.32    0.10
  -1 -25  -3    0.70    0.14
   1 -25   3    0.55    0.09
  -1 -25  -3    0.56    0.16
   1  25   3    0.65    0.18
  -1  25  -3    0.53    0.06
   1  25   3    0.50    0.12
  -2 -25  -3    0.15    0.11
  -2 -25  -3    0.11    0.13
   2  25   3    0.17    0.15
   2  25   3   -0.06    0.10
  -3 -25  -3   -0.02    0.10
  -3 -25  -3   -0.01    0.13
   3  25   3    0.11    0.12
   3  25   3   -0.11    0.13
  -4 -25  -3   -0.11    0.12
  -4 -25  -3   -0.11    0.10
   4  25   3    0.01    0.12
   4  25   3    0.01    0.12
  -5 -25  -3    0.25    0.13
  -5 -25  -3    0.07    0.16
   5  25   3    0.18    0.12
   5  25   3    0.03    0.17
  -6 -26   3    0.03    0.12
  -6  26   3   -0.04    0.11
  -5 -26   3    0.27    0.13
  -5  26   3    0.32    0.12
  -4 -26   3   -0.05    0.09
  -4  26   3   -0.04    0.08
   4  26  -3    0.04    0.08
   3 -26  -3    0.09    0.12
  -3 -26   3    0.49    0.12
   3  26  -3    0.39    0.11
  -3  26   3    0.37    0.12
  -2 -26   3    0.39    0.11
   2 -26  -3    0.05    0.09
   2 -26  -3    0.37    0.12
  -2  26   3    0.24    0.11
   2  26  -3    0.37    0.10
  -2  26   3    0.37    0.14
   1 -26  -3    0.91    0.15
  -1 -26   3    0.85    0.13
   1 -26  -3    0.96    0.19
   1  26  -3    1.14    0.12
  -1  26   3    1.05    0.16
  -1  26   3    1.03    0.18
   0 -26  -3    0.34    0.12
   0 -26  -3    0.43    0.15
   0 -26   3    0.40    0.09
   0  26   3    0.13    0.10
   0  26   3    0.06    0.10
   0  26  -3    0.44    0.07
  -1 -26  -3    0.21    0.11
  -1 -26  -3    0.06    0.12
   1 -26   3    0.07    0.06
   1  26   3    0.29    0.12
   1  26   3    0.10    0.13
  -1  26  -3    0.08    0.04
  -2 -26  -3    0.15    0.12
  -2 -26  -3   -0.04    0.13
   2  26   3    0.09    0.14
   2  26   3    0.01    0.11
  -3 -26  -3    0.05    0.11
  -3 -26  -3    0.09    0.15
   3  26   3   -0.20    0.14
   3  26   3    0.00    0.11
  -4 -26  -3   -0.08    0.11
  -4 -26  -3    0.01    0.15
   4  26   3    0.07    0.13
   4  26   3   -0.07    0.15
  -5 -27   3    0.24    0.13
   5  27  -3    0.40    0.14
  -5  27   3    0.13    0.12
  -4 -27   3    0.11    0.10
  -4  27   3    0.02    0.10
   4  27  -3   -0.06    0.08
  -3 -27   3    0.38    0.12
   3 -27  -3    0.43    0.15
  -3  27   3    0.23    0.11
   3  27  -3    0.49    0.12
   2 -27  -3    0.57    0.16
  -2 -27   3    0.39    0.11
  -2  27   3    0.46    0.13
   2  27  -3    0.44    0.10
   1 -27  -3    0.10    0.12
   1 -27  -3    0.06    0.09
  -1 -27   3   -0.04    0.08
  -1  27   3    0.21    0.11
   1  27  -3    0.13    0.07
  -1  27   3    0.09    0.12
   0 -27   3    0.09    0.08
   0 -27  -3   -0.03    0.12
   0 -27  -3    0.10    0.10
   0  27   3   -0.01    0.12
   0  27  -3    0.03    0.05
   0  27   3    0.15    0.11
  -1 -27  -3    0.59    0.17
  -1 -27  -3    0.50    0.14
   1 -27   3    0.60    0.10
   1  27   3    0.64    0.18
   1  27   3    0.80    0.16
  -1  27  -3    0.56    0.06
  -2 -27  -3    0.11    0.11
  -2 -27  -3   -0.03    0.13
   2  27   3    0.05    0.11
   2  27   3    0.04    0.11
  -3 -27  -3    0.53    0.16
  -3 -27  -3    0.66    0.17
   3  27   3    0.48    0.16
   3  27   3    0.51    0.20
  -4 -27  -3    0.01    0.15
  -4 -27  -3    0.01    0.12
   4  27   3    0.16    0.14
   4  27   3    0.17    0.19
  -4 -28   3    0.21    0.11
  -4  28   3    0.13    0.10
   4  28  -3    0.10    0.10
  -3 -28   3    0.09    0.10
   3 -28  -3    0.36    0.16
  -3  28   3    0.35    0.12
   3  28  -3    0.12    0.09
  -2 -28   3    0.09    0.10
   2 -28  -3    0.07    0.12
   2  28  -3    0.14    0.09
  -2  28   3    0.16    0.11
   1 -28  -3    0.09    0.14
  -1 -28   3    0.10    0.09
   1  28  -3   -0.02    0.06
  -1  28   3   -0.12    0.09
   0 -28   3    0.02    0.08
   0 -28  -3    0.04    0.13
   0  28  -3    0.01    0.05
   0  28   3   -0.03    0.10
  -1 -28  -3    0.04    0.11
  -1 -28  -3    0.17    0.14
   1 -28   3    0.20    0.07
   1  28   3    0.19    0.12
  -2 -28  -3    0.38    0.17
  -2 -28  -3    0.57    0.15
   2  28   3    0.47    0.18
   2  28   3    0.45    0.15
  -3 -28  -3    0.59    0.17
  -3 -28  -3    0.47    0.15
   3  28   3    0.29    0.14
   3  28   3    0.30    0.15
  -3 -29   3    0.05    0.09
  -3  29   3    0.02    0.11
   3  29  -3    0.03    0.09
  -2 -29   3   -0.07    0.09
   2 -29  -3    0.08    0.13
   2  29  -3    0.00    0.08
  -2  29   3    0.14    0.11
  -1 -29   3    0.05    0.09
   1 -29  -3    0.00    0.12
   1  29  -3    0.08    0.07
  -1  29   3   -0.01    0.10
   0 -29   3    0.17    0.09
   0 -29  -3    0.31    0.16
   0  29  -3    0.15    0.06
   0  29   3    0.09    0.11
   1 -29   3    0.41    0.09
  -1 -29  -3    0.35    0.13
   1  29   3    0.38    0.14
  -2 -29  -3   -0.03    0.13
   2  29   3    0.06    0.12
   1 -30  -3    0.02    0.13
  -1 -30   3    0.01    0.08
  -1  30   3   -0.04    0.10
   1  30  -3    0.03    0.07
   0 -30   3    2.29    0.21
   0 -30  -3    2.13    0.26
 -11   0   4   -0.11    0.12
 -11   0   4   -0.09    0.11
 -10   0   4   -0.03    0.12
 -10   0   4    0.07    0.08
  -9   0   4    0.00    0.08
  -9   0   4    0.04    0.10
  -8   0   4    0.41    0.11
  -8   0   4    0.23    0.09
  -7   0   4    0.15    0.08
  -7   0   4    0.09    0.08
  -6   0   4    3.68    0.19
  -6   0   4    4.23    0.24
   6   0  -4    3.80    0.19
   4   0  -4   36.84    0.88
  -4   0   4   35.69    0.88
  -4   0   4   36.69    0.85
   4   0  -4   35.76    0.86
   4   0  -4   36.30    0.84
  -4   0   4   36.46    0.85
   3   0  -4    0.06    0.05
  -3   0   4    0.09    0.05
  -3   0   4    0.05    0.03
   3   0  -4    0.06    0.05
   3   0  -4    0.01    0.03
  -3   0   4    0.01    0.04
   2   0  -4   36.90    0.83
   2   0  -4   36.76    0.82
  -2   0   4   36.11    0.85
   2   0  -4   37.05    0.85
  -2   0   4   35.95    0.82
  -2   0   4   37.10    0.82
   1   0  -4   -0.04    0.03
  -1   0   4    0.00    0.04
   1   0  -4    0.04    0.04
  -1   0   4   -0.03    0.03
  -1   0   4    0.00    0.04
  -1   0   4    0.01    0.02
   1   0  -4    0.05    0.05
   0   0   4    0.67    0.07
   0   0  -4    0.65    0.08
   0   0   4    0.67    0.08
   0   0  -4    0.73    0.08
   0   0  -4    0.64    0.07
   0   0   4    0.72    0.07
   0   0  -4    0.71    0.07
   0   0   4    0.65    0.08
   1   0   4    0.03    0.03
  -1   0  -4   -0.01    0.05
  -1   0  -4    0.01    0.04
   1   0   4   -0.04    0.05
   1   0   4   -0.02    0.03
   1   0   4    0.05    0.04
   2   0   4   10.22    0.30
  -2   0  -4    9.86    0.30
   2   0   4    9.77    0.33
   2   0   4   10.02    0.28
   2   0   4   10.18    0.29
  -2   0  -4    9.85    0.29
  -3   0  -4    0.04    0.05
   3   0   4    0.08    0.06
  -3   0  -4   -0.06    0.04
   3   0   4    0.06    0.04
   3   0   4   -0.04    0.04
   3   0   4   -0.05    0.03
  -4   0  -4    6.22    0.24
   4   0   4    6.57    0.25
  -4   0  -4    6.21    0.25
  -5   0  -4   -0.05    0.07
   5   0   4   -0.01    0.06
  -5   0  -4   -0.09    0.07
  -6   0  -4    1.77    0.17
  -6   0  -4    1.81    0.18
   6   0   4    1.88    0.18
  -7   0  -4   -0.01    0.09
  -7   0  -4   -0.03    0.08
  -8   0  -4   -0.12    0.08
  -9   0  -4    0.09    0.11
 -11  -1   4   -0.01    0.11
 -11  -1   4   -0.06    0.13
 -11   1   4    0.03    0.12
 -11   1   4    0.09    0.11
 -10  -1   4   -0.06    0.10
 -10  -1   4   -0.09    0.11
 -10   1   4    0.00    0.12
 -10   1   4   -0.04    0.07
  -9  -1   4    0.33    0.11
  -9  -1   4    0.36    0.10
  -9   1   4    0.60    0.13
  -9   1   4    0.30    0.13
  -8  -1   4   -0.05    0.10
  -8  -1   4    0.20    0.10
  -8   1   4    0.28    0.10
  -8   1   4    0.13    0.09
  -7  -1   4    3.38    0.20
  -7  -1   4    3.97    0.25
  -7   1   4    3.99    0.22
  -7   1   4    3.25    0.23
  -6  -1   4   20.87    0.58
  -6  -1   4   20.43    0.61
   6   1  -4   20.89    0.57
  -6   1   4   20.76    0.58
  -6   1   4   22.37    0.63
   5  -1  -4   62.88    1.42
  -5  -1   4   63.34    1.42
   5  -1  -4   62.05    1.37
  -5  -1   4   59.05    1.37
   5  -1  -4   62.65    1.40
  -5  -1   4   59.24    1.36
   5   1  -4   60.41    1.36
  -5   1   4   61.73    1.38
  -5   1   4   61.81    1.37
   5   1  -4   62.07    1.41
  -5   1   4   60.94    1.41
  -4  -1   4    5.19    0.21
  -4  -1   4    5.10    0.23
   4  -1  -4    5.25    0.23
   4  -1  -4    5.77    0.22
   4  -1  -4    5.29    0.22
[truncated: 410,566 more chars]
