# Supplementary material for: Crystal structure of 10-ethyl-7-(9-ethyl-9H-carbazol-3-yl)-10H-pheno­thia­zine-3-carbaldehyde
Source: Acta Crystallogr E Crystallogr Commun. 2017 Apr 21;73(Pt 5):726–8. doi: 10.1107/S2056989017005540 (PMC5418793; doi:10.1107/S2056989017005540)
Supplement: Supplementary file 2 [file e-73-00726-Isup2.hkl]

data_I                                                                          
_shelx_title ' in P21/n'                                                        
_shelx_refln_list_code          4                                               
_shelx_F_calc_maximum      422.78                                               
_exptl_crystal_F_000       944.00                                               
_reflns_d_resolution_high  0.8410                                               
                                                                                
loop_                                                                           
 _space_group_symop_operation_xyz                                               
 'x, y, z'                                                                      
 '-x+1/2, y+1/2, -z+1/2'                                                        
 '-x, -y, -z'                                                                   
 'x-1/2, -y-1/2, z-1/2'                                                         
                                                                                
_cell_length_a     9.4677                                                       
_cell_length_b    25.7169                                                       
_cell_length_c     9.5704                                                       
_cell_angle_alpha  90.000                                                       
_cell_angle_beta  103.681                                                       
_cell_angle_gamma  90.000                                                       
                                                                                
_shelx_F_squared_multiplier     1.000                                           
                                                                                
loop_                                                                           
 _refln_index_h                                                                 
 _refln_index_k                                                                 
 _refln_index_l                                                                 
 _refln_F_squared_calc                                                          
 _refln_F_squared_meas                                                          
 _refln_F_squared_sigma                                                         
 _refln_observed_status                                                         
   2   0   0       7267.88       7228.99        76.07 o                         
   4   0   0       2510.74       2399.44        31.62 o                         
   6   0   0        418.69        395.45        20.23 o                         
   8   0   0         63.98         73.68        13.73 o                         
  10   0   0        281.73        266.45        23.65 o                         
   1   1   0       7144.34       7081.35        72.45 o                         
   2   1   0        233.27        268.66         4.21 o                         
   3   1   0        118.06        126.18         3.56 o                         
   4   1   0          5.48          2.29         2.01 o                         
   5   1   0       1070.87       1148.87        14.12 o                         
   6   1   0        337.49        320.85         8.68 o                         
   7   1   0       1047.41        991.23        17.36 o                         
   8   1   0       1226.90       1230.49        26.27 o                         
   9   1   0          0.49          3.52         6.41 o                         
  10   1   0        136.24        125.38        12.67 o                         
   1   2   0      29769.09      26701.18       545.12 o                         
   2   2   0       4979.92       4921.40        35.35 o                         
   3   2   0         35.82         44.48         2.43 o                         
   4   2   0        161.25        170.75         4.59 o                         
   5   2   0          6.49          6.27         2.16 o                         
   6   2   0        543.95        535.53        10.78 o                         
   7   2   0         57.91         55.95         5.34 o                         
   8   2   0         26.36         32.37         6.90 o                         
   9   2   0        205.19        185.22        13.18 o                         
  10   2   0        177.52        164.39        13.52 o                         
   1   3   0       1098.92       1003.62         7.84 o                         
   2   3   0        955.09        990.28         8.79 o                         
   3   3   0       2844.24       2829.07        22.79 o                         
   4   3   0       1030.99       1100.15        12.11 o                         
   5   3   0        160.59        151.06         5.35 o                         
   6   3   0        902.43        926.56        14.54 o                         
   7   3   0       2065.88       2029.04        27.34 o                         
   8   3   0        145.67        136.76         8.93 o                         
   9   3   0          0.05         -7.16         6.19 o                         
  10   3   0         22.93         34.32         9.28 o                         
   0   4   0        630.92        624.90         6.05 o                         
   1   4   0       1261.98       1215.87         9.05 o                         
   2   4   0       2015.29       1939.85        14.93 o                         
   3   4   0       1669.26       1761.84        15.66 o                         
   4   4   0       1151.28       1104.63        12.04 o                         
   5   4   0        768.23        823.80        10.89 o                         
   6   4   0          0.84          3.56         3.47 o                         
   7   4   0        214.07        219.92         9.41 o                         
   8   4   0          7.30         -0.12         4.33 o                         
   9   4   0         82.02         73.99         9.57 o                         
  10   4   0        152.72        163.83        14.02 o                         
   1   5   0       9567.88       9133.73        54.37 o                         
   2   5   0        628.53        590.42         6.30 o                         
   3   5   0       1122.28       1200.43        11.25 o                         
   4   5   0          0.52          4.46         2.07 o                         
   5   5   0        253.67        262.69         6.11 o                         
   6   5   0        617.90        674.64        12.36 o                         
   7   5   0         28.95         41.15         5.43 o                         
   8   5   0         37.66         40.50         7.50 o                         
   9   5   0         32.07         39.72         8.90 o                         
  10   5   0          3.66          5.01         8.35 o                         
   0   6   0        807.10        701.89         8.04 o                         
   1   6   0        325.06        324.13         3.64 o                         
   2   6   0        265.05        267.77         3.88 o                         
   3   6   0        211.01        217.25         4.82 o                         
   4   6   0       1553.34       1577.90        15.58 o                         
   5   6   0          4.21          1.74         2.20 o                         
   6   6   0       2138.65       2045.34        24.16 o                         
   7   6   0         58.59         81.14         6.33 o                         
   8   6   0        805.05        783.50        16.99 o                         
   9   6   0          0.96         -3.69         6.31 o                         
  10   6   0         99.60        119.25        14.55 o                         
   1   7   0       3182.41       3166.62        20.05 o                         
   2   7   0          7.61          6.43         1.25 o                         
   3   7   0       2413.57       2495.83        19.82 o                         
   4   7   0          1.70          3.25         2.05 o                         
   5   7   0         56.20         85.37         4.21 o                         
   6   7   0         40.71         40.28         4.71 o                         
   7   7   0       1150.29       1200.56        19.65 o                         
   8   7   0        161.69        158.82        13.07 o                         
   9   7   0         12.92          6.38         6.75 o                         
  10   7   0         11.40         10.94        15.16 o                         
   0   8   0       2679.98       2627.73        23.52 o                         
   1   8   0       1008.20        997.31         8.10 o                         
   2   8   0       2094.11       2163.16        16.30 o                         
   3   8   0       1641.36       1774.72        14.62 o                         
   4   8   0         66.31         75.80         3.83 o                         
   5   8   0        832.47        824.69        11.24 o                         
   6   8   0         24.65         27.50         4.51 o                         
   7   8   0          5.30          8.18         4.19 o                         
   8   8   0         22.23         11.96         5.37 o                         
   9   8   0         36.77         50.10         8.90 o                         
  10   8   0          2.32          9.78        10.27 o                         
   1   9   0       1323.35       1254.12         9.81 o                         
   2   9   0        195.20        223.17         3.95 o                         
   3   9   0        795.08        715.80         7.97 o                         
   4   9   0        173.44        168.51         4.93 o                         
   5   9   0        588.70        518.77         8.74 o                         
   6   9   0         11.08          5.58         5.04 o                         
   7   9   0          0.64         -6.06         4.04 o                         
   8   9   0         38.71         35.36         7.50 o                         
   9   9   0         30.64         27.97         9.03 o                         
  10   9   0          3.95         17.56        10.53 o                         
   0  10   0        307.39        407.71         6.70 o                         
   1  10   0         46.82         52.44         2.24 o                         
   2  10   0         20.38         21.76         1.92 o                         
   3  10   0         96.60        131.34         3.58 o                         
   4  10   0       4040.44       4204.50        30.79 o                         
   5  10   0         33.35         32.67         4.68 o                         
   6  10   0        696.39        663.97        13.20 o                         
   7  10   0         83.07         69.91         6.42 o                         
   8  10   0        207.64        229.95        13.44 o                         
   9  10   0         22.83         33.54         9.36 o                         
  10  10   0        234.54        251.39        19.47 o                         
   1  11   0        245.71        290.99         4.19 o                         
   2  11   0        223.27        207.94         3.89 o                         
   3  11   0       1407.40       1398.55        12.78 o                         
   4  11   0        801.21        833.43        11.24 o                         
   5  11   0        172.28        161.46         5.74 o                         
   6  11   0        100.12        114.49         6.86 o                         
   7  11   0         51.75         28.17         6.48 o                         
   8  11   0         27.75         22.27         7.82 o                         
   9  11   0        186.62        208.45        28.17 o                         
  10  11   0        204.21        194.22        22.41 o                         
   0  12   0      16037.45      17040.08       134.14 o                         
   1  12   0       5839.15       6387.76        38.03 o                         
   2  12   0        168.64        160.69         3.70 o                         
   3  12   0         21.00         15.31         2.17 o                         
   4  12   0        815.56        812.87        10.27 o                         
   5  12   0        820.77        820.15        11.43 o                         
   6  12   0        148.06        137.04         7.40 o                         
   7  12   0          0.74         -2.88         4.51 o                         
   8  12   0         10.45         11.51         6.57 o                         
   9  12   0         16.42         24.34        10.88 o                         
  10  12   0         55.91         54.44        12.20 o                         
   1  13   0       3340.18       3579.59        23.25 o                         
   2  13   0        129.60        171.89         3.98 o                         
   3  13   0        422.44        403.39         6.12 o                         
   4  13   0         29.48         19.04         2.54 o                         
   5  13   0        996.72        952.17        13.54 o                         
   6  13   0        187.26        198.42         8.75 o                         
   7  13   0         45.31         61.15         7.29 o                         
   8  13   0        316.67        331.80        19.07 o                         
   9  13   0        167.09        176.72        16.38 o                         
   0  14   0         57.62         82.98         4.46 o                         
   1  14   0        103.30        176.95         5.47 o                         
   2  14   0       1150.85       1246.12        11.86 o                         
   3  14   0          5.85          8.20         2.08 o                         
   4  14   0         38.13         35.78         3.91 o                         
   5  14   0        583.95        601.60        11.04 o                         
   6  14   0        602.23        607.66        13.42 o                         
   7  14   0          2.72         -8.05         5.37 o                         
   8  14   0        110.90        131.99        13.02 o                         
   9  14   0          0.01         -8.14         8.91 o                         
   1  15   0         22.54         24.11         2.19 o                         
   2  15   0        415.17        451.74         6.13 o                         
   3  15   0        121.09        123.95         4.32 o                         
   4  15   0        170.74        170.46         5.85 o                         
   5  15   0        181.09        180.21         7.32 o                         
   6  15   0        739.32        724.89        14.57 o                         
   7  15   0          9.36          2.39         6.23 o                         
   8  15   0        320.67        330.29        21.05 o                         
   9  15   0          0.73          8.79         9.32 o                         
   0  16   0        743.17        719.16        11.35 o                         
   1  16   0         11.60         16.47         2.26 o                         
   2  16   0         56.38         48.16         2.89 o                         
   3  16   0         17.25         16.80         2.35 o                         
   4  16   0       1160.03       1112.92        13.95 o                         
   5  16   0        112.46        127.40         6.99 o                         
   6  16   0         54.29         66.31         6.32 o                         
   7  16   0         66.86         69.71        10.91 o                         
   8  16   0         84.93         92.44        12.52 o                         
   9  16   0         22.66         30.36        15.43 o                         
   1  17   0         81.24         87.98         3.62 o                         
   2  17   0        188.17        201.84         4.89 o                         
   3  17   0        221.06        209.82         5.81 o                         
   4  17   0        518.34        479.65         9.15 o                         
   5  17   0          6.20          3.57         3.53 o                         
   6  17   0        791.73        799.29        20.70 o                         
   7  17   0        101.31         84.08        14.79 o                         
   8  17   0         24.81         21.72        10.52 o                         
   9  17   0         67.00         34.47        15.24 o                         
   0  18   0         18.91         28.56         4.53 o                         
   1  18   0         15.89          9.79         2.49 o                         
   2  18   0          0.18          0.84         2.02 o                         
   3  18   0          7.10         10.40         2.89 o                         
   4  18   0        164.18        167.74         6.55 o                         
   5  18   0          6.85          2.15         3.69 o                         
   6  18   0        918.15        906.90        32.92 o                         
   7  18   0         32.22         43.88        12.14 o                         
   8  18   0         32.66         57.48        15.71 o                         
   1  19   0        507.62        496.86         8.06 o                         
   2  19   0        427.85        439.18         8.42 o                         
   3  19   0        739.21        729.11        10.75 o                         
   4  19   0       1227.07       1194.13        15.39 o                         
   5  19   0          0.46          5.95         3.90 o                         
   6  19   0        165.67        153.53        12.06 o                         
   7  19   0       1410.10       1367.49        41.15 o                         
   8  19   0          5.43          6.36         8.98 o                         
   0  20   0        212.68        233.80         8.90 o                         
   1  20   0        397.08        406.93         7.70 o                         
   2  20   0        658.91        615.18         9.47 o                         
   3  20   0        464.46        474.75         8.89 o                         
   4  20   0        200.33        204.92         7.23 o                         
   5  20   0          7.04          0.10         5.70 o                         
   6  20   0        287.37        293.01        15.32 o                         
   7  20   0         71.85         64.42        10.22 o                         
   8  20   0         76.10         83.73        20.53 o                         
   1  21   0         41.83         50.82         3.96 o                         
   2  21   0         18.58         18.15         3.18 o                         
   3  21   0        177.04        187.57         7.07 o                         
   4  21   0        216.50        235.46         9.03 o                         
   5  21   0         67.25         53.56         8.44 o                         
   6  21   0         26.29         47.75         9.07 o                         
   7  21   0         16.05         17.11         9.47 o                         
   0  22   0       2091.44       2019.25        28.80 o                         
   1  22   0        457.66        444.89         8.46 o                         
   2  22   0         30.18         31.55         4.04 o                         
   3  22   0        366.30        356.96         8.86 o                         
   4  22   0        435.16        446.02        14.91 o                         
   5  22   0         64.24         60.65        10.13 o                         
   6  22   0        107.63         96.46        10.99 o                         
   7  22   0          2.08          2.51        10.28 o                         
   1  23   0        173.48        177.08         6.86 o                         
   2  23   0         39.17         23.79         3.86 o                         
   3  23   0        136.75        154.53         8.98 o                         
   4  23   0          0.46         -4.12         5.75 o                         
   5  23   0        166.93        182.48        11.72 o                         
   6  23   0          3.08          1.96         7.55 o                         
   7  23   0        144.78        189.86        15.02 o                         
   0  24   0         80.82        109.61        10.57 o                         
   1  24   0        446.12        371.19         9.70 o                         
   2  24   0         81.73         62.69         6.85 o                         
   3  24   0         18.64          2.88         5.99 o                         
   4  24   0         25.44         19.65         6.89 o                         
   5  24   0         32.51         32.87         8.76 o                         
   6  24   0         17.05         22.09        12.11 o                         
   1  25   0         71.28         88.62         7.46 o                         
   2  25   0         48.20         38.55         6.15 o                         
   3  25   0          0.87         -1.43         5.61 o                         
   4  25   0         69.69         80.41         8.91 o                         
   5  25   0        124.09        147.55        12.62 o                         
   6  25   0          8.93          8.60         6.98 o                         
   0  26   0        267.39        246.17        19.32 o                         
   1  26   0          5.76          4.16         7.93 o                         
   2  26   0          9.88         17.85         6.05 o                         
   3  26   0         15.78         26.31         6.73 o                         
   4  26   0         60.17         79.39         8.97 o                         
   5  26   0         12.08         19.99         7.22 o                         
   1  27   0          9.41         11.78         6.50 o                         
   2  27   0         56.71         58.04         8.51 o                         
   3  27   0          9.70          7.66         8.08 o                         
   4  27   0          4.93         13.58        13.27 o                         
   5  27   0          1.50        -10.32         9.26 o                         
   0  28   0         10.80          9.23         9.87 o                         
   1  28   0          0.99          4.41         7.93 o                         
   2  28   0        123.29        110.28        10.80 o                         
   3  28   0         18.12         12.91        13.14 o                         
   4  28   0         98.76        102.49        12.38 o                         
   1  29   0         40.77         37.48         8.01 o                         
   2  29   0          5.39          6.94         7.39 o                         
   3  29   0        245.66        281.49        18.12 o                         
   0  30   0          7.81         15.11        11.29 o                         
   1  30   0         42.36         68.98         9.51 o                         
   2  30   0          3.99          0.68         7.04 o                         
 -11   0   1         35.35         46.61        13.45 o                         
  -9   0   1          1.71          1.53         9.01 o                         
  -7   0   1        230.79        234.94        12.57 o                         
  -5   0   1       2462.84       2274.65        28.63 o                         
  -3   0   1      15122.87      14959.51       138.74 o                         
  -1   0   1        856.34        759.03        13.76 o                         
   1   0   1         25.42         14.98         1.53 o                         
   3   0   1        417.96        420.29        11.01 o                         
   5   0   1       2345.65       2446.10        34.09 o                         
   7   0   1       1200.01       1168.31        27.88 o                         
   9   0   1        364.26        470.38        25.82 o                         
 -11   1   1         48.18         35.68        10.20 o                         
 -10   1   1         40.08         42.73        10.04 o                         
  -9   1   1          1.35         -9.96         6.64 o                         
  -8   1   1        222.37        232.65        12.87 o                         
  -7   1   1         24.62         25.87         3.82 o                         
  -6   1   1        520.06        527.51         9.43 o                         
  -5   1   1        116.00        131.73         4.77 o                         
  -4   1   1        798.72        778.05         9.69 o                         
  -3   1   1       5112.36       5048.30        37.62 o                         
  -2   1   1      10665.40      10446.36        65.30 o                         
  -1   1   1       1826.92       1818.63        11.96 o                         
   0   1   1        398.06        305.95        12.45 o                         
   1   1   1        132.01        117.55         3.97 o                         
   2   1   1       2784.56       2755.60        22.50 o                         
   3   1   1       1223.18       1237.47        12.71 o                         
   4   1   1        362.23        333.85         6.36 o                         
   5   1   1          3.53         -1.14         2.52 o                         
   6   1   1          0.63          4.34         3.85 o                         
   7   1   1          5.98         12.55         4.55 o                         
   8   1   1          2.15         -3.11         7.48 o                         
   9   1   1        715.30        735.21        21.90 o                         
  10   1   1        253.48        260.27        16.29 o                         
 -11   2   1         21.09         20.18        10.35 o                         
 -10   2   1          0.31          0.68         8.06 o                         
  -9   2   1          3.57          3.27         7.28 o                         
  -8   2   1         69.52         70.15         9.24 o                         
  -7   2   1        135.33        122.82         7.45 o                         
  -6   2   1        312.25        330.71         8.08 o                         
  -5   2   1         62.32         60.62         3.77 o                         
  -4   2   1        824.38        806.95         9.91 o                         
  -3   2   1        498.50        491.22         6.29 o                         
  -2   2   1        158.38        160.02         3.11 o                         
  -1   2   1         59.71         51.57         2.14 o                         
   0   2   1         58.32         48.60         1.16 o                         
   1   2   1         85.01         88.67         2.00 o                         
   2   2   1       1644.41       1679.18        14.79 o                         
   3   2   1         43.73         39.03         2.52 o                         
   4   2   1        540.57        521.75         8.20 o                         
   5   2   1        263.51        263.79         6.45 o                         
   6   2   1         34.32         21.05         4.40 o                         
   7   2   1        249.59        264.64         9.75 o                         
   8   2   1          0.10         -1.54         4.76 o                         
   9   2   1         80.93         98.79        13.87 o                         
  10   2   1         74.05         81.97        11.12 o                         
 -11   3   1          1.77          9.19         8.57 o                         
 -10   3   1        150.27        146.75        15.63 o                         
  -9   3   1         13.03         12.56         6.92 o                         
  -8   3   1        598.81        581.09        18.01 o                         
  -7   3   1        141.42        153.40         8.10 o                         
  -6   3   1         20.65          9.52         2.99 o                         
  -5   3   1       1028.37       1108.16        14.29 o                         
  -4   3   1         90.44        143.38         6.59 o                         
  -3   3   1        684.37        654.24         7.60 o                         
  -2   3   1      10875.91      10643.97        69.84 o                         
  -1   3   1          1.04          0.38         0.82 o                         
   0   3   1         18.01         15.57         1.57 o                         
   1   3   1         10.01          9.34         1.23 o                         
   2   3   1       4540.49       4458.12        34.54 o                         
   3   3   1        672.92        657.10         8.29 o                         
   4   3   1       2527.40       2486.56        23.14 o                         
   5   3   1        572.32        557.75        11.43 o                         
   6   3   1         77.95         73.68         5.47 o                         
   7   3   1        186.89        201.93         9.44 o                         
   8   3   1         60.19         66.05         7.84 o                         
   9   3   1        253.22        285.57        15.84 o                         
  10   3   1          6.48          3.10         9.07 o                         
 -11   4   1        249.40        278.51        20.22 o                         
 -10   4   1          3.65         -8.48         5.65 o                         
  -9   4   1        199.80        217.77        13.49 o                         
  -8   4   1          7.16          5.35         5.03 o                         
  -7   4   1         40.64         32.30         4.94 o                         
  -6   4   1         11.82          8.69         3.20 o                         
  -5   4   1         49.01         39.33         3.25 o                         
  -4   4   1        210.37        226.99         4.93 o                         
  -3   4   1        548.48        561.52         6.93 o                         
  -2   4   1         81.04         79.42         2.90 o                         
  -1   4   1       2032.69       2025.50        13.81 o                         
   0   4   1          0.31          0.55         0.85 o                         
   1   4   1       1357.39       1425.76        10.64 o                         
   2   4   1         59.65         61.94         2.76 o                         
   3   4   1       2111.63       2188.92        18.64 o                         
   4   4   1        229.07        211.77         5.20 o                         
   5   4   1        152.04        133.72         5.10 o                         
   6   4   1         85.01         75.48         6.27 o                         
   7   4   1         30.03         28.71         5.32 o                         
   8   4   1         15.07          8.08         5.17 o                         
   9   4   1         12.76         15.65         7.91 o                         
  10   4   1          0.16          6.20         9.87 o                         
 -10   5   1         37.31         28.52         8.70 o                         
  -9   5   1         55.62         64.83         9.42 o                         
  -8   5   1         19.05         11.15         5.43 o                         
  -7   5   1         23.25         16.97         4.37 o                         
  -6   5   1         37.16         37.94         4.14 o                         
  -5   5   1        676.63        711.60        10.20 o                         
  -4   5   1        118.34        118.19         4.16 o                         
  -3   5   1        920.11        881.29         9.29 o                         
  -2   5   1        152.64        138.38         2.89 o                         
  -1   5   1        615.28        608.95         5.69 o                         
   0   5   1        191.94        169.01         2.51 o                         
   1   5   1       1480.22       1383.72         9.88 o                         
   2   5   1         29.21         21.63         1.86 o                         
   3   5   1        197.86        175.34         3.99 o                         
   4   5   1          9.87         -0.29         1.99 o                         
   5   5   1         38.56         68.85         4.06 o                         
   6   5   1        137.84        124.20         6.45 o                         
   7   5   1         27.68         25.22         5.14 o                         
   8   5   1        439.70        406.90        12.64 o                         
   9   5   1          7.23         10.89         7.80 o                         
  10   5   1          0.42         -8.73         9.81 o                         
 -10   6   1          3.10          3.81         7.98 o                         
  -9   6   1        273.91        277.83        18.27 o                         
  -8   6   1         67.00         56.66         6.15 o                         
  -7   6   1        569.86        571.75        13.21 o                         
  -6   6   1       1331.62       1365.58        20.97 o                         
  -5   6   1        213.32        196.83         5.80 o                         
  -4   6   1        563.98        621.30         8.31 o                         
  -3   6   1        903.08        865.79         9.19 o                         
  -2   6   1        331.30        308.25         4.44 o                         
  -1   6   1        472.82        430.59         4.80 o                         
   0   6   1       1338.31       1252.63         9.43 o                         
   1   6   1       3871.55       3812.87        23.88 o                         
   2   6   1       3517.64       3598.58        30.90 o                         
   3   6   1       2768.08       2739.17        22.41 o                         
   4   6   1       4738.31       5113.96        39.64 o                         
   5   6   1        283.72        258.27         6.21 o                         
   6   6   1          4.58          3.39         3.17 o                         
   7   6   1        227.08        245.29        12.21 o                         
   8   6   1          4.08         11.97         5.26 o                         
   9   6   1        455.90        452.44        17.42 o                         
  10   6   1          4.29         17.86        10.73 o                         
 -10   7   1          1.75          3.63         7.71 o                         
  -9   7   1         25.09         22.15         7.87 o                         
  -8   7   1        173.24        181.61         9.81 o                         
  -7   7   1        273.96        274.00        10.43 o                         
  -6   7   1          7.32          6.34         3.67 o                         
  -5   7   1         35.44         41.67         3.20 o                         
  -4   7   1        366.12        370.40         6.40 o                         
  -3   7   1        149.52        148.35         4.09 o                         
  -2   7   1       1221.97       1218.11        10.60 o                         
  -1   7   1       2243.34       2167.44        15.34 o                         
   0   7   1        489.67        523.90         5.27 o                         
   1   7   1        179.78        192.03         2.60 o                         
   2   7   1       1911.19       1856.16        15.42 o                         
   3   7   1        979.15       1037.35        10.78 o                         
   4   7   1       1209.86       1237.64        13.26 o                         
   5   7   1        924.78        990.97        12.41 o                         
   6   7   1        113.53        114.38         6.69 o                         
   7   7   1          3.80         -4.94         4.26 o                         
   8   7   1       1327.14       1323.36        29.84 o                         
   9   7   1          2.96          7.67         7.20 o                         
  10   7   1        188.35        232.49        18.36 o                         
 -10   8   1        233.32        249.83        21.36 o                         
  -9   8   1         21.03          4.63         7.80 o                         
  -8   8   1        217.39        226.32        10.71 o                         
  -7   8   1         17.61          7.61         7.39 o                         
  -6   8   1         83.79         93.33         6.56 o                         
  -5   8   1         23.92         27.24         2.97 o                         
  -4   8   1       1193.97       1275.90        13.18 o                         
  -3   8   1        160.45        142.11         3.95 o                         
  -2   8   1          0.55         -1.56         1.45 o                         
  -1   8   1        232.65        250.54         4.14 o                         
   0   8   1         24.72         16.43         1.34 o                         
   1   8   1        416.73        424.14         4.24 o                         
   2   8   1       2267.97       2357.68        19.04 o                         
   3   8   1        511.36        647.54         8.64 o                         
   4   8   1          2.51          1.93         1.83 o                         
   5   8   1          8.13          8.90         2.65 o                         
   6   8   1        417.38        386.24        10.09 o                         
   7   8   1         28.61         25.20         4.96 o                         
   8   8   1        696.33        741.14        20.00 o                         
   9   8   1         19.32         16.84         8.91 o                         
  10   8   1         36.35         31.22        10.98 o                         
 -10   9   1        248.35        249.85        18.69 o                         
  -9   9   1         76.17         80.37        11.75 o                         
  -8   9   1        160.00        159.05         9.47 o                         
  -7   9   1          2.12          5.65         4.33 o                         
  -6   9   1       2068.91       2058.74        26.69 o                         
  -5   9   1        216.38        245.89         6.05 o                         
  -4   9   1        902.86        948.46        10.53 o                         
  -3   9   1          2.36          1.89         1.65 o                         
  -2   9   1       1817.74       1757.83        13.96 o                         
  -1   9   1         13.23         12.01         1.64 o                         
   0   9   1        368.17        380.66         4.54 o                         
   1   9   1          0.64          1.74         0.88 o                         
   2   9   1       1849.13       1786.72        18.03 o                         
   3   9   1        161.33        181.39         5.10 o                         
   4   9   1         56.94         72.53         3.49 o                         
   5   9   1         30.22         29.37         3.29 o                         
   6   9   1        496.83        485.59        10.96 o                         
   7   9   1        204.68        218.65         9.53 o                         
   8   9   1         74.02         75.08         9.42 o                         
   9   9   1          9.38          5.90         8.68 o                         
  10   9   1          7.26         20.26        10.88 o                         
 -10  10   1          1.08         -2.31         8.19 o                         
  -9  10   1        347.63        362.23        24.22 o                         
  -8  10   1        209.43        201.31        10.49 o                         
  -7  10   1        821.03        786.02        15.98 o                         
  -6  10   1          1.84          9.02         3.75 o                         
  -5  10   1        590.28        569.52         9.31 o                         
  -4  10   1        213.98        219.53         5.08 o                         
  -3  10   1        266.55        264.46         4.99 o                         
  -2  10   1         76.00         79.22         3.08 o                         
  -1  10   1        367.67        337.64         4.71 o                         
   0  10   1        779.46        789.92         7.30 o                         
   1  10   1       1801.84       1686.65        12.81 o                         
   2  10   1         18.50          9.51         1.59 o                         
   3  10   1        203.54        193.98         4.12 o                         
   4  10   1          0.04          2.74         1.93 o                         
   5  10   1        427.08        438.25         8.84 o                         
   6  10   1          1.86         -2.14         3.43 o                         
   7  10   1         22.74         20.89         5.12 o                         
   8  10   1         48.46         47.06         8.01 o                         
   9  10   1        222.27        268.87        18.58 o                         
  10  10   1         13.37         14.24        16.78 o                         
 -10  11   1          3.47         -6.85        10.24 o                         
  -9  11   1          2.97          5.67         7.39 o                         
  -8  11   1         78.33         79.66         8.73 o                         
  -7  11   1        196.88        192.98         9.89 o                         
  -6  11   1         53.82         41.69         5.14 o                         
  -5  11   1        374.16        393.82         8.91 o                         
  -4  11   1        159.41        171.21         5.10 o                         
  -3  11   1        234.48        255.56         4.99 o                         
  -2  11   1        570.96        548.42         6.83 o                         
  -1  11   1       5320.49       5549.51        34.79 o                         
   0  11   1        539.65        599.04         6.10 o                         
   1  11   1       1703.99       1817.83        14.02 o                         
   2  11   1        411.59        421.75         6.64 o                         
   3  11   1         84.66        112.87         3.66 o                         
   4  11   1         17.90         17.57         2.38 o                         
   5  11   1        665.53        660.95        10.96 o                         
   6  11   1          7.91          0.08         3.80 o                         
   7  11   1         50.95         55.71         5.78 o                         
   8  11   1        151.32        172.84        23.97 o                         
   9  11   1         39.48         41.92        10.53 o                         
 -10  12   1         13.33         19.92        10.73 o                         
  -9  12   1          1.57          7.05         8.45 o                         
  -8  12   1         51.25         77.56         9.54 o                         
  -7  12   1        313.21        327.28        11.84 o                         
  -6  12   1          9.05         12.45         3.87 o                         
  -5  12   1          0.19          3.58         3.12 o                         
  -4  12   1         18.21         20.74         2.58 o                         
  -3  12   1       1363.63       1404.95        13.43 o                         
  -2  12   1        201.79        231.57         4.59 o                         
  -1  12   1        786.10        815.13         8.27 o                         
   0  12   1        156.88        201.89         4.07 o                         
   1  12   1         11.15         10.80         1.65 o                         
   2  12   1          1.84          1.50         1.31 o                         
   3  12   1        875.44        847.72         9.15 o                         
   4  12   1          2.54          3.98         1.85 o                         
   5  12   1        121.26        110.06         7.40 o                         
   6  12   1        376.94        386.72         9.91 o                         
   7  12   1        179.56        155.99        10.72 o                         
   8  12   1         81.37         71.56        11.34 o                         
   9  12   1        573.11        609.13        23.59 o                         
 -10  13   1         29.97         28.98        12.25 o                         
  -9  13   1          1.37          3.61         8.58 o                         
  -8  13   1        187.51        233.83        13.77 o                         
  -7  13   1         54.23         57.04         6.10 o                         
  -6  13   1       1028.77       1046.35        17.52 o                         
  -5  13   1          6.82          3.93         2.93 o                         
  -4  13   1        463.99        414.67         7.26 o                         
  -3  13   1        156.67        173.65         4.83 o                         
  -2  13   1       1924.61       1957.65        15.57 o                         
  -1  13   1         26.94         39.38         2.34 o                         
   0  13   1        183.16        157.09         3.73 o                         
   1  13   1          0.10         -0.52         1.10 o                         
   2  13   1       1755.79       1804.89        22.95 o                         
   3  13   1        405.77        465.16         6.55 o                         
   4  13   1        149.17        141.85         6.13 o                         
   5  13   1          8.01          4.50         2.86 o                         
   6  13   1        125.32        144.03         8.74 o                         
   7  13   1         22.08         22.72         6.52 o                         
   8  13   1        265.03        287.12        23.28 o                         
   9  13   1         55.85         62.04        12.68 o                         
  -9  14   1         42.18         34.83        11.18 o                         
  -8  14   1         27.95         27.74         7.22 o                         
  -7  14   1         16.57         16.00         5.23 o                         
  -6  14   1        188.08        190.90         8.17 o                         
  -5  14   1        416.05        414.79         9.03 o                         
  -4  14   1        390.16        387.89         7.63 o                         
  -3  14   1         12.25         16.96         2.33 o                         
  -2  14   1        134.97        116.54         3.85 o                         
  -1  14   1         46.19         53.29         2.65 o                         
   0  14   1         20.41         22.02         2.18 o                         
   1  14   1        841.98        818.98         8.63 o                         
   2  14   1         74.39         80.45         2.81 o                         
   3  14   1         85.73        108.55         3.90 o                         
   4  14   1         60.18         55.11         3.31 o                         
   5  14   1        222.92        220.88         6.86 o                         
   6  14   1          1.37         -6.31         4.21 o                         
   7  14   1         35.38         35.28         7.84 o                         
   8  14   1        153.12        163.19        14.92 o                         
   9  14   1         19.92         28.13        10.56 o                         
  -9  15   1          3.45         -2.95        10.09 o                         
  -8  15   1         60.71         49.55        10.83 o                         
  -7  15   1         71.98         56.99         8.56 o                         
  -6  15   1         54.98         59.51         5.61 o                         
  -5  15   1        293.11        272.94         8.16 o                         
  -4  15   1         46.68         39.08         3.77 o                         
  -3  15   1         52.01         60.24         3.63 o                         
  -2  15   1         39.77         50.27         2.92 o                         
  -1  15   1          6.08          6.56         1.82 o                         
   0  15   1         38.43         21.29         2.21 o                         
   1  15   1         60.97         61.41         2.93 o                         
   2  15   1        582.56        569.55         7.00 o                         
   3  15   1        628.03        614.43         7.73 o                         
   4  15   1        221.12        199.98         5.54 o                         
   5  15   1        178.44        163.74        13.11 o                         
   6  15   1         66.78         61.65         6.25 o                         
   7  15   1          6.47         -1.89         6.92 o                         
   8  15   1         74.37         96.52        12.82 o                         
   9  15   1         69.47         75.60        13.07 o                         
  -9  16   1        110.93        104.88        14.65 o                         
  -8  16   1         50.40         63.13        11.65 o                         
  -7  16   1         47.88         45.29        11.01 o                         
  -6  16   1        184.69        182.03         8.93 o                         
  -5  16   1         10.80         10.56         3.83 o                         
  -4  16   1        135.49        131.50         5.96 o                         
  -3  16   1       1236.76       1208.17        16.41 o                         
  -2  16   1        561.32        597.85         7.79 o                         
  -1  16   1        495.73        471.61         6.46 o                         
   0  16   1        596.37        592.32         7.45 o                         
   1  16   1        502.15        482.77         7.00 o                         
   2  16   1          2.19          3.94         1.61 o                         
   3  16   1        849.37        811.35         9.06 o                         
   4  16   1        258.64        256.75         6.11 o                         
   5  16   1         77.59         85.94         8.72 o                         
   6  16   1         66.51         58.91        12.11 o                         
   7  16   1         38.54         43.84         9.44 o                         
   8  16   1         27.81         27.46         9.76 o                         
   9  16   1         53.83         44.29        15.45 o                         
  -9  17   1         40.24         45.56        17.21 o                         
  -8  17   1          0.04         -5.54         7.78 o                         
  -7  17   1         51.55         66.81         9.10 o                         
  -6  17   1         53.74         68.66         6.40 o                         
  -5  17   1        552.76        512.95        10.60 o                         
  -4  17   1         12.88         11.69         4.52 o                         
  -3  17   1         13.63         18.00         3.31 o                         
  -2  17   1        356.00        356.73         6.79 o                         
  -1  17   1        165.04        171.03         4.91 o                         
   0  17   1          0.07          4.98         2.21 o                         
   1  17   1          0.01          1.86         1.84 o                         
   2  17   1        192.48        180.39         4.77 o                         
   3  17   1         51.07         55.45         3.10 o                         
   4  17   1         71.39         61.24         4.06 o                         
   5  17   1        146.80        146.80         7.83 o                         
   6  17   1         85.82         93.18         9.35 o                         
   7  17   1         29.95         38.23         8.69 o                         
   8  17   1         17.69         14.86         8.90 o                         
  -9  18   1        168.73        172.59        16.93 o                         
  -8  18   1         40.70         44.42        11.22 o                         
  -7  18   1        157.89        159.58        13.84 o                         
  -6  18   1        276.51        280.89        12.36 o                         
  -5  18   1        355.45        380.90        10.05 o                         
  -4  18   1        734.08        723.34        11.72 o                         
  -3  18   1        147.63        154.64         6.05 o                         
  -2  18   1          0.63         -3.10         2.54 o                         
  -1  18   1         12.24         13.32         2.40 o                         
   0  18   1          9.29          5.61         2.22 o                         
   1  18   1        129.68        124.25         4.12 o                         
   2  18   1        950.78        949.28        10.89 o                         
   3  18   1       3341.10       3354.20        26.33 o                         
   4  18   1        573.37        582.54         9.17 o                         
   5  18   1        279.73        268.40        11.38 o                         
   6  18   1         10.58          6.28         6.40 o                         
   7  18   1          4.57          5.36         7.11 o                         
   8  18   1          0.27         -2.59        16.29 o                         
  -8  19   1        272.48        279.71        24.94 o                         
  -7  19   1         94.62        118.79        17.21 o                         
  -6  19   1        176.73        179.39        10.29 o                         
  -5  19   1        306.68        314.03         9.36 o                         
  -4  19   1        434.27        426.37         9.49 o                         
  -3  19   1          4.47         -0.73         3.00 o                         
  -2  19   1       1028.84       1014.31        12.42 o                         
  -1  19   1        117.55        112.20         4.72 o                         
   0  19   1          1.63         -1.58         2.13 o                         
   1  19   1          0.30         -1.29         2.13 o                         
   2  19   1        496.62        514.70         8.06 o                         
   3  19   1        936.69        973.43        16.70 o                         
   4  19   1       1643.50       1593.08        16.63 o                         
   5  19   1         52.58         50.75         8.18 o                         
   6  19   1          9.37         24.60        12.27 o                         
   7  19   1         88.91         88.62        10.71 o                         
   8  19   1        131.18        156.83        13.68 o                         
  -8  20   1         15.60         30.98        23.84 o                         
  -7  20   1         17.13         32.23        10.09 o                         
  -6  20   1         16.60         30.51         8.51 o                         
  -5  20   1         59.52         86.67         7.13 o                         
  -4  20   1        446.44        470.42         9.96 o                         
  -3  20   1        209.64        208.59         7.07 o                         
  -2  20   1         34.69         47.31         3.85 o                         
  -1  20   1        453.17        431.92         7.97 o                         
   0  20   1        249.36        257.06         6.37 o                         
   1  20   1         15.77         10.20         2.60 o                         
   2  20   1       1090.41       1115.08        13.11 o                         
   3  20   1        451.04        431.71         8.12 o                         
   4  20   1          6.26          4.39         3.91 o                         
   5  20   1        148.86        157.35        15.19 o                         
   6  20   1          0.02          8.53         6.66 o                         
   7  20   1          3.60          3.26         7.86 o                         
  -8  21   1         15.79         31.48        10.68 o                         
  -7  21   1         35.30         24.70         9.47 o                         
  -6  21   1         84.90         86.60        10.47 o                         
  -5  21   1        849.20        878.84        23.23 o                         
  -4  21   1        443.82        473.32        11.34 o                         
  -3  21   1        191.12        186.18         6.94 o                         
  -2  21   1        765.87        736.15        10.74 o                         
  -1  21   1         13.75          8.19         3.58 o                         
   0  21   1        285.90        268.23         7.01 o                         
   1  21   1        137.57        131.36         5.37 o                         
   2  21   1        242.63        249.70        10.27 o                         
   3  21   1        470.92        459.44         8.82 o                         
   4  21   1          2.79         -6.90         5.37 o                         
   5  21   1          0.64         -3.62         5.59 o                         
   6  21   1          1.44         -9.73         6.48 o                         
   7  21   1        104.55        103.13        11.24 o                         
  -7  22   1        104.85        119.91        12.23 o                         
  -6  22   1         16.71         19.92         7.71 o                         
  -5  22   1        386.73        411.22        17.03 o                         
  -4  22   1         97.43        102.46         7.14 o                         
  -3  22   1        332.34        353.24         9.08 o                         
  -2  22   1        179.72        175.29         6.54 o                         
  -1  22   1        140.87        148.34         5.94 o                         
   0  22   1          4.23          6.56         3.22 o                         
   1  22   1          0.10         -4.11         2.74 o                         
   2  22   1        936.03        886.24        12.82 o                         
   3  22   1         99.82        109.02         8.77 o                         
   4  22   1          0.04          2.53         5.30 o                         
   5  22   1        267.31        258.93        12.81 o                         
   6  22   1         89.15        106.05        11.05 o                         
   7  22   1         50.10         70.65        10.15 o                         
  -7  23   1          4.83         10.03         8.28 o                         
  -6  23   1         49.87         64.82        10.31 o                         
  -5  23   1         20.65         29.44         8.50 o                         
  -4  23   1        731.48        789.58        19.37 o                         
  -3  23   1         73.14         81.53         6.67 o                         
  -2  23   1          2.99          1.87         3.66 o                         
  -1  23   1        313.43        281.71         7.69 o                         
   0  23   1       1123.41       1037.46        13.91 o                         
   1  23   1         79.46         82.92         4.84 o                         
   2  23   1         87.72         81.12         6.58 o                         
   3  23   1          1.43         -1.00         5.19 o                         
   4  23   1         57.95         44.63        11.55 o                         
   5  23   1          6.80         13.24         6.07 o                         
   6  23   1         77.23         97.68        12.20 o                         
  -6  24   1          0.63          5.34        11.45 o                         
  -5  24   1         39.50         29.05         8.67 o                         
  -4  24   1         27.69         28.10         7.23 o                         
  -3  24   1         81.46         88.83         8.25 o                         
  -2  24   1         16.03          9.11         4.36 o                         
  -1  24   1         24.39         30.42         4.66 o                         
   0  24   1         52.53         55.91         4.82 o                         
   1  24   1         21.87         14.81         4.93 o                         
   2  24   1          7.63          0.07         4.56 o                         
   3  24   1         11.70          3.59         5.48 o                         
   4  24   1         24.23         24.85         6.47 o                         
   5  24   1         13.47          7.65         6.38 o                         
   6  24   1        137.56        159.98        11.77 o                         
  -6  25   1         73.58         67.85        12.20 o                         
  -5  25   1          3.45         11.38         8.37 o                         
  -4  25   1         82.40         91.07         9.87 o                         
  -3  25   1        243.19        231.63        16.04 o                         
  -2  25   1         19.99         23.63         6.09 o                         
  -1  25   1        134.45        135.50         8.64 o                         
   0  25   1        269.20        279.30        11.71 o                         
   1  25   1        186.89        160.17         9.05 o                         
   2  25   1         49.03         45.32         6.27 o                         
   3  25   1         24.70         25.22         6.66 o                         
   4  25   1         56.50         55.46         7.89 o                         
   5  25   1        211.85        222.39        12.75 o                         
  -5  26   1         63.70         64.59        11.83 o                         
  -4  26   1        116.38        135.45        13.42 o                         
  -3  26   1         12.11          7.89        10.13 o                         
  -2  26   1          0.32          5.42         6.14 o                         
  -1  26   1         47.18         56.79         8.35 o                         
   0  26   1          0.88          3.70         5.26 o                         
   1  26   1         50.41         64.27         6.99 o                         
   2  26   1          8.92         -2.63         5.16 o                         
   3  26   1         58.91         57.01         7.69 o                         
   4  26   1         48.08         44.31         7.48 o                         
   5  26   1         49.34         51.64        12.49 o                         
  -5  27   1          0.14         -6.41         8.08 o                         
  -4  27   1         16.80         15.47         8.88 o                         
  -3  27   1         34.74         17.65         8.29 o                         
  -2  27   1        109.34        119.18        12.99 o                         
  -1  27   1         66.83         89.51        15.19 o                         
   0  27   1         52.93         45.03         8.47 o                         
   1  27   1         87.48         94.09         9.66 o                         
   2  27   1          9.12          8.84         6.13 o                         
   3  27   1          5.75          4.75         6.63 o                         
   4  27   1          8.35          1.28         6.22 o                         
  -4  28   1          2.99         -8.84        10.35 o                         
  -3  28   1        105.94        118.71        13.23 o                         
  -2  28   1          0.00         -8.77         6.19 o                         
  -1  28   1        117.91        119.73        10.68 o                         
   0  28   1          0.09         -1.40         6.60 o                         
   1  28   1         86.52        112.84        10.35 o                         
   2  28   1         10.42          4.99         6.71 o                         
   3  28   1         16.95         23.56         8.49 o                         
   4  28   1         12.81          3.02         7.57 o                         
  -3  29   1          6.40          9.42         8.48 o                         
  -2  29   1         48.27         46.30         9.06 o                         
  -1  29   1         27.46         21.92         7.34 o                         
   0  29   1         76.65         94.20        10.08 o                         
   1  29   1          7.00         20.65         7.70 o                         
   2  29   1        151.69        150.26        11.62 o                         
   3  29   1         34.36         37.03        12.32 o                         
  -2  30   1         16.34         16.58         7.87 o                         
  -1  30   1          3.87         11.15         7.46 o                         
   0  30   1         53.81         73.56        10.16 o                         
   1  30   1         38.08         54.23        10.57 o                         
 -10   0   2        160.74        150.15        18.85 o                         
  -8   0   2        511.48        491.86        24.25 o                         
  -6   0   2        464.84        453.35        11.97 o                         
  -4   0   2      17806.26      17761.20       166.02 o                         
  -2   0   2     178739.38     150341.95      1247.95 o                         
   0   0   2      21458.50      20957.97       149.78 o                         
   2   0   2         73.01         72.77         4.62 o                         
   4   0   2        135.71        155.15         7.09 o                         
   6   0   2       2729.05       2742.89        46.34 o                         
   8   0   2         84.30        102.40        29.74 o                         
  10   0   2         15.29         -4.58        15.25 o                         
 -11   1   2        158.82        160.45        14.61 o                         
 -10   1   2        205.55        183.07        14.80 o                         
  -9   1   2         19.71         27.79         8.51 o                         
  -8   1   2        707.18        704.53        19.41 o                         
  -7   1   2        174.36        200.74        10.24 o                         
  -6   1   2        791.70        807.59        14.90 o                         
  -5   1   2        412.02        359.71         7.66 o                         
  -4   1   2       1233.84       1277.47        13.00 o                         
  -3   1   2      23918.73      24181.75       149.08 o                         
  -2   1   2      11503.23      11442.37        68.68 o                         
  -1   1   2       5781.04       5492.67        32.60 o                         
   0   1   2        368.03        366.91         3.40 o                         
   1   1   2       1478.74       1459.64        10.68 o                         
   2   1   2        532.70        505.23         6.61 o                         
   3   1   2       1152.98       1156.52        12.56 o                         
   4   1   2         48.57         41.06         3.22 o                         
   5   1   2         20.07         17.91         3.01 o                         
   6   1   2       2023.09       2004.46        26.24 o                         
   7   1   2         58.61         64.74         6.49 o                         
   8   1   2          1.70          8.19         6.14 o                         
   9   1   2         24.63         26.71         8.25 o                         
  10   1   2         63.85         83.38        31.27 o                         
 -11   2   2         11.14         29.01         9.10 o                         
 -10   2   2         40.87         60.26        10.61 o                         
  -9   2   2        261.40        249.91        14.64 o                         
  -8   2   2         10.29         16.58         6.19 o                         
  -7   2   2         67.17         61.19         5.89 o                         
  -6   2   2          0.07          1.98         2.70 o                         
  -5   2   2       1574.44       1511.12        15.50 o                         
  -4   2   2       1156.72       1134.30        11.39 o                         
  -3   2   2       1185.29       1232.86        11.89 o                         
  -2   2   2          0.11         -0.43         1.41 o                         
  -1   2   2      27909.36      27450.79       155.91 o                         
   0   2   2      10966.01      10902.94        59.88 o                         
   1   2   2       8055.43       7690.13        51.10 o                         
   2   2   2       4971.91       5011.41        38.93 o                         
   3   2   2       1016.87       1030.30        11.53 o                         
   4   2   2         82.59         92.86         4.21 o                         
   5   2   2        837.89        907.74        13.44 o                         
   6   2   2        706.89        694.02        13.96 o                         
   7   2   2         72.92         67.83         6.37 o                         
   8   2   2        154.91        152.71        10.46 o                         
   9   2   2          3.68         -5.69         7.28 o                         
  10   2   2         60.34         34.80        15.75 o                         
 -11   3   2        357.24        346.35        19.51 o                         
 -10   3   2        120.16        119.16        13.26 o                         
  -9   3   2         58.24         52.32         9.25 o                         
  -8   3   2        457.04        437.65        20.70 o                         
  -7   3   2        508.19        492.30        14.61 o                         
  -6   3   2          5.81          2.49         2.68 o                         
  -5   3   2        645.86        628.01        10.81 o                         
  -4   3   2        604.78        650.60         8.09 o                         
  -3   3   2       1037.26        913.49         9.22 o                         
  -2   3   2       5540.60       5449.32        36.07 o                         
  -1   3   2      24310.28      23680.33       129.78 o                         
   0   3   2        282.60        282.76         3.22 o                         
   1   3   2        160.43        152.77         2.58 o                         
   2   3   2       1049.93       1068.19        11.55 o                         
   3   3   2       1703.62       1771.92        16.97 o                         
   4   3   2        104.87        104.79         4.46 o                         
   5   3   2         45.74         37.29         3.96 o                         
   6   3   2        210.15        217.28         9.07 o                         
   7   3   2        180.31        197.70        10.44 o                         
   8   3   2        122.04        132.89        12.95 o                         
   9   3   2         26.95         29.24         8.90 o                         
  10   3   2         15.41         16.93        11.07 o                         
 -11   4   2          0.28          5.35         8.65 o                         
 -10   4   2         30.82         33.92         8.79 o                         
  -9   4   2        111.05        113.77        11.29 o                         
  -8   4   2        398.64        394.56        16.10 o                         
  -7   4   2        190.22        188.75         8.89 o                         
  -6   4   2         92.06         77.70         4.75 o                         
  -5   4   2         62.23         77.03         3.90 o                         
  -4   4   2       3028.63       3087.44        23.81 o                         
  -3   4   2        123.64         94.49         3.22 o                         
  -2   4   2       5697.53       5590.79        35.54 o                         
  -1   4   2       1843.71       1854.12        16.54 o                         
   0   4   2       1184.49       1114.00         8.02 o                         
   1   4   2       1489.13       1333.51        10.12 o                         
   2   4   2          8.15          5.20         1.74 o                         
   3   4   2       2658.71       2989.35        25.78 o                         
   4   4   2         18.49         17.47         2.49 o                         
   5   4   2        977.87        961.51        13.85 o                         
   6   4   2       1191.46       1187.04        20.18 o                         
   7   4   2        196.03        188.66         9.34 o                         
   8   4   2          0.05         -4.38         7.27 o                         
   9   4   2        256.71        266.26        18.13 o                         
  10   4   2         75.13         89.84        13.05 o                         
 -11   5   2         51.50         68.46        11.73 o                         
 -10   5   2          0.68          3.78         8.34 o                         
  -9   5   2         57.71         47.22         9.25 o                         
  -8   5   2        374.49        345.97        16.51 o                         
  -7   5   2        168.53        154.13         8.30 o                         
  -6   5   2        120.03        111.33         5.79 o                         
  -5   5   2       2544.10       2602.48        22.93 o                         
  -4   5   2       1825.79       1780.30        16.51 o                         
  -3   5   2          1.44         -2.25         1.63 o                         
  -2   5   2        434.82        439.85         5.72 o                         
  -1   5   2       3593.24       3496.10        22.10 o                         
   0   5   2       1573.98       1587.63        11.37 o                         
   1   5   2         73.08         80.67         2.15 o                         
   2   5   2        468.64        417.69         5.72 o                         
   3   5   2       2734.06       2952.70        30.25 o                         
   4   5   2         17.80          8.19         3.06 o                         
   5   5   2         87.47         92.59         5.11 o                         
   6   5   2        230.37        239.14         8.34 o                         
   7   5   2        108.52        101.46         9.55 o                         
   8   5   2        135.87        151.61        11.76 o                         
   9   5   2         73.11         66.01        11.59 o                         
  10   5   2        106.17        106.47        14.61 o                         
 -11   6   2          7.79         12.59         9.26 o                         
 -10   6   2         12.85         16.00        12.11 o                         
  -9   6   2          0.85          5.60         7.80 o                         
  -8   6   2          0.29          4.18         8.37 o                         
  -7   6   2          1.20         10.25         4.26 o                         
  -6   6   2          5.14         -0.54         2.90 o                         
  -5   6   2        516.70        516.48         8.34 o                         
  -4   6   2        176.53        147.38         4.79 o                         
  -3   6   2          1.56          1.50         1.98 o                         
  -2   6   2        861.99        764.02         7.97 o                         
  -1   6   2        965.67        952.85         8.26 o                         
   0   6   2       7712.15       7444.67        45.73 o                         
   1   6   2         36.53         43.31         2.20 o                         
   2   6   2       1126.42       1072.82        12.54 o                         
   3   6   2        643.56        761.54         9.36 o                         
   4   6   2          3.66         17.41         2.51 o                         
   5   6   2        620.13        677.79        11.24 o                         
   6   6   2        185.63        174.55         7.93 o                         
   7   6   2          2.53         -3.11         4.28 o                         
   8   6   2        138.62        133.13        14.31 o                         
   9   6   2         59.95         71.57        15.79 o                         
  10   6   2        220.26        203.66        17.57 o                         
 -10   7   2        244.58        246.98        16.43 o                         
  -9   7   2          6.42         16.83         6.69 o                         
  -8   7   2         37.21         28.71         7.03 o                         
  -7   7   2        556.46        532.64        13.06 o                         
  -6   7   2        114.26        104.09         5.54 o                         
  -5   7   2        343.76        325.86         7.25 o                         
  -4   7   2        648.16        565.82        10.27 o                         
  -3   7   2        319.07        291.60         6.44 o                         
  -2   7   2         91.95        105.57         3.30 o                         
  -1   7   2        206.29        223.25         3.63 o                         
   0   7   2        396.21        373.37         4.52 o                         
   1   7   2         96.20        103.35         3.31 o                         
   2   7   2       1710.14       1738.88        13.00 o                         
   3   7   2       2530.03       2866.40        26.97 o                         
   4   7   2        715.35        787.21         9.95 o                         
   5   7   2        256.19        308.33         7.06 o                         
   6   7   2         17.11          8.36         4.43 o                         
   7   7   2        370.03        373.68        11.19 o                         
   8   7   2         18.53         11.57         7.52 o                         
   9   7   2         10.36         22.80         9.19 o                         
  10   7   2         32.61         53.85        11.45 o                         
 -10   8   2         30.79         38.94         9.15 o                         
  -9   8   2        217.21        235.90        15.48 o                         
  -8   8   2          6.63          6.46         6.22 o                         
  -7   8   2          5.79         10.73         4.70 o                         
  -6   8   2        218.89        227.50         7.92 o                         
  -5   8   2       1443.64       1482.30        15.73 o                         
  -4   8   2        591.73        598.69         8.13 o                         
  -3   8   2        844.42        837.76         9.36 o                         
  -2   8   2       1914.54       1954.73        15.24 o                         
  -1   8   2         96.80         95.97         2.78 o                         
   0   8   2        775.30        784.98         7.48 o                         
   1   8   2        323.36        334.34         5.77 o                         
   2   8   2       1195.03       1303.55        12.89 o                         
   3   8   2       3223.42       3298.83        28.10 o                         
   4   8   2        940.02        997.66        12.23 o                         
   5   8   2        458.27        452.39         8.39 o                         
   6   8   2        235.39        247.47         8.55 o                         
   7   8   2        566.84        573.48        13.36 o                         
   8   8   2        104.74        117.39        12.68 o                         
   9   8   2        266.01        302.16        19.47 o                         
 -10   9   2         30.00         32.68         9.28 o                         
  -9   9   2        338.90        302.71        17.15 o                         
  -8   9   2          1.28          0.07         5.82 o                         
  -7   9   2        124.87        101.17         7.01 o                         
  -6   9   2        286.61        294.33         8.18 o                         
  -5   9   2        464.68        446.36         9.02 o                         
  -4   9   2        128.41        131.30         4.47 o                         
  -3   9   2       1918.62       1938.27        16.56 o                         
  -2   9   2         33.46         18.08         2.07 o                         
  -1   9   2        128.44        133.11         3.30 o                         
   0   9   2        309.12        310.77         3.47 o                         
   1   9   2        292.43        312.78         5.25 o                         
   2   9   2        471.08        537.38         5.95 o                         
   3   9   2        238.31        245.58         4.27 o                         
   4   9   2        568.33        612.14         8.99 o                         
   5   9   2        293.75        290.55         7.08 o                         
   6   9   2         47.65         50.71         5.34 o                         
   7   9   2        620.64        593.25        15.70 o                         
   8   9   2          1.69          0.10         7.67 o                         
   9   9   2         24.11         20.15         9.90 o                         
 -10  10   2        232.04        264.80        17.05 o                         
  -9  10   2         37.36         22.37        11.67 o                         
  -8  10   2        163.91        180.18        10.69 o                         
  -7  10   2        281.03        267.87        10.92 o                         
  -6  10   2        100.54        107.86         5.92 o                         
  -5  10   2        104.72        117.47         5.49 o                         
  -4  10   2       1097.92       1080.40        11.84 o                         
  -3  10   2        508.77        513.28         7.25 o                         
  -2  10   2       2215.08       2343.80        17.99 o                         
  -1  10   2       3379.92       3595.70        25.08 o                         
   0  10   2       5136.52       5291.25        34.32 o                         
   1  10   2          1.07          6.85         0.80 o                         
   2  10   2         96.86        118.12         3.50 o                         
   3  10   2        653.98        694.31         8.96 o                         
   4  10   2         87.40         98.69         4.09 o                         
   5  10   2          2.74          2.23         2.56 o                         
   6  10   2         89.53         81.63         5.86 o                         
   7  10   2        104.37         96.82         8.09 o                         
   8  10   2         31.16         42.49         9.07 o                         
   9  10   2         45.57         33.75        10.83 o                         
 -10  11   2         68.13         74.14        22.87 o                         
  -9  11   2        110.03         88.83        10.96 o                         
  -8  11   2        121.68        140.48        10.22 o                         
  -7  11   2        418.19        422.01        12.38 o                         
  -6  11   2        900.19        893.42        14.01 o                         
  -5  11   2          0.10         -2.95         3.04 o                         
  -4  11   2        314.81        305.78         6.55 o                         
  -3  11   2       1803.29       1929.94        16.89 o                         
  -2  11   2          3.68         10.27         2.05 o                         
  -1  11   2         18.62         18.32         1.96 o                         
   0  11   2       1438.25       1434.35        11.28 o                         
   1  11   2       1321.22       1268.39        11.38 o                         
   2  11   2         60.23         87.93         2.57 o                         
   3  11   2          7.78          1.68         1.23 o                         
   4  11   2        701.38        689.75        11.28 o                         
   5  11   2        129.75        141.97         6.07 o                         
   6  11   2        925.03        894.58        15.34 o                         
   7  11   2        148.46        126.77         9.76 o                         
   8  11   2         52.65         40.97        13.25 o                         
   9  11   2         24.07         24.01        10.24 o                         
 -10  12   2         49.04         27.33        10.70 o                         
  -9  12   2          4.19          0.76         6.82 o                         
  -8  12   2          4.95          6.70         5.41 o                         
  -7  12   2        689.45        712.09        16.74 o                         
  -6  12   2        211.46        216.01         8.22 o                         
  -5  12   2         48.97         50.54         4.85 o                         
  -4  12   2         72.46         63.98         3.70 o                         
  -3  12   2       3846.27       4009.71        29.99 o                         
  -2  12   2       3194.12       3512.97        25.47 o                         
  -1  12   2       1169.01       1366.25        11.63 o                         
   0  12   2       3356.74       3618.36        24.19 o                         
   1  12   2        875.35        867.06         8.11 o                         
   2  12   2        204.92        230.72         3.74 o                         
   3  12   2         12.94         18.20         1.84 o                         
   4  12   2        214.50        226.60         5.34 o                         
   5  12   2        115.64        118.94         4.75 o                         
   6  12   2        400.73        385.32        10.04 o                         
   7  12   2        261.08        252.33        15.35 o                         
   8  12   2         22.42         15.37        12.92 o                         
   9  12   2         27.07         28.98         9.87 o                         
 -10  13   2         14.18         13.92        11.18 o                         
  -9  13   2        105.76        127.29        14.97 o                         
  -8  13   2        137.64        146.02        12.18 o                         
  -7  13   2         15.16         14.08         4.96 o                         
  -6  13   2         60.34         55.99         5.47 o                         
  -5  13   2        236.50        231.50         7.69 o                         
  -4  13   2         98.83        117.03         5.40 o                         
  -3  13   2         19.93         37.82         2.90 o                         
  -2  13   2        731.76        771.23         9.50 o                         
  -1  13   2          2.84         10.30         2.40 o                         
   0  13   2         30.62         29.71         3.73 o                         
   1  13   2        594.13        582.90         6.70 o                         
   2  13   2        178.62        165.48         3.25 o                         
   3  13   2         46.08         42.66         1.76 o                         
   4  13   2          3.91          3.00         1.20 o                         
   5  13   2        477.94        443.96         8.46 o                         
   6  13   2        526.10        498.27        12.58 o                         
   7  13   2        137.49        159.04        12.68 o                         
   8  13   2        201.19        199.20        15.44 o                         
   9  13   2         33.78         24.03        10.18 o                         
 -10  14   2         48.18         54.01        11.95 o                         
  -9  14   2          5.24         21.72         8.96 o                         
  -8  14   2         47.50         38.98        13.87 o                         
  -7  14   2          4.93          3.27         4.28 o                         
  -6  14   2        184.16        185.80        14.04 o                         
  -5  14   2        220.70        221.25         7.89 o                         
  -4  14   2          0.40         -0.40         2.79 o                         
  -3  14   2        156.59        133.64         4.79 o                         
  -2  14   2        304.43        329.27         5.61 o                         
  -1  14   2       1096.71       1201.94        11.16 o                         
   0  14   2        389.39        454.42         6.11 o                         
   1  14   2        182.94        159.35         3.81 o                         
   2  14   2          3.39          6.02         2.64 o                         
   3  14   2       1844.15       1781.94        17.24 o                         
   4  14   2         29.64         21.64         2.08 o                         
   5  14   2         40.02         42.69         5.33 o                         
   6  14   2        204.63        179.45         9.10 o                         
   7  14   2         12.42         12.07         7.25 o                         
   8  14   2          5.03        -12.00         8.00 o                         
   9  14   2          8.42          8.30         9.55 o                         
  -9  15   2        119.47        116.31        13.66 o                         
  -8  15   2        161.77        154.57        14.53 o                         
  -7  15   2         27.89         20.91         5.13 o                         
  -6  15   2          0.02         -4.73         3.94 o                         
  -5  15   2         81.30         84.81         5.52 o                         
  -4  15   2          1.74          6.55         3.22 o                         
  -3  15   2          0.10         -0.56         2.45 o                         
  -2  15   2        133.83        126.09         4.28 o                         
  -1  15   2       1711.66       1801.46        14.38 o                         
   0  15   2       1126.31       1177.02        11.16 o                         
   1  15   2        319.17        333.64         4.51 o                         
   2  15   2        680.25        639.50         8.37 o                         
   3  15   2        419.74        421.81        11.59 o                         
   4  15   2        784.34        767.34         9.94 o                         
   5  15   2         96.95         91.21         4.96 o                         
   6  15   2         19.84         10.57         6.49 o                         
   7  15   2         26.44         20.67         7.66 o                         
   8  15   2        257.83        265.27        17.59 o                         
  -9  16   2         65.75         67.48        12.40 o                         
  -8  16   2        208.43        210.73        14.22 o                         
  -7  16   2          4.76         -3.00         5.43 o                         
  -6  16   2          4.41          1.65         3.94 o                         
  -5  16   2        164.02        173.26         7.46 o                         
  -4  16   2       1230.57       1212.10        16.23 o                         
  -3  16   2          0.02          1.49         2.84 o                         
  -2  16   2        198.03        196.78         5.55 o                         
  -1  16   2        286.68        323.42         6.21 o                         
   0  16   2        453.24        446.91         7.47 o                         
   1  16   2          0.91          1.40         1.53 o                         
   2  16   2         54.48         51.14         3.15 o                         
   3  16   2       1596.48       1553.65        16.75 o                         
   4  16   2       1506.83       1466.24        13.78 o                         
   5  16   2        459.91        405.97         8.45 o                         
   6  16   2        133.67        131.48        10.70 o                         
   7  16   2         15.40         14.12        10.13 o                         
   8  16   2        179.81        164.44        14.76 o                         
  -9  17   2        297.26        307.41        21.17 o                         
  -8  17   2        296.42        263.32        18.03 o                         
  -7  17   2          0.34         -5.06         5.25 o                         
  -6  17   2          1.98          3.55         4.05 o                         
  -5  17   2          0.14         -1.89         3.71 o                         
  -4  17   2        549.00        561.84        10.74 o                         
  -3  17   2        233.94        244.98         6.91 o                         
  -2  17   2        481.98        466.30         7.82 o                         
  -1  17   2         66.52         59.15         3.29 o                         
   0  17   2        172.85        167.41         4.24 o                         
   1  17   2         12.73         12.36         2.45 o                         
   2  17   2        959.97        932.85        11.37 o                         
   3  17   2        971.32        952.86        13.58 o                         
   4  17   2        882.45        777.64        11.70 o                         
   5  17   2         92.69         84.52         6.55 o                         
   6  17   2        165.17        159.84        11.18 o                         
   7  17   2         13.61          8.91         6.88 o                         
   8  17   2         16.01          8.87         8.31 o                         
  -9  18   2         12.07         25.14        14.55 o                         
  -8  18   2         30.32         28.40        10.88 o                         
  -7  18   2         86.85        111.44         9.31 o                         
  -6  18   2         49.11         46.62         8.07 o                         
  -5  18   2        141.41        148.17         7.21 o                         
  -4  18   2        507.43        535.97        10.75 o                         
  -3  18   2          0.33          4.89         3.14 o                         
  -2  18   2        107.82        123.74         7.07 o                         
  -1  18   2        162.52        151.98         4.75 o                         
   0  18   2          2.53          3.85         1.91 o                         
   1  18   2        133.51        125.70         3.91 o                         
   2  18   2        175.22        191.02         5.77 o                         
   3  18   2          0.39         -0.65         3.15 o                         
   4  18   2       1170.75       1114.21        27.53 o                         
   5  18   2          7.78          3.52         2.61 o                         
   6  18   2        160.68        173.47        11.81 o                         
   7  18   2        161.91        173.76        12.54 o                         
   8  18   2         12.58         -2.89         8.32 o                         
  -8  19   2         77.50         58.68        11.22 o                         
  -7  19   2        231.86        236.47        19.40 o                         
  -6  19   2        267.64        271.63        12.93 o                         
  -5  19   2         55.46         65.55         5.52 o                         
  -4  19   2         43.91         64.06         4.94 o                         
  -3  19   2        108.80        108.80         5.54 o                         
  -2  19   2         92.51         99.97         4.90 o                         
  -1  19   2        157.08        154.24         5.06 o                         
   0  19   2        417.31        406.47         6.55 o                         
   1  19   2        290.89        279.16         5.61 o                         
   2  19   2       1275.88       1232.87        14.36 o                         
   3  19   2        687.61        653.40        10.18 o                         
   4  19   2        142.05        142.64         8.42 o                         
   5  19   2        482.16        441.11        13.66 o                         
   6  19   2         14.09         16.25         6.50 o                         
   7  19   2         45.68         46.23         8.58 o                         
  -8  20   2          3.70         -0.88         9.61 o                         
  -7  20   2          3.08         22.33         9.37 o                         
  -6  20   2        341.09        373.01        18.85 o                         
  -5  20   2       1500.11       1541.86        23.89 o                         
  -4  20   2         32.67         27.87         4.40 o                         
  -3  20   2        101.77        113.37         5.77 o                         
  -2  20   2         28.75         22.80         3.49 o                         
  -1  20   2        453.53        448.22         8.37 o                         
   0  20   2         43.84         47.04         3.21 o                         
   1  20   2        123.07        125.27         6.86 o                         
   2  20   2       1256.93       1216.39        18.38 o                         
   3  20   2          5.86         10.56         2.95 o                         
   4  20   2         88.22         89.10         8.74 o                         
   5  20   2        911.64        883.69        19.55 o                         
   6  20   2         40.52         52.40        10.43 o                         
   7  20   2         26.87         22.04         8.13 o                         
  -8  21   2        119.68        144.30        15.26 o                         
  -7  21   2          7.17          9.43         8.29 o                         
  -6  21   2        426.46        395.02        37.74 o                         
  -5  21   2         75.46        100.40         8.13 o                         
  -4  21   2         67.74         80.37         7.33 o                         
  -3  21   2        267.93        266.51         8.19 o                         
  -2  21   2        200.24        200.10         6.57 o                         
  -1  21   2         48.03         61.53         4.10 o                         
   0  21   2        608.04        598.66         8.47 o                         
   1  21   2        336.44        316.50         6.41 o                         
   2  21   2         23.92         32.78         3.39 o                         
   3  21   2        397.91        373.96        10.04 o                         
   4  21   2        310.40        332.04        12.50 o                         
   5  21   2        194.27        221.93        13.35 o                         
   6  21   2        219.69        213.49        11.61 o                         
   7  21   2          0.49         10.61         6.27 o                         
  -7  22   2         71.92         65.26        11.88 o                         
  -6  22   2          3.54         37.21        12.72 o                         
  -5  22   2        273.07        277.92        13.07 o                         
  -4  22   2        483.86        511.24        13.55 o                         
  -3  22   2        734.49        708.38        11.30 o                         
  -2  22   2        154.25        140.25         6.00 o                         
  -1  22   2         22.27         29.88         3.66 o                         
   0  22   2        118.34        116.04         4.96 o                         
   1  22   2         91.21         88.56         4.09 o                         
   2  22   2         81.47         77.48         5.68 o                         
   3  22   2          6.04          1.36         4.61 o                         
   4  22   2          2.55         -3.51         4.92 o                         
   5  22   2         46.98         44.67         9.26 o                         
   6  22   2         99.28        128.56        10.01 o                         
  -7  23   2         46.50         54.45        11.48 o                         
  -6  23   2        193.06        197.90        14.75 o                         
  -5  23   2         84.11         96.23        11.01 o                         
  -4  23   2        270.97        250.60        11.12 o                         
  -3  23   2         71.76         91.81         6.53 o                         
  -2  23   2        111.92        116.76         6.07 o                         
  -1  23   2         29.65         36.42         4.35 o                         
   0  23   2          6.61          7.61         3.35 o                         
   1  23   2         10.64          2.64         2.56 o                         
   2  23   2         98.50        100.80         7.60 o                         
   3  23   2          2.46         -2.53         4.61 o                         
   4  23   2          0.02         -0.76         5.01 o                         
   5  23   2         15.62          9.35         4.95 o                         
   6  23   2         38.43         54.16         7.90 o                         
  -6  24   2          0.02         -2.06         9.15 o                         
  -5  24   2          5.56         17.16        10.62 o                         
  -4  24   2         63.95         62.51         8.47 o                         
  -3  24   2         31.34         15.09         5.42 o                         
  -2  24   2         46.72         36.03         6.23 o                         
  -1  24   2        831.93        775.58        15.21 o                         
   0  24   2         36.03         35.86         5.48 o                         
   1  24   2         18.74         30.24         5.26 o                         
   2  24   2        139.89        139.98         9.33 o                         
   3  24   2        107.33        118.09         8.53 o                         
   4  24   2          0.89          0.71         4.69 o                         
   5  24   2        104.63        112.31         8.89 o                         
   6  24   2          9.50          1.04         8.77 o                         
  -6  25   2         15.13          4.85        21.35 o                         
  -5  25   2        238.51        231.25        20.15 o                         
  -4  25   2         63.43         78.17        10.98 o                         
  -3  25   2          5.54         -4.88         6.36 o                         
  -2  25   2         37.45         17.95         5.76 o                         
  -1  25   2        147.91        129.12         8.56 o                         
   0  25   2         31.43         22.93         5.45 o                         
   1  25   2        100.99        109.35         7.96 o                         
   2  25   2          0.88         -4.77         4.80 o                         
   3  25   2          4.44          8.96         5.21 o                         
   4  25   2         32.84         30.80         5.93 o                         
   5  25   2         37.27         47.05        11.84 o                         
  -5  26   2          7.51         10.29         8.69 o                         
  -4  26   2        125.34        127.01        18.07 o                         
  -3  26   2          7.96         -3.57         6.14 o                         
  -2  26   2         26.77         53.11        11.45 o                         
  -1  26   2         30.84         29.51         6.07 o                         
   0  26   2        148.91        120.59         8.29 o                         
   1  26   2         34.64         39.28         6.04 o                         
   2  26   2          7.94         -1.75         5.77 o                         
   3  26   2         17.59         16.36         5.87 o                         
   4  26   2          0.05         -3.13         8.41 o                         
  -5  27   2         29.54          9.91         9.42 o                         
  -4  27   2        108.55        111.31        13.15 o                         
  -3  27   2          9.66         11.52         8.59 o                         
  -2  27   2        125.21        128.89        14.53 o                         
  -1  27   2         50.41         51.33         8.21 o                         
   0  27   2         12.38         10.33         6.44 o                         
   1  27   2          0.46          9.32         4.98 o                         
   2  27   2         73.65         84.81        13.82 o                         
   3  27   2          2.40          9.27         5.90 o                         
   4  27   2        137.78        174.94        15.90 o                         
  -4  28   2          0.69         -1.53        13.66 o                         
  -3  28   2          9.46         10.57         8.19 o                         
  -2  28   2         47.05         34.60         7.80 o                         
  -1  28   2          1.38          3.69        11.01 o                         
   0  28   2          5.64          2.77         6.38 o                         
   1  28   2          4.10          7.04         6.21 o                         
   2  28   2         17.77         11.49         7.36 o                         
   3  28   2         87.32        128.71        15.85 o                         
  -3  29   2         52.96         65.49        11.13 o                         
  -2  29   2         20.27         18.54         8.25 o                         
  -1  29   2        106.53        116.24        10.99 o                         
   0  29   2         40.59         30.49         7.82 o                         
   1  29   2          0.01          1.26         6.26 o                         
   2  29   2         33.26         50.29         9.00 o                         
  -1  30   2        159.22        201.94        13.91 o                         
   0  30   2          7.28          6.64         6.96 o                         
 -11   0   3         73.27         76.44        18.34 o                         
  -9   0   3         28.05         11.44        10.62 o                         
  -7   0   3          2.99          9.91         8.63 o                         
  -5   0   3       5883.69       5923.94        63.01 o                         
  -3   0   3        450.98        386.91         8.05 o                         
  -1   0   3       1669.06       1609.73        16.03 o                         
   1   0   3       5210.31       5100.81        46.26 o                         
   3   0   3          3.18         27.84         5.83 o                         
   5   0   3          6.77         12.59         5.14 o                         
   7   0   3        308.30        285.12        16.56 o                         
   9   0   3         21.99         53.39        18.30 o                         
 -11   1   3         91.60        110.82        14.09 o                         
 -10   1   3          0.17         -4.60         8.37 o                         
  -9   1   3        147.08        112.71        13.87 o                         
  -8   1   3          3.51          2.30         6.96 o                         
  -7   1   3        369.43        353.12        14.53 o                         
  -6   1   3        137.34        148.02         5.84 o                         
  -5   1   3        460.08        498.83         9.15 o                         
  -4   1   3        790.16        822.27         9.99 o                         
  -3   1   3       1098.38       1033.73         9.85 o                         
  -2   1   3        105.72        108.36         3.11 o                         
  -1   1   3      15748.22      15435.09        88.15 o                         
   0   1   3        533.67        533.23         4.96 o                         
   1   1   3          0.93         -0.30         1.37 o                         
   2   1   3        527.42        527.31         6.84 o                         
   3   1   3       3002.83       3173.51        27.75 o                         
   4   1   3         77.01         81.60         4.26 o                         
   5   1   3        697.40        670.25        12.94 o                         
   6   1   3          4.31         -5.92         3.95 o                         
   7   1   3        705.81        710.23        15.64 o                         
   8   1   3        387.22        385.17        16.15 o                         
   9   1   3        159.67        173.17        15.25 o                         
 -11   2   3          0.05        -10.74         8.94 o                         
 -10   2   3         23.69          0.21         7.55 o                         
  -9   2   3         11.39         13.67         7.43 o                         
  -8   2   3         91.17         97.47         9.28 o                         
  -7   2   3        517.37        504.74        15.24 o                         
  -6   2   3         17.68         23.25         3.36 o                         
  -5   2   3         14.59         17.85         2.61 o                         
  -4   2   3       2482.59       2419.40        19.92 o                         
  -3   2   3       1057.67       1021.64         9.82 o                         
  -2   2   3       7577.21       7416.60        46.37 o                         
  -1   2   3       3276.80       3300.51        21.18 o                         
   0   2   3         40.67         42.55         1.83 o                         
   1   2   3          8.75          6.65         1.39 o                         
   2   2   3        103.41         98.58         3.83 o                         
   3   2   3        411.09        421.62         7.04 o                         
   4   2   3        310.18        312.14         6.80 o                         
   5   2   3         87.16         80.61         5.63 o                         
   6   2   3        133.75        128.61         7.64 o                         
   7   2   3       1011.07       1022.67        21.61 o                         
   8   2   3        557.96        592.72        18.84 o                         
   9   2   3         25.49         28.41         9.87 o                         
 -11   3   3          3.95          6.47         8.35 o                         
 -10   3   3          7.41         -2.28         7.27 o                         
  -9   3   3         12.16         11.00         7.80 o                         
  -8   3   3        365.65        348.33        16.50 o                         
  -7   3   3        213.32        242.18        12.87 o                         
  -6   3   3       1237.51       1190.18        17.43 o                         
  -5   3   3       1836.33       1738.44        16.64 o                         
  -4   3   3        539.86        565.48         7.80 o                         
  -3   3   3        697.85        720.69         8.33 o                         
  -2   3   3       1855.68       1842.27        13.73 o                         
  -1   3   3         21.13         14.69         1.49 o                         
   0   3   3        106.29        103.32         2.25 o                         
   1   3   3        638.65        609.82         6.29 o                         
   2   3   3          1.23          4.84         1.74 o                         
   3   3   3         39.88         40.41         3.00 o                         
   4   3   3        383.97        411.43         7.57 o                         
   5   3   3         23.64         12.62         3.76 o                         
   6   3   3        676.29        690.71        14.24 o                         
   7   3   3        459.58        416.29        13.71 o                         
   8   3   3         83.84         84.08        10.24 o                         
   9   3   3         14.80          6.31         8.98 o                         
 -11   4   3          1.96         25.38        10.01 o                         
 -10   4   3        111.09         95.07        11.60 o                         
  -9   4   3        166.88        182.82        18.05 o                         
  -8   4   3        353.37        332.26        15.28 o                         
  -7   4   3         46.30         54.32         6.96 o                         
  -6   4   3        569.78        578.57        10.93 o                         
  -5   4   3          0.95          6.11         2.27 o                         
  -4   4   3        454.39        432.69         6.87 o                         
  -3   4   3        171.94        186.67         4.29 o                         
  -2   4   3       2348.19       2260.95        16.16 o                         
  -1   4   3        194.23        161.75         3.02 o                         
   0   4   3          0.46         -1.30         0.87 o                         
   1   4   3         30.21         20.99         1.58 o                         
   2   4   3       1352.18       1373.18        13.52 o                         
   3   4   3       1410.78       1468.88        15.23 o                         
   4   4   3        666.26        704.48        10.23 o                         
   5   4   3        168.49        172.44         7.57 o                         
   6   4   3       1046.70       1058.03        17.91 o                         
   7   4   3        102.67        103.11         9.09 o                         
   8   4   3         37.48         25.19         7.87 o                         
   9   4   3          6.52          3.95        10.21 o                         
 -11   5   3         42.03         42.35        10.20 o                         
 -10   5   3         23.04         32.43        10.35 o                         
  -9   5   3        444.80        453.40        21.02 o                         
  -8   5   3         12.83         23.62         6.85 o                         
  -7   5   3         27.29         26.41         6.50 o                         
  -6   5   3        136.11        146.56         6.60 o                         
  -5   5   3       1274.17       1193.21        13.02 o                         
  -4   5   3          5.38          6.89         2.11 o                         
  -3   5   3          7.71          6.50         1.94 o                         
  -2   5   3         22.09         30.88         2.07 o                         
  -1   5   3        466.54        384.25         4.44 o                         
   0   5   3        290.97        273.64         3.32 o                         
   1   5   3       2822.17       2891.80        19.85 o                         
   2   5   3         79.09         60.67         2.68 o                         
   3   5   3       1306.76       1316.08        14.46 o                         
   4   5   3          2.88         -2.64         2.26 o                         
   5   5   3       1145.99       1096.33        16.84 o                         
   6   5   3        249.03        251.08        10.05 o                         
   7   5   3        820.20        826.13        18.05 o                         
   8   5   3         68.31         78.27        13.42 o                         
   9   5   3        207.81        250.25        17.95 o                         
 -11   6   3          0.50         -5.49         8.65 o                         
 -10   6   3         57.12         65.53        10.00 o                         
  -9   6   3         24.24         35.77         8.52 o                         
  -8   6   3        201.56        212.25        13.03 o                         
  -7   6   3        172.60        151.73        10.74 o                         
  -6   6   3         24.14         18.89         3.66 o                         
  -5   6   3        278.08        273.22         6.06 o                         
  -4   6   3        224.58        231.37         5.37 o                         
  -3   6   3       2421.49       2340.53        18.23 o                         
  -2   6   3         24.81         17.68         1.88 o                         
  -1   6   3        436.81        416.95         4.88 o                         
   0   6   3        753.22        800.15         7.32 o                         
   1   6   3        651.81        682.85         6.17 o                         
   2   6   3       7371.41       8023.19        55.04 o                         
   3   6   3         21.14         22.97         2.20 o                         
   4   6   3         91.61        117.76         5.02 o                         
   5   6   3         47.79         51.72         4.79 o                         
   6   6   3        176.17        171.40         8.19 o                         
   7   6   3          0.01          4.57         7.02 o                         
   8   6   3         60.36         73.70        10.27 o                         
   9   6   3         70.13         95.08        13.18 o                         
 -10   7   3          3.64         -2.91         7.87 o                         
  -9   7   3         85.35         99.31        10.51 o                         
  -8   7   3        184.60        192.15        13.05 o                         
  -7   7   3        164.83        169.58        10.96 o                         
  -6   7   3          0.03          0.45         3.13 o                         
  -5   7   3       1062.05       1024.78        12.84 o                         
  -4   7   3        764.47        742.67        10.39 o                         
  -3   7   3         29.34         33.51         2.44 o                         
  -2   7   3       2108.04       2077.75        15.62 o                         
  -1   7   3        127.94        127.99         2.91 o                         
   0   7   3         71.09         77.86         2.23 o                         
   1   7   3        724.11        789.74         9.01 o                         
   2   7   3        147.55        113.27         3.15 o                         
   3   7   3         16.94         41.71         2.45 o                         
   4   7   3        574.61        558.52         9.42 o                         
   5   7   3        102.49         84.68         5.00 o                         
   6   7   3        543.10        522.84        11.79 o                         
   7   7   3        615.97        625.31        18.12 o                         
   8   7   3         14.86         30.42         9.69 o                         
   9   7   3         13.06         11.27        10.21 o                         
 -10   8   3         24.46         19.90        11.25 o                         
  -9   8   3         62.43         56.89        11.67 o                         
  -8   8   3        685.21        716.97        24.00 o                         
  -7   8   3          0.50         -5.30         4.24 o                         
  -6   8   3        106.51        101.80         5.87 o                         
  -5   8   3        105.05        107.59         5.46 o                         
  -4   8   3        728.11        725.04        10.22 o                         
  -3   8   3        584.49        603.74         7.49 o                         
  -2   8   3        615.14        580.39         6.79 o                         
  -1   8   3        146.04        137.65         3.35 o                         
   0   8   3        343.80        309.46         3.93 o                         
   1   8   3       1208.63       1363.11        19.60 o                         
   2   8   3       1742.90       1726.29        13.46 o                         
   3   8   3         29.13         50.50         2.32 o                         
   4   8   3        507.38        460.26         8.94 o                         
   5   8   3         10.53          3.32         3.10 o                         
   6   8   3          1.76         -3.38         3.47 o                         
   7   8   3         50.31         76.72         8.25 o                         
   8   8   3        368.28        428.53        19.90 o                         
   9   8   3          7.31         12.23         9.64 o                         
 -10   9   3          0.21         -1.10         7.43 o                         
  -9   9   3         51.72         72.00         9.66 o                         
  -8   9   3         24.33         30.18         8.13 o                         
  -7   9   3          0.83         -5.41         3.61 o                         
  -6   9   3          0.84         -0.52         2.90 o                         
  -5   9   3        155.77        176.45         6.78 o                         
  -4   9   3          3.66          1.23         2.05 o                         
  -3   9   3         12.95         16.27         2.36 o                         
  -2   9   3        237.93        236.40         4.37 o                         
  -1   9   3        250.92        235.41         4.20 o                         
   0   9   3        189.01        205.24         3.10 o                         
   1   9   3         57.19         50.46         4.37 o                         
   2   9   3        150.00        133.07         4.58 o                         
   3   9   3         68.41         57.18         4.42 o                         
   4   9   3          0.66         -0.37         1.22 o                         
   5   9   3         36.13         21.56         4.48 o                         
   6   9   3         40.62         51.71         5.19 o                         
   7   9   3        482.67        508.49        19.60 o                         
   8   9   3        176.16        157.85        19.95 o                         
   9   9   3        194.24        194.74        16.48 o                         
 -10  10   3         28.14         25.64        10.11 o                         
  -9  10   3         82.37         87.06        10.47 o                         
  -8  10   3        293.99        307.35        15.40 o                         
  -7  10   3        101.91        115.26         7.73 o                         
  -6  10   3          3.93          3.65         3.47 o                         
  -5  10   3        458.92        465.40        11.60 o                         
  -4  10   3         46.84         57.04         3.53 o                         
  -3  10   3        857.36        853.06         9.97 o                         
  -2  10   3       1304.40       1341.35        12.35 o                         
  -1  10   3        105.89        111.80         3.13 o                         
   0  10   3        740.16        717.54         7.09 o                         
   1  10   3        168.77        173.99         6.81 o                         
   2  10   3         70.40         65.38         3.43 o                         
   3  10   3        194.81        209.02         5.03 o                         
   4  10   3        334.80        293.81         6.05 o                         
   5  10   3        129.72        139.82         5.31 o                         
   6  10   3         42.21         46.06         5.79 o                         
   7  10   3         22.30          0.49         8.15 o                         
   8  10   3         91.16        119.42        12.33 o                         
   9  10   3         39.24         36.13        11.06 o                         
 -10  11   3          0.22          6.46         7.79 o                         
  -9  11   3         73.00         80.01        11.91 o                         
  -8  11   3          0.27          2.14         6.14 o                         
  -7  11   3       1452.84       1368.53        22.36 o                         
  -6  11   3         53.32         59.66         6.00 o                         
  -5  11   3        883.03        811.40        15.78 o                         
  -4  11   3          0.01          1.18         2.57 o                         
  -3  11   3        559.78        552.31         7.97 o                         
  -2  11   3         64.93         94.16         3.63 o                         
  -1  11   3        119.83         99.54         4.44 o                         
   0  11   3        706.98        721.83         7.88 o                         
   1  11   3       1465.61       1557.77        20.16 o                         
   2  11   3          3.73          1.53         1.60 o                         
   3  11   3        115.68        109.42         3.73 o                         
   4  11   3          0.15         -0.06         1.44 o                         
   5  11   3         42.62         42.68         3.64 o                         
   6  11   3         58.85         48.71         5.37 o                         
   7  11   3        272.61        294.81        15.78 o                         
   8  11   3         58.49         58.67        10.83 o                         
   9  11   3         37.04         36.36        10.96 o                         
 -10  12   3         57.26         48.73        11.59 o                         
  -9  12   3         78.51         70.19        10.80 o                         
  -8  12   3        161.53        165.77        12.50 o                         
  -7  12   3         91.76        118.10        12.96 o                         
  -6  12   3        383.90        365.01         9.36 o                         
  -5  12   3         81.83        100.36         5.59 o                         
  -4  12   3          4.51         -3.15         3.11 o                         
  -3  12   3         37.88         47.04         3.25 o                         
  -2  12   3         48.97         39.54         2.65 o                         
  -1  12   3         93.40        101.78         3.29 o                         
   0  12   3        693.67        670.69         6.35 o                         
   1  12   3        184.45        172.21         8.29 o                         
   2  12   3       1376.41       1258.99        16.35 o                         
   3  12   3        160.92        156.81         3.86 o                         
   4  12   3          0.61          0.59         1.79 o                         
   5  12   3        248.26        259.86         5.84 o                         
   6  12   3        223.19        237.79         8.55 o                         
   7  12   3        258.90        291.97        27.83 o                         
   8  12   3          1.71          2.72         8.36 o                         
 -10  13   3         36.28         25.74        16.94 o                         
  -9  13   3          8.33          3.53         7.14 o                         
  -8  13   3         44.52         32.08        11.13 o                         
  -7  13   3         80.85         95.84         7.78 o                         
  -6  13   3          5.87         -4.94         3.29 o                         
  -5  13   3         42.08         48.24         4.54 o                         
  -4  13   3          0.21         -3.62         2.72 o                         
  -3  13   3        181.29        190.86         5.84 o                         
  -2  13   3        262.12        270.88         5.47 o                         
  -1  13   3        148.08        130.83         3.89 o                         
   0  13   3        282.66        300.43         4.53 o                         
   1  13   3        623.18        671.40        10.61 o                         
   2  13   3         12.43          9.27         2.58 o                         
   3  13   3        284.69        245.37        10.57 o                         
   4  13   3         45.70         43.25         2.95 o                         
   5  13   3          1.65          3.91         1.78 o                         
   6  13   3        171.26        170.03        14.75 o                         
   7  13   3         27.54         14.88         6.63 o                         
   8  13   3         18.73         38.98         9.65 o                         
  -9  14   3         25.50         24.37         8.65 o                         
  -8  14   3          6.06          1.63         5.52 o                         
  -7  14   3         13.48          6.53         5.03 o                         
  -6  14   3         40.07         32.01         4.95 o                         
  -5  14   3         53.89         65.78         5.09 o                         
  -4  14   3        230.46        234.85         7.48 o                         
  -3  14   3          9.09          6.94         2.75 o                         
  -2  14   3        947.87        925.85        11.28 o                         
  -1  14   3        393.77        399.16         6.31 o                         
   0  14   3       1124.15       1105.53        10.49 o                         
   1  14   3        174.11        170.77         6.25 o                         
   2  14   3        323.65        297.93         9.32 o                         
   3  14   3         29.61         28.23         4.54 o                         
   4  14   3        593.95        554.77         8.97 o                         
   5  14   3         42.98         35.26         3.37 o                         
   6  14   3          6.93         -3.90         4.31 o                         
   7  14   3          6.29          4.07         8.00 o                         
   8  14   3        333.69        334.61        24.22 o                         
  -9  15   3          9.26         -6.01         9.29 o                         
  -8  15   3        151.49        154.84        11.24 o                         
  -7  15   3          0.86          4.58         5.66 o                         
  -6  15   3         34.92         32.69         5.40 o                         
  -5  15   3       1259.12       1281.12        17.73 o                         
  -4  15   3        163.90        193.78         7.33 o                         
  -3  15   3        521.87        529.17         9.21 o                         
  -2  15   3        495.44        477.97         7.46 o                         
  -1  15   3        413.90        413.00         6.96 o                         
   0  15   3          2.61          2.99         1.60 o                         
   1  15   3          5.13          1.82         2.35 o                         
   2  15   3        419.14        404.23        13.58 o                         
   3  15   3         18.49          6.73         7.08 o                         
   4  15   3         69.45         67.62         3.01 o                         
   5  15   3        262.09        274.33         8.20 o                         
   6  15   3         64.14         49.66         7.86 o                         
   7  15   3         80.11         83.09        11.01 o                         
   8  15   3         28.33         46.13         9.53 o                         
  -9  16   3        176.50        179.38        16.58 o                         
  -8  16   3         87.37         71.98         8.96 o                         
  -7  16   3        150.36        156.40        10.72 o                         
  -6  16   3        388.55        415.20        10.67 o                         
  -5  16   3         86.76         96.61         5.94 o                         
  -4  16   3         25.95         35.07         4.22 o                         
  -3  16   3         68.80         70.43         4.54 o                         
  -2  16   3         50.54         57.83         3.57 o                         
  -1  16   3          9.57          6.17         1.87 o                         
   0  16   3         90.55         93.05         3.41 o                         
   1  16   3        291.31        283.07         5.76 o                         
   2  16   3        188.24        184.23        11.55 o                         
   3  16   3        634.76        594.35        15.00 o                         
   4  16   3         10.46         12.37         3.13 o                         
   5  16   3        154.65        134.34         5.55 o                         
   6  16   3         12.51          1.55         5.18 o                         
   7  16   3          1.38          4.71         7.12 o                         
   8  16   3          3.32         -0.01        19.59 o                         
  -9  17   3        208.35        205.84        17.64 o                         
  -8  17   3          5.09          7.98         6.17 o                         
  -7  17   3         16.82         10.39         6.22 o                         
  -6  17   3         22.70         21.32         4.77 o                         
  -5  17   3        475.54        460.85        10.75 o                         
  -4  17   3          4.65          4.02         3.22 o                         
  -3  17   3        344.44        340.15         8.18 o                         
  -2  17   3        290.81        277.47         6.32 o                         
  -1  17   3        121.92        129.41         4.89 o                         
   0  17   3        312.73        285.37         6.25 o                         
   1  17   3        984.35        975.00        10.02 o                         
   2  17   3          1.61         -3.90         5.92 o                         
   3  17   3        597.68        563.81        16.42 o                         
   4  17   3         28.50         21.62         3.34 o                         
   5  17   3        230.12        204.33         7.11 o                         
   6  17   3         36.37         27.53         6.17 o                         
   7  17   3        214.27        221.69        12.50 o                         
  -9  18   3          9.14          3.05         9.32 o                         
  -8  18   3        211.93        237.55        17.64 o                         
  -7  18   3         70.78         72.19         8.07 o                         
  -6  18   3          5.04          5.18         5.09 o                         
  -5  18   3         22.17         28.36         4.72 o                         
  -4  18   3        600.11        570.84        11.35 o                         
  -3  18   3        152.85        153.78         6.26 o                         
  -2  18   3        389.97        383.49         7.35 o                         
  -1  18   3         40.11         37.93         2.81 o                         
   0  18   3         91.68         88.60         3.91 o                         
   1  18   3       3077.73       2996.48        26.63 o                         
   2  18   3       1676.73       1754.65        33.82 o                         
   3  18   3       1120.76       1092.86        24.79 o                         
   4  18   3         53.54         56.45         6.49 o                         
   5  18   3        121.05        108.55         7.42 o                         
   6  18   3        113.16        118.28         8.35 o                         
   7  18   3         71.64         81.46         8.35 o                         
  -8  19   3        269.12        272.11        24.31 o                         
  -7  19   3          7.08         12.99         6.78 o                         
  -6  19   3          8.42          3.33         5.52 o                         
  -5  19   3         48.50         49.34         5.43 o                         
  -4  19   3         10.52          2.57         3.72 o                         
  -3  19   3          3.11         -2.47         3.04 o                         
  -2  19   3        497.66        497.53        10.02 o                         
  -1  19   3          5.89          1.45         2.26 o                         
   0  19   3        125.82        136.57         6.56 o                         
   1  19   3        951.55        937.91        14.21 o                         
   2  19   3         13.91         -0.10         6.36 o                         
   3  19   3         29.44         40.37         5.93 o                         
   4  19   3        127.51        115.46        11.51 o                         
   5  19   3        123.78        103.63         6.57 o                         
   6  19   3          0.01         14.78         5.75 o                         
   7  19   3          5.37          8.52         5.71 o                         
  -8  20   3         16.70          1.48        10.05 o                         
  -7  20   3          1.82         -0.53         8.16 o                         
  -6  20   3          8.68         17.18         6.43 o                         
  -5  20   3         76.27         81.72         7.49 o                         
  -4  20   3        362.74        391.60         9.93 o                         
  -3  20   3         70.44         78.52         5.06 o                         
  -2  20   3         10.48          8.46         3.13 o                         
  -1  20   3        119.10        122.27         4.46 o                         
   0  20   3        236.91        240.61         7.09 o                         
   1  20   3        141.48        133.59         3.95 o                         
   2  20   3        548.44        509.64        19.35 o                         
   3  20   3         64.35         62.26         6.98 o                         
   4  20   3         35.67         27.43         9.03 o                         
   5  20   3         20.15         16.13         4.34 o                         
   6  20   3          8.79         10.32         5.10 o                         
   7  20   3         19.52         20.75        10.24 o                         
  -8  21   3         24.38         20.74        10.43 o                         
  -7  21   3         64.48         71.05        16.39 o                         
  -6  21   3         98.20        110.81         9.64 o                         
  -5  21   3          3.06         -6.95         5.06 o                         
  -4  21   3         74.21         87.74         6.46 o                         
  -3  21   3        358.55        381.16        10.12 o                         
  -2  21   3         20.29         15.96         3.38 o                         
  -1  21   3         34.68         43.11         3.26 o                         
   0  21   3        187.65        177.97         4.15 o                         
   1  21   3        286.95        293.83         6.08 o                         
   2  21   3          8.84         -2.96         8.13 o                         
   3  21   3        179.88        164.19        13.70 o                         
   4  21   3          2.78         -3.28         8.18 o                         
   5  21   3         79.89        107.90        13.71 o                         
   6  21   3         12.68         10.85        13.43 o                         
  -7  22   3         35.08         30.93        13.19 o                         
  -6  22   3         55.12         83.46        11.88 o                         
  -5  22   3         10.78         23.58         5.95 o                         
  -4  22   3         33.54         34.71         6.07 o                         
  -3  22   3         27.44         31.99         4.97 o                         
  -2  22   3        288.78        250.98         7.51 o                         
  -1  22   3        546.49        512.36         9.01 o                         
   0  22   3        501.66        460.77         6.46 o                         
   1  22   3          2.00         -0.49         2.96 o                         
   2  22   3         13.22         -2.65         7.94 o                         
   3  22   3         74.28         68.91        10.96 o                         
   4  22   3          0.12          8.23         8.28 o                         
   5  22   3         15.78         10.33        11.23 o                         
   6  22   3        101.04        140.05        17.61 o                         
  -7  23   3        185.71        181.34        20.15 o                         
  -6  23   3          3.09          4.29        23.64 o                         
  -5  23   3         51.02         70.78        14.24 o                         
  -4  23   3         10.33         18.65         7.28 o                         
  -3  23   3        471.36        482.19        13.74 o                         
  -2  23   3        195.00        189.98         9.02 o                         
  -1  23   3        119.45        135.03         8.24 o                         
   0  23   3        190.50        189.94        10.35 o                         
   1  23   3         38.28         43.59         3.76 o                         
   2  23   3          3.06          1.36        10.57 o                         
   3  23   3         47.16         35.92         9.94 o                         
   4  23   3          0.89          7.08        12.33 o                         
   5  23   3          0.11          0.05         9.64 o                         
  -6  24   3        308.80        353.03        26.01 o                         
  -5  24   3         62.30         69.02        13.45 o                         
  -4  24   3        143.05        148.65        11.80 o                         
  -3  24   3         66.31         70.83         7.34 o                         
  -2  24   3        469.09        460.27        13.53 o                         
  -1  24   3          0.45          6.69         5.07 o                         
   0  24   3         31.55         34.00         5.14 o                         
   1  24   3          0.22          3.58         3.78 o                         
   2  24   3         49.08         49.08         9.64 o                         
   3  24   3         41.03         36.10        10.38 o                         
   4  24   3         97.20         93.27        15.41 o                         
   5  24   3          0.79        -10.56         8.76 o                         
  -6  25   3         25.99         37.72        17.54 o                         
  -5  25   3        192.64        168.42        18.24 o                         
  -4  25   3         61.49         79.06        11.07 o                         
  -3  25   3          0.74         -5.15         5.14 o                         
  -2  25   3          2.51          7.86         5.40 o                         
  -1  25   3        198.19        173.68         9.31 o                         
   0  25   3         34.48         39.97         7.73 o                         
   1  25   3         99.36         85.24         6.27 o                         
   2  25   3          5.00         12.51         9.02 o                         
   3  25   3         12.34         -0.93         8.99 o                         
   4  25   3          3.09         -8.06         8.69 o                         
  -5  26   3         73.24         45.15        13.45 o                         
  -4  26   3         13.26         -2.35         7.31 o                         
  -3  26   3         52.01         53.47        10.10 o                         
  -2  26   3         38.93         44.74         7.09 o                         
  -1  26   3        152.84        153.57         9.27 o                         
   0  26   3         44.02         51.26         8.50 o                         
   1  26   3          9.06         17.79         4.81 o                         
   2  26   3          4.15          7.92         9.42 o                         
   3  26   3         13.33         -1.78         9.45 o                         
   4  26   3          2.78         -2.98        10.04 o                         
  -4  27   3          6.26          2.58         8.08 o                         
  -3  27   3         38.51         58.89         9.35 o                         
  -2  27   3         70.13         69.33         9.10 o                         
  -1  27   3         13.78         13.22         5.74 o                         
   0  27   3          6.20          8.39         5.15 o                         
   1  27   3         73.62         90.57         6.60 o                         
   2  27   3          3.58          6.92         8.70 o                         
   3  27   3         68.97         84.26        13.00 o                         
  -4  28   3         10.61         22.07         9.07 o                         
  -3  28   3         20.61         31.62        11.01 o                         
  -2  28   3         16.75         17.79         7.87 o                         
  -1  28   3          7.46          0.29         7.27 o                         
   0  28   3          1.07          1.39         5.70 o                         
   1  28   3         22.52         23.63         7.56 o                         
   2  28   3         49.01         72.73        12.28 o                         
  -2  29   3          8.93          4.19         7.43 o                         
  -1  29   3          9.74          5.58         6.84 o                         
   0  29   3         15.50         25.27         6.67 o                         
   1  29   3         50.61         59.29         9.98 o                         
 -10   0   4          8.43          4.58        10.15 o                         
  -8   0   4         57.45         48.92        13.73 o                         
  -6   0   4        597.76        590.13        22.25 o                         
  -4   0   4       5729.62       5536.54        53.53 o                         
  -2   0   4       5389.91       5590.43        51.77 o                         
   0   0   4         97.67        104.06         4.02 o                         
   2   0   4       1329.65       1524.36        18.51 o                         
   4   0   4        957.52        966.22        21.71 o                         
   6   0   4        309.01        277.49        15.54 o                         
   8   0   4          4.78        -18.30        12.20 o                         
 -11   1   4          0.35          2.30         8.90 o                         
 -10   1   4          0.29         -7.28         7.14 o                         
  -9   1   4         50.00         62.82         9.55 o                         
  -8   1   4         23.38         21.31         8.81 o                         
  -7   1   4        556.68        557.24        29.28 o                         
  -6   1   4       3496.52       3211.29        40.43 o                         
  -5   1   4       9733.20       9375.89        63.82 o                         
  -4   1   4        702.12        804.14         9.59 o                         
  -3   1   4       1308.87       1320.28        12.22 o                         
  -2   1   4       3971.07       3956.48        26.17 o                         
  -1   1   4        293.60        289.49         4.51 o                         
   0   1   4        678.23        607.98         5.89 o                         
   1   1   4        373.70        387.42         5.86 o                         
   2   1   4        302.66        296.20         4.96 o                         
   3   1   4         29.76         44.46         2.85 o                         
   4   1   4         98.14        100.59         5.89 o                         
   5   1   4          0.70         -5.52         3.68 o                         
   6   1   4        676.75        686.24        15.02 o                         
   7   1   4         13.47         19.64         7.49 o                         
   8   1   4         16.45         26.95         9.69 o                         
   9   1   4         31.95         32.79        11.86 o                         
 -11   2   4         12.04         15.52         9.91 o                         
 -10   2   4         42.62         16.76         9.28 o                         
  -9   2   4        201.57        217.94        14.80 o                         
  -8   2   4        137.53        124.39        15.19 o                         
  -7   2   4        228.93        217.88        12.09 o                         
  -6   2   4         78.32         83.24         6.63 o                         
  -5   2   4        495.71        563.47        11.87 o                         
  -4   2   4         48.79         55.09         3.23 o                         
  -3   2   4        183.38        158.07         4.13 o                         
  -2   2   4        795.24        807.61         8.21 o                         
  -1   2   4        204.60        222.99         3.79 o                         
   0   2   4       1065.57       1142.05         9.11 o                         
   1   2   4       1297.18       1331.10        11.10 o                         
   2   2   4         96.70        115.38         3.59 o                         
   3   2   4          2.85         -2.87         1.91 o                         
   4   2   4        153.61        140.00         5.80 o                         
   5   2   4        580.06        581.28        12.64 o                         
   6   2   4        599.25        579.70        13.55 o                         
   7   2   4        212.02        232.56        16.53 o                         
   8   2   4        171.26        165.40        14.37 o                         
   9   2   4         11.69          5.49        21.35 o                         
 -11   3   4         41.60         43.08        11.58 o                         
 -10   3   4        119.38        116.62        15.39 o                         
  -9   3   4          0.59          7.11         7.93 o                         
  -8   3   4         17.01         17.12         6.75 o                         
  -7   3   4        259.47        273.11        13.81 o                         
  -6   3   4        342.34        339.21        10.45 o                         
  -5   3   4         46.51         45.81         3.55 o                         
  -4   3   4       2518.17       2537.23        21.29 o                         
  -3   3   4       4215.21       4288.94        30.41 o                         
  -2   3   4         49.69         61.58         2.82 o                         
  -1   3   4        342.21        324.84         4.56 o                         
   0   3   4         43.62         44.28         1.97 o                         
   1   3   4          1.09          3.96         1.54 o                         
   2   3   4        236.32        236.94         4.41 o                         
   3   3   4        465.94        475.33         6.99 o                         
   4   3   4        660.76        700.85        10.87 o                         
   5   3   4        113.74        127.01         7.17 o                         
   6   3   4        109.93         96.33         7.43 o                         
   7   3   4         16.44         29.17         8.15 o                         
   8   3   4         40.01         66.77        12.50 o                         
   9   3   4         22.74         19.83        13.73 o                         
 -11   4   4          4.14          0.70         9.42 o                         
 -10   4   4          0.48         14.09         8.81 o                         
  -9   4   4        240.06        245.32        15.71 o                         
  -8   4   4          0.84         -6.51         6.59 o                         
  -7   4   4        130.46        134.15        10.81 o                         
  -6   4   4        429.85        441.88        11.30 o                         
  -5   4   4        424.12        402.94         7.58 o                         
  -4   4   4       3226.80       3153.44        25.29 o                         
  -3   4   4       1798.53       1744.57        14.44 o                         
  -2   4   4        842.62        783.21         8.10 o                         
  -1   4   4        119.51        110.68         2.97 o                         
   0   4   4         16.14         22.94         1.66 o                         
   1   4   4       7346.37       7574.60        48.10 o                         
   2   4   4       1013.87       1136.37        11.05 o                         
   3   4   4        461.12        396.50         6.20 o                         
   4   4   4        277.34        272.21         7.13 o                         
   5   4   4        786.41        766.35        16.37 o                         
   6   4   4          0.15         -6.73         4.49 o                         
   7   4   4          0.15         -3.17         6.79 o                         
   8   4   4         12.81         10.01         8.01 o                         
   9   4   4         31.76         18.90        12.37 o                         
 -11   5   4         60.45         70.34        11.89 o                         
 -10   5   4        131.95        146.43        13.77 o                         
  -9   5   4         17.35         17.64         7.94 o                         
  -8   5   4        283.28        284.95        15.02 o                         
  -7   5   4        227.03        207.92        11.40 o                         
  -6   5   4        334.10        319.74        10.01 o                         
  -5   5   4         45.31         40.44         3.44 o                         
  -4   5   4       1643.88       1497.99        14.80 o                         
  -3   5   4         72.63         95.88         3.65 o                         
  -2   5   4        530.96        510.20         6.24 o                         
  -1   5   4        213.47        217.56         3.84 o                         
   0   5   4       4666.36       4734.04        29.12 o                         
   1   5   4       1608.04       1677.01        13.45 o                         
   2   5   4        668.79        626.85         6.97 o                         
   3   5   4        101.50        107.58         4.04 o                         
   4   5   4        927.52        892.50        17.53 o                         
   5   5   4         72.63         75.89         6.08 o                         
   6   5   4        136.12        137.17         8.46 o                         
   7   5   4         48.50         46.10         9.19 o                         
   8   5   4        153.72        188.92        22.96 o                         
   9   5   4         28.12         33.86        25.93 o                         
 -10   6   4          8.88          7.74         7.74 o                         
  -9   6   4          1.47         -7.87         6.69 o                         
  -8   6   4         24.76         21.89         7.55 o                         
  -7   6   4         42.31         42.85         6.43 o                         
  -6   6   4        147.07        144.90         8.19 o                         
  -5   6   4        104.87        115.65         6.28 o                         
  -4   6   4       1205.62       1151.16        12.04 o                         
  -3   6   4       1150.39       1127.59        11.32 o                         
  -2   6   4          4.67          3.09         2.11 o                         
  -1   6   4        940.58        954.65         8.56 o                         
   0   6   4         88.72        106.71         2.66 o                         
   1   6   4       3920.95       4297.71        28.98 o                         
   2   6   4          7.37         14.98         1.79 o                         
   3   6   4         56.90         72.98         4.31 o                         
   4   6   4        318.47        304.38         7.62 o                         
   5   6   4         67.70         71.97         5.28 o                         
   6   6   4          0.11         -4.25         4.34 o                         
   7   6   4         81.60         92.98        10.83 o                         
   8   6   4        154.14        154.21        13.87 o                         
   9   6   4         41.47         42.58        12.41 o                         
 -10   7   4         87.69         88.44        11.76 o                         
  -9   7   4         13.67         10.56        12.11 o                         
  -8   7   4        126.90        123.00        11.09 o                         
  -7   7   4          2.66         -5.33         5.11 o                         
  -6   7   4          3.81          1.62         4.89 o                         
  -5   7   4         48.80         53.67         4.45 o                         
  -4   7   4        725.57        705.08         9.79 o                         
  -3   7   4          7.20         -0.65         1.82 o                         
  -2   7   4        421.43        422.68         5.89 o                         
  -1   7   4          4.97          2.65         1.39 o                         
   0   7   4        470.95        578.12         5.70 o                         
   1   7   4        363.24        363.43         6.21 o                         
   2   7   4         32.30         20.27         1.74 o                         
   3   7   4        194.88        186.60         4.24 o                         
   4   7   4         39.06         28.71         2.90 o                         
   5   7   4        272.68        268.78        10.14 o                         
   6   7   4         96.55         83.29         7.07 o                         
   7   7   4          0.39         -4.16         9.25 o                         
   8   7   4         50.59         53.80         9.98 o                         
 -10   8   4         35.22         38.49        10.43 o                         
  -9   8   4        430.24        465.53        19.09 o                         
  -8   8   4        212.65        225.01        17.40 o                         
  -7   8   4         44.04         40.28         6.49 o                         
  -6   8   4          4.17          7.08         4.06 o                         
  -5   8   4       1019.54       1008.38        16.71 o                         
  -4   8   4        657.30        691.84         9.09 o                         
  -3   8   4        116.94        101.30         3.85 o                         
  -2   8   4         66.05         75.74         3.07 o                         
  -1   8   4       1869.22       1787.47        14.73 o                         
   0   8   4        545.89        601.19         6.05 o                         
   1   8   4         38.83         13.31         2.23 o                         
   2   8   4       2571.80       2735.03        20.59 o                         
   3   8   4        278.84        266.84         5.28 o                         
   4   8   4         94.62         95.89         5.70 o                         
   5   8   4        620.16        610.94        11.23 o                         
   6   8   4        240.91        234.61        13.79 o                         
   7   8   4         38.92         37.45         9.20 o                         
   8   8   4          2.02        -10.22         6.81 o                         
 -10   9   4        150.16        164.13        18.23 o                         
  -9   9   4         18.50         27.32         7.90 o                         
  -8   9   4         17.93         33.80         6.92 o                         
  -7   9   4          8.14          4.93         4.91 o                         
  -6   9   4        378.02        384.77        11.23 o                         
  -5   9   4        694.39        710.09        12.15 o                         
  -4   9   4        420.32        434.90         7.27 o                         
  -3   9   4        256.09        269.05         5.56 o                         
  -2   9   4          3.59          2.91         1.68 o                         
  -1   9   4       2183.63       2278.05        17.81 o                         
   0   9   4         34.99         32.75         3.33 o                         
   1   9   4        395.50        426.89         6.51 o                         
   2   9   4        228.48        248.00         5.39 o                         
   3   9   4        174.73        197.03         3.89 o                         
   4   9   4         16.01         16.57         2.69 o                         
   5   9   4        191.11        177.31        11.45 o                         
   6   9   4        493.77        485.32        16.46 o                         
   7   9   4          3.84          1.22         6.28 o                         
   8   9   4         17.48         20.88        11.26 o                         
 -10  10   4         53.67         67.59        11.09 o                         
  -9  10   4          0.24         -5.80         6.87 o                         
  -8  10   4         83.15         85.39         8.67 o                         
  -7  10   4         90.38         86.76         9.93 o                         
  -6  10   4         90.44        109.84         7.49 o                         
  -5  10   4        235.60        264.06         8.01 o                         
  -4  10   4          7.16          7.48         2.99 o                         
  -3  10   4        377.07        399.40         6.56 o                         
  -2  10   4       1192.11       1272.07        12.53 o                         
  -1  10   4        511.57        559.19         6.95 o                         
   0  10   4         20.91         28.44         2.05 o                         
   1  10   4        119.38        146.75         6.84 o                         
   2  10   4         18.73         26.66         2.72 o                         
   3  10   4          7.80          4.51         2.03 o                         
   4  10   4        349.87        344.86         6.71 o                         
   5  10   4        587.18        527.41        10.51 o                         
   6  10   4        187.31        176.27        11.23 o                         
   7  10   4         76.57         39.92         9.69 o                         
   8  10   4         22.68         30.02         9.99 o                         
 -10  11   4         22.36         19.59         9.83 o                         
  -9  11   4         17.03          8.82         6.81 o                         
  -8  11   4         47.87         46.65         7.60 o                         
  -7  11   4          2.27          5.25         5.58 o                         
  -6  11   4        127.18        122.63         7.89 o                         
  -5  11   4        713.79        719.95        12.33 o                         
  -4  11   4        742.95        700.78        11.64 o                         
  -3  11   4        268.72        295.07         5.85 o                         
  -2  11   4        597.62        598.14         7.48 o                         
  -1  11   4         48.63         45.16         2.39 o                         
   0  11   4       1101.96        986.00        12.61 o                         
   1  11   4         46.61         49.55         4.93 o                         
   2  11   4        860.35        837.55        16.39 o                         
   3  11   4        206.06        215.24         8.22 o                         
   4  11   4          0.43          3.25         3.19 o                         
   5  11   4         27.61         23.08         2.75 o                         
   6  11   4        902.70        878.43        25.28 o                         
   7  11   4          5.34          1.12         6.74 o                         
   8  11   4         28.85         48.99         9.03 o                         
 -10  12   4         33.16         31.74         9.79 o                         
  -9  12   4          1.24        -10.75         7.17 o                         
  -8  12   4         67.25         75.97         8.55 o                         
  -7  12   4        226.05        244.49        12.42 o                         
  -6  12   4          1.77          3.58         4.27 o                         
  -5  12   4          2.63          2.48         3.04 o                         
  -4  12   4        567.65        598.44        10.84 o                         
  -3  12   4        850.80        849.02        10.89 o                         
  -2  12   4       2174.04       2328.38        18.30 o                         
  -1  12   4         22.73         17.04         1.94 o                         
   0  12   4        471.03        505.51         8.75 o                         
   1  12   4         28.36         23.34         4.70 o                         
   2  12   4          9.40         16.41         6.31 o                         
   3  12   4        229.48        230.06         8.32 o                         
   4  12   4        508.89        493.83        11.24 o                         
   5  12   4          4.31         -2.89         3.52 o                         
   6  12   4        247.79        210.48        11.84 o                         
   7  12   4         80.85        102.61        10.57 o                         
   8  12   4          3.46         -4.50         8.39 o                         
 -10  13   4        103.54         99.91        12.57 o                         
  -9  13   4          0.01        -11.89         7.93 o                         
  -8  13   4          7.57         10.70         6.57 o                         
  -7  13   4          2.79          3.52         5.20 o                         
  -6  13   4        279.69        259.22        10.94 o                         
  -5  13   4        230.99        231.38         8.37 o                         
  -4  13   4        289.55        307.90         8.90 o                         
  -3  13   4          1.11          5.52         2.46 o                         
  -2  13   4        742.70        810.76         9.75 o                         
  -1  13   4          0.68          0.76         1.30 o                         
   0  13   4         24.34         20.01         3.30 o                         
   1  13   4          8.74         11.50         5.28 o                         
   2  13   4        320.70        345.40        20.47 o                         
   3  13   4          3.66          2.31         2.67 o                         
   4  13   4         87.89         81.72         4.15 o                         
   5  13   4         23.99         25.44         4.54 o                         
   6  13   4        287.57        274.91        16.29 o                         
   7  13   4         57.55         69.08        12.33 o                         
   8  13   4          0.04         10.62         7.96 o                         
  -9  14   4        110.25        126.20        17.61 o                         
  -8  14   4         38.25         37.65         8.00 o                         
  -7  14   4        140.35        138.74        12.04 o                         
  -6  14   4          0.89          1.64         4.60 o                         
  -5  14   4        382.61        385.41        10.22 o                         
  -4  14   4         24.90         25.28         4.16 o                         
  -3  14   4        206.97        180.68         6.23 o                         
  -2  14   4        114.28        125.14         4.50 o                         
  -1  14   4        705.99        689.89         7.30 o                         
   0  14   4          0.01         -1.01         2.47 o                         
   1  14   4         19.75         25.98         7.02 o                         
   2  14   4        247.14        251.08        13.48 o                         
   3  14   4        131.86        121.92        10.99 o                         
   4  14   4         56.24         37.05         8.34 o                         
   5  14   4        570.04        540.70         9.20 o                         
   6  14   4         50.01         54.84        13.40 o                         
   7  14   4        253.41        250.10        15.56 o                         
  -9  15   4         56.39         50.93         8.80 o                         
  -8  15   4        123.55        123.30        10.55 o                         
  -7  15   4         53.66         53.49         7.59 o                         
  -6  15   4        153.31        159.63         9.19 o                         
  -5  15   4        160.20        157.42         8.47 o                         
  -4  15   4         64.04         61.66         5.77 o                         
  -3  15   4        879.54        932.53        13.09 o                         
  -2  15   4         73.07         68.97         3.76 o                         
  -1  15   4        114.65        120.65         3.64 o                         
   0  15   4         49.54         43.54         4.58 o                         
   1  15   4        174.19        172.21        11.30 o                         
   2  15   4        662.60        638.72        19.21 o                         
   3  15   4         39.18         36.97        10.10 o                         
   4  15   4        382.56        399.25        11.51 o                         
   5  15   4         37.88         31.84         3.08 o                         
   6  15   4         14.53         16.18         7.41 o                         
   7  15   4         16.23         16.74         8.69 o                         
  -9  16   4          2.38         -2.91         7.55 o                         
  -8  16   4         34.47         32.21         7.86 o                         
  -7  16   4         96.06        111.66         9.92 o                         
  -6  16   4        346.85        340.88        12.15 o                         
  -5  16   4         25.06         19.94         5.68 o                         
  -4  16   4          0.25          2.80         3.67 o                         
  -3  16   4        237.48        227.92         7.23 o                         
  -2  16   4         31.40         34.03         3.19 o                         
  -1  16   4          1.58          0.32         1.82 o                         
   0  16   4          7.90         18.04         3.72 o                         
   1  16   4       3009.24       3004.91        46.82 o                         
   2  16   4         68.56         76.61        15.19 o                         
   3  16   4        653.97        595.70        19.04 o                         
   4  16   4         20.89         18.70         4.13 o                         
   5  16   4        110.95         96.66        11.84 o                         
   6  16   4         70.45         73.32         7.77 o                         
   7  16   4          1.83          6.33         5.68 o                         
  -9  17   4         34.58         45.44        12.49 o                         
  -8  17   4         78.18         88.65        10.06 o                         
  -7  17   4         47.53         36.54         7.32 o                         
  -6  17   4        190.66        208.83        10.38 o                         
  -5  17   4         15.80         14.89         5.45 o                         
  -4  17   4        104.54         99.81         6.40 o                         
  -3  17   4          0.67          1.62         3.17 o                         
  -2  17   4         78.13         86.97         6.41 o                         
  -1  17   4         80.33         82.95         3.38 o                         
   0  17   4        481.72        412.27        12.56 o                         
   1  17   4        982.48       1021.16        31.26 o                         
   2  17   4       2172.07       2097.35        38.15 o                         
   3  17   4        221.14        218.85        14.07 o                         
   4  17   4         35.31         29.62         5.58 o                         
   5  17   4         45.86         38.45         9.25 o                         
   6  17   4         60.01         67.52        11.19 o                         
   7  17   4          1.29          9.76        10.01 o                         
  -8  18   4          3.35         -1.42         6.09 o                         
  -7  18   4          2.93         -3.32         6.09 o                         
  -6  18   4        241.75        228.38        12.61 o                         
  -5  18   4        617.75        638.80        20.92 o                         
  -4  18   4         53.18         58.37         5.86 o                         
  -3  18   4        219.25        216.90         7.60 o                         
  -2  18   4         34.63         40.13         3.63 o                         
  -1  18   4        640.34        611.12         7.40 o                         
   0  18   4        157.26        135.73         6.94 o                         
   1  18   4       1543.26       1547.00        31.88 o                         
   2  18   4       1589.38       1552.68        33.34 o                         
   3  18   4        611.57        623.45        21.27 o                         
   4  18   4         78.19         55.04        11.67 o                         
   5  18   4        120.65        115.54        12.51 o                         
   6  18   4         15.17         23.34        14.53 o                         
   7  18   4         85.39         74.65        12.75 o                         
  -8  19   4          4.45         -7.70         8.97 o                         
  -7  19   4         52.55         56.63         8.44 o                         
  -6  19   4          0.62         -8.19         5.46 o                         
  -5  19   4          3.32          2.17         5.40 o                         
  -4  19   4        206.99        194.65         9.41 o                         
  -3  19   4          0.60          1.27         3.72 o                         
  -2  19   4          4.62          2.56         3.34 o                         
  -1  19   4        536.74        561.48         9.45 o                         
   0  19   4        716.74        705.46        11.89 o                         
   1  19   4         53.42         66.58         9.56 o                         
   2  19   4         59.24         62.14        13.21 o                         
   3  19   4        293.86        287.92        17.24 o                         
   4  19   4          2.96        -11.79         8.52 o                         
   5  19   4          0.00        -11.69         7.87 o                         
   6  19   4         10.82         -2.08         8.01 o                         
  -8  20   4          1.04        -13.73        10.98 o                         
  -7  20   4        121.86        127.79        10.84 o                         
  -6  20   4         16.07         27.14         6.86 o                         
  -5  20   4        400.89        463.86        15.20 o                         
  -4  20   4         14.34         23.19         5.36 o                         
  -3  20   4         12.42          7.72         4.11 o                         
  -2  20   4         55.78         49.25         4.19 o                         
  -1  20   4         13.29         10.82         3.76 o                         
   0  20   4        289.32        278.33         5.36 o                         
   1  20   4        500.00        449.68        17.80 o                         
   2  20   4        678.48        673.08        21.72 o                         
   3  20   4        299.91        290.32        17.46 o                         
   4  20   4         17.09         21.76        10.23 o                         
   5  20   4         26.14         16.67        10.24 o                         
   6  20   4         22.13          6.90        12.11 o                         
  -7  21   4        291.63        292.68        23.65 o                         
  -6  21   4        208.92        203.73        13.93 o                         
  -5  21   4        449.30        497.05        18.28 o                         
  -4  21   4        128.84        126.22        10.96 o                         
  -3  21   4          8.37          4.35         6.06 o                         
  -2  21   4          4.05          1.73         3.84 o                         
  -1  21   4        245.03        237.88         7.68 o                         
   0  21   4        222.14        212.49         8.43 o                         
   1  21   4        148.62        153.09        13.11 o                         
   2  21   4         62.81         55.89         9.78 o                         
   3  21   4        107.14         98.46        11.58 o                         
   4  21   4         57.16         73.57        14.09 o                         
   5  21   4          3.12          1.99         8.51 o                         
   6  21   4         47.62         29.16        14.58 o                         
  -7  22   4         70.46         73.03        16.07 o                         
  -6  22   4         55.46         55.74         9.79 o                         
  -5  22   4        253.58        258.94        15.40 o                         
  -4  22   4         65.52         45.06        11.67 o                         
  -3  22   4          2.07         -5.68         5.84 o                         
  -2  22   4          0.04          5.11         4.96 o                         
  -1  22   4        124.56        124.73         7.26 o                         
   0  22   4        184.34        170.22         8.49 o                         
   1  22   4          0.07         -1.60         6.74 o                         
   2  22   4         18.14         -0.81         7.28 o                         
   3  22   4         17.95         10.25         8.17 o                         
   4  22   4         27.22         17.33         8.29 o                         
   5  22   4         20.97         31.19        11.67 o                         
  -7  23   4          0.36          7.88        12.81 o                         
  -6  23   4        941.34        952.00        36.62 o                         
  -5  23   4          0.96         20.77         8.13 o                         
  -4  23   4          0.82         -0.21         6.60 o                         
  -3  23   4         21.03         11.71         5.33 o                         
  -2  23   4        194.21        190.64        13.07 o                         
  -1  23   4         35.73         30.04         5.00 o                         
   0  23   4          2.06          9.46         3.23 o                         
   1  23   4          3.28         -3.63         7.39 o                         
   2  23   4        140.56        151.57        13.64 o                         
   3  23   4        126.41        113.84        12.50 o                         
   4  23   4         87.24         76.00        11.50 o                         
   5  23   4          6.40          6.35        11.01 o                         
  -6  24   4         22.17         29.04        13.45 o                         
  -5  24   4        215.60        254.06        17.85 o                         
  -4  24   4          4.03         -5.59         5.99 o                         
  -3  24   4          1.56          3.80         5.54 o                         
  -2  24   4          0.04          8.16         4.99 o                         
  -1  24   4        203.14        196.63         9.35 o                         
   0  24   4         97.44         80.03         4.90 o                         
   1  24   4         57.73         57.74        13.43 o                         
   2  24   4          7.20          3.58        10.57 o                         
   3  24   4        102.25        103.84        14.75 o                         
   4  24   4          0.29         -5.61         7.90 o                         
  -5  25   4         34.34          7.48        11.29 o                         
  -4  25   4          4.65          5.03         8.51 o                         
  -3  25   4         17.07         -0.90         5.63 o                         
  -2  25   4         51.19         70.05         7.31 o                         
  -1  25   4          8.58          9.52         4.68 o                         
   0  25   4         18.30         19.81         6.48 o                         
   1  25   4         35.13         30.76         9.79 o                         
   2  25   4          2.06          6.89         8.41 o                         
   3  25   4         20.58         28.82        10.35 o                         
   4  25   4         47.16         40.78        10.91 o                         
  -5  26   4         13.14         -3.05        16.02 o                         
  -4  26   4          0.52          0.59        12.00 o                         
  -3  26   4         21.58         22.88         7.17 o                         
  -2  26   4          3.50          9.41         5.69 o                         
  -1  26   4         27.11         25.56         6.03 o                         
   0  26   4          1.78         -1.23         5.74 o                         
   1  26   4          5.77         -8.27         8.59 o                         
   2  26   4          0.70         -1.21         7.34 o                         
   3  26   4         13.61         12.23        10.78 o                         
  -4  27   4         10.38          3.32         9.05 o                         
  -3  27   4          0.04          1.61         7.80 o                         
  -2  27   4        355.39        365.14        16.87 o                         
  -1  27   4         22.41         24.47         5.15 o                         
   0  27   4         43.84         32.12         7.26 o                         
   1  27   4          4.16          1.55        10.35 o                         
   2  27   4         26.58         34.26        11.23 o                         
  -3  28   4        183.82        188.67        13.44 o                         
  -2  28   4          1.37          2.62         6.63 o                         
  -1  28   4         33.89         28.84         6.29 o                         
   0  28   4          3.15         -8.86         5.91 o                         
   1  28   4          7.05          1.42         8.86 o                         
  -9   0   5         66.75         43.27        15.25 o                         
  -7   0   5       1734.37       1514.42        86.94 o                         
  -5   0   5        112.15        101.62        10.79 o                         
  -3   0   5        645.81        689.37        15.58 o                         
  -1   0   5        146.99        140.97         5.36 o                         
   1   0   5         70.87         70.51         4.40 o                         
   3   0   5        488.34        472.14        11.47 o                         
   5   0   5       1128.61       1017.56        20.19 o                         
   7   0   5        299.55        317.26        28.98 o                         
 -10   1   5          0.10          0.67         6.92 o                         
  -9   1   5        103.48         97.78        12.33 o                         
  -8   1   5        186.12        196.62        13.49 o                         
  -7   1   5        704.27        709.41        39.37 o                         
  -6   1   5          0.02         -3.06         3.87 o                         
  -5   1   5          1.62          0.32         3.49 o                         
  -4   1   5         56.42         58.08         3.37 o                         
  -3   1   5        785.78        791.30         9.02 o                         
  -2   1   5        137.99        125.06         3.84 o                         
  -1   1   5       2504.78       2541.16        18.02 o                         
   0   1   5         59.30         86.08         3.05 o                         
   1   1   5        131.69        168.28         4.26 o                         
   2   1   5         61.57         57.88         3.14 o                         
   3   1   5         44.53         41.36         3.26 o                         
   4   1   5        233.66        228.29         6.78 o                         
   5   1   5       1760.30       1697.73        20.11 o                         
   6   1   5        349.96        337.93        13.77 o                         
   7   1   5          2.05         -1.53         7.05 o                         
   8   1   5          0.12          6.34        10.20 o                         
 -10   2   5         40.92         56.82        10.34 o                         
  -9   2   5        524.94        521.82        23.12 o                         
  -8   2   5        340.32        352.65        15.40 o                         
  -7   2   5          0.01         13.19         7.99 o                         
  -6   2   5         60.70         66.38         7.39 o                         
  -5   2   5        542.14        518.17        10.32 o                         
  -4   2   5        785.79        781.29         9.98 o                         
  -3   2   5       2160.26       2095.89        16.94 o                         
  -2   2   5       2820.38       2756.60        19.62 o                         
  -1   2   5         41.35         57.17         2.73 o                         
   0   2   5        727.50        714.44         7.38 o                         
   1   2   5        238.80        254.43         4.65 o                         
   2   2   5       1150.04       1092.12        11.07 o                         
   3   2   5          0.34         -3.04         2.02 o                         
   4   2   5       2765.66       2805.65        25.45 o                         
   5   2   5       1670.42       1679.83        21.11 o                         
   6   2   5        203.86        204.02         9.99 o                         
   7   2   5          9.35         25.00        12.08 o                         
   8   2   5         95.83        116.11        14.98 o                         
 -10   3   5        238.29        237.26        16.65 o                         
  -9   3   5         75.07         62.13        13.21 o                         
  -8   3   5        249.04        240.82        14.61 o                         
  -7   3   5        512.80        494.32        19.08 o                         
  -6   3   5         23.66         30.93         5.03 o                         
  -5   3   5        123.73        119.25         6.49 o                         
  -4   3   5        975.25        964.54        11.08 o                         
  -3   3   5        218.92        214.78         4.90 o                         
  -2   3   5         99.48        105.45         3.67 o                         
  -1   3   5        137.96        141.69         3.59 o                         
   0   3   5        293.21        270.69         4.39 o                         
   1   3   5         66.00         86.98         3.83 o                         
   2   3   5        209.97        232.79         5.49 o                         
   3   3   5         38.76         51.89         3.32 o                         
   4   3   5       1494.74       1507.98        17.34 o                         
   5   3   5         41.54         30.59         4.70 o                         
   6   3   5        113.23        105.51         7.97 o                         
   7   3   5         17.89          3.10         8.19 o                         
   8   3   5          2.42          0.48        25.93 o                         
 -10   4   5          3.03         22.19         9.25 o                         
  -9   4   5          7.92         18.14         7.96 o                         
  -8   4   5        205.81        217.62        13.80 o                         
  -7   4   5          4.99         11.37         5.25 o                         
  -6   4   5        348.26        330.33        12.16 o                         
  -5   4   5         12.98         15.65         4.03 o                         
  -4   4   5        114.93        120.13         4.48 o                         
  -3   4   5        184.40        207.58         4.90 o                         
  -2   4   5       2974.43       2860.10        20.84 o                         
  -1   4   5        247.22        234.85         4.26 o                         
   0   4   5         26.12         44.27         2.29 o                         
   1   4   5       1507.03       1530.59        13.54 o                         
   2   4   5          7.87         10.22         2.70 o                         
   3   4   5        399.93        412.76         6.88 o                         
   4   4   5        317.48        329.09         7.36 o                         
   5   4   5         33.86         42.70         5.33 o                         
   6   4   5        162.57        150.38         9.60 o                         
   7   4   5          2.44          7.63         8.36 o                         
   8   4   5        158.92        175.64        17.58 o                         
 -10   5   5         70.74         87.67        12.31 o                         
  -9   5   5        203.14        220.29        15.03 o                         
  -8   5   5         31.09         29.67         8.65 o                         
  -7   5   5         83.88         84.12         8.51 o                         
  -6   5   5          1.29         -1.18         3.85 o                         
  -5   5   5       1159.88       1089.02        17.83 o                         
  -4   5   5        684.91        643.49         8.98 o                         
  -3   5   5       4012.61       3832.21        27.09 o                         
  -2   5   5         17.25         23.88         2.49 o                         
  -1   5   5          5.57         10.11         1.86 o                         
   0   5   5         14.23         10.91         1.71 o                         
   1   5   5        942.91        928.92         9.60 o                         
   2   5   5        186.84        190.19         4.69 o                         
   3   5   5         11.51          9.10         2.19 o                         
   4   5   5         45.15         35.58         3.68 o                         
   5   5   5         77.64         83.13         5.79 o                         
   6   5   5         70.82         55.84        11.45 o                         
   7   5   5         96.95         95.22        10.29 o                         
   8   5   5          5.26        -11.93         8.59 o                         
 -10   6   5         22.60         40.18        10.13 o                         
  -9   6   5         19.80         11.16         8.37 o                         
  -8   6   5         20.20         17.57         6.48 o                         
  -7   6   5        172.29        189.45        10.97 o                         
  -6   6   5         34.77         33.47         5.05 o                         
  -5   6   5        948.64        924.10        17.74 o                         
  -4   6   5        144.22        158.15         5.54 o                         
  -3   6   5          8.83         16.20         2.80 o                         
  -2   6   5        230.73        249.68         4.77 o                         
  -1   6   5          0.37          0.86         2.08 o                         
   0   6   5        887.41       1000.51         9.04 o                         
   1   6   5        309.61        316.46         5.15 o                         
   2   6   5       1144.09       1216.04        12.55 o                         
   3   6   5        173.52        161.35         4.48 o                         
   4   6   5         37.92         31.91         4.17 o                         
   5   6   5        159.21        161.49         8.54 o                         
   6   6   5          1.08          9.94         5.97 o                         
   7   6   5        107.59        115.04        13.21 o                         
   8   6   5          0.12         -3.05         8.72 o                         
 -10   7   5         28.67         32.07         9.25 o                         
  -9   7   5         70.90         79.95        16.95 o                         
  -8   7   5         12.29         10.51         6.14 o                         
  -7   7   5          0.07         -1.34         5.25 o                         
  -6   7   5        436.52        407.39        11.78 o                         
  -5   7   5        194.16        182.10         8.63 o                         
  -4   7   5         37.36         46.37         3.66 o                         
  -3   7   5          5.69          0.91         2.03 o                         
  -2   7   5        298.03        298.89         5.40 o                         
  -1   7   5       1030.82       1037.30         9.52 o                         
   0   7   5        300.39        323.96         6.29 o                         
   1   7   5         94.29         83.39         3.66 o                         
   2   7   5        741.23        661.70         8.10 o                         
   3   7   5        676.58        623.08         7.90 o                         
   4   7   5         65.12         66.05         3.62 o                         
   5   7   5         47.28         35.24         4.31 o                         
   6   7   5        295.91        298.51        12.88 o                         
   7   7   5         78.68         69.57        12.99 o                         
   8   7   5        180.83        220.41        15.63 o                         
 -10   8   5         22.28         30.60        11.91 o                         
  -9   8   5         14.36         -0.19        11.72 o                         
  -8   8   5        206.89        186.80        11.39 o                         
  -7   8   5         37.62         31.39         6.78 o                         
  -6   8   5        387.46        390.39        12.28 o                         
  -5   8   5         68.99         79.15         6.03 o                         
  -4   8   5        969.68        946.39        16.82 o                         
  -3   8   5         13.22         17.93         2.50 o                         
  -2   8   5        690.45        632.44         7.76 o                         
  -1   8   5        336.59        365.78         5.78 o                         
   0   8   5         13.69          9.77         2.30 o                         
   1   8   5         23.02         24.68         1.90 o                         
   2   8   5         47.08         51.86         2.50 o                         
   3   8   5          0.02         -1.04         1.97 o                         
   4   8   5        106.04        117.15         4.85 o                         
   5   8   5         90.49         83.85         7.38 o                         
   6   8   5         90.20         91.99        11.18 o                         
   7   8   5         29.47         27.70         7.56 o                         
   8   8   5        269.57        298.63        17.38 o                         
 -10   9   5         67.25         59.47        10.35 o                         
  -9   9   5         83.22         90.99        10.96 o                         
  -8   9   5         44.70         40.00         7.17 o                         
  -7   9   5         21.15         12.64         6.02 o                         
  -6   9   5         37.06         28.22         6.48 o                         
  -5   9   5        678.72        677.00        18.79 o                         
  -4   9   5        114.06        123.91         6.86 o                         
  -3   9   5         61.55         63.77         3.56 o                         
  -2   9   5         72.14         71.55         3.24 o                         
  -1   9   5        458.12        456.64         7.63 o                         
   0   9   5          0.29         -2.64         1.76 o                         
   1   9   5        455.27        466.67         8.33 o                         
   2   9   5        350.46        332.04         6.06 o                         
   3   9   5        176.30        178.40         6.10 o                         
   4   9   5         58.24         59.20         3.18 o                         
   5   9   5          2.38          6.32         6.04 o                         
   6   9   5        163.38        169.47        10.83 o                         
   7   9   5          3.07          2.43         6.50 o                         
   8   9   5          2.77          5.58         6.90 o                         
 -10  10   5        107.79        104.69        12.31 o                         
  -9  10   5        101.01         91.17        16.41 o                         
  -8  10   5         39.42         26.90         7.42 o                         
  -7  10   5        227.25        224.82        12.08 o                         
  -6  10   5         26.82         19.30         4.37 o                         
  -5  10   5        258.65        246.47         9.42 o                         
  -4  10   5          5.00          9.74         3.54 o                         
  -3  10   5          4.14          2.81         2.20 o                         
  -2  10   5          1.64         -1.86         1.74 o                         
  -1  10   5         87.42         86.41         2.97 o                         
   0  10   5         78.44         76.64         3.64 o                         
   1  10   5         91.70        103.76         3.80 o                         
   2  10   5         71.70         79.23         3.97 o                         
   3  10   5        163.45        167.28         5.03 o                         
   4  10   5        329.41        332.12         6.36 o                         
   5  10   5        459.02        425.48        12.83 o                         
   6  10   5         23.59          6.78         7.56 o                         
   7  10   5         16.45         17.39         6.82 o                         
 -10  11   5          0.25          1.86         8.53 o                         
  -9  11   5          2.66          6.98         6.66 o                         
  -8  11   5         59.03         55.68         7.93 o                         
  -7  11   5         95.30        114.67         9.23 o                         
  -6  11   5          1.24          5.75         4.33 o                         
  -5  11   5         11.45          6.91         3.89 o                         
  -4  11   5        131.25        132.70         7.25 o                         
  -3  11   5        123.77        128.48         5.49 o                         
  -2  11   5         44.65         53.88         3.36 o                         
  -1  11   5         68.49         72.24         2.99 o                         
   0  11   5          1.32          0.03         1.18 o                         
   1  11   5        187.37        175.43         4.04 o                         
   2  11   5         12.23          5.35         3.41 o                         
   3  11   5        946.90        927.88        15.00 o                         
   4  11   5         79.44         66.51         3.20 o                         
   5  11   5         19.82         20.60         4.67 o                         
   6  11   5        136.36        114.02        14.15 o                         
   7  11   5         50.97         54.88        12.21 o                         
 -10  12   5         13.19          8.56        13.43 o                         
  -9  12   5         36.70         31.23         8.01 o                         
  -8  12   5          0.60         -6.59         6.21 o                         
  -7  12   5          0.69          4.07         7.37 o                         
  -6  12   5        554.42        527.75        13.77 o                         
  -5  12   5         14.32         12.06         4.31 o                         
  -4  12   5        420.89        413.73        10.85 o                         
  -3  12   5         22.56         19.21         4.22 o                         
  -2  12   5         51.49         40.83         3.16 o                         
  -1  12   5        157.81        152.61         4.46 o                         
   0  12   5        122.16        125.53         7.57 o                         
   1  12   5        228.00        233.03        12.87 o                         
   2  12   5        211.66        216.05        13.43 o                         
   3  12   5        372.35        353.08        10.24 o                         
   4  12   5         24.35         15.28         2.95 o                         
   5  12   5         72.53         37.76         7.39 o                         
   6  12   5        275.39        261.77        12.15 o                         
   7  12   5          0.82         -2.47         6.36 o                         
  -9  13   5        142.62        127.58        18.21 o                         
  -8  13   5          2.78          5.35         6.95 o                         
  -7  13   5         38.76         37.28         6.93 o                         
  -6  13   5         28.71         30.83         5.79 o                         
  -5  13   5         52.46         63.02         6.37 o                         
  -4  13   5        223.22        227.24         8.73 o                         
  -3  13   5         53.41         45.91         4.21 o                         
  -2  13   5          1.69          2.43         2.35 o                         
  -1  13   5        134.11        127.66         3.74 o                         
   0  13   5         87.09         91.10         7.21 o                         
   1  13   5        189.97        208.80        12.40 o                         
   2  13   5         64.01         68.90         8.66 o                         
   3  13   5        469.14        398.06        10.34 o                         
   4  13   5        218.96        183.70         7.23 o                         
   5  13   5         10.33          7.51         2.40 o                         
   6  13   5         19.83         16.08         6.17 o                         
   7  13   5          2.12         -1.20         5.86 o                         
  -9  14   5          4.12          8.78         6.93 o                         
  -8  14   5         82.77         81.45         8.94 o                         
  -7  14   5          0.08         10.37         6.57 o                         
  -6  14   5        154.86        176.10        10.69 o                         
  -5  14   5         43.35         48.19         5.76 o                         
  -4  14   5         45.22         48.72         5.43 o                         
  -3  14   5        365.37        352.06        13.53 o                         
  -2  14   5         46.32         50.66         3.57 o                         
  -1  14   5          3.15         -1.27         2.04 o                         
   0  14   5        594.28        610.87        20.97 o                         
   1  14   5        244.09        250.09        14.06 o                         
   2  14   5        181.74        174.31        12.93 o                         
   3  14   5         98.89         97.82        11.33 o                         
   4  14   5       1015.59        862.79        14.61 o                         
   5  14   5         31.78         16.25         9.94 o                         
   6  14   5          0.08         -5.65         4.03 o                         
   7  14   5          0.59         10.22         9.62 o                         
  -9  15   5        180.30        155.26        12.73 o                         
  -8  15   5         49.93         55.23         8.80 o                         
  -7  15   5         36.47         24.59         7.23 o                         
  -6  15   5        136.25        156.57         9.24 o                         
  -5  15   5         68.93         62.96         6.36 o                         
  -4  15   5        429.07        412.20        10.88 o                         
  -3  15   5          2.17          1.24         3.91 o                         
  -2  15   5        102.76        100.61         4.86 o                         
  -1  15   5        642.31        638.15         9.00 o                         
   0  15   5        358.00        361.19         9.60 o                         
   1  15   5        557.85        622.45        20.16 o                         
   2  15   5         53.43         44.78         8.43 o                         
   3  15   5         34.90         27.79         8.24 o                         
   4  15   5        107.90         73.95         5.34 o                         
   5  15   5          6.61          2.70         7.87 o                         
   6  15   5         69.85         79.28        12.50 o                         
   7  15   5         25.20         29.62         9.38 o                         
  -9  16   5         26.26         55.34         9.62 o                         
  -8  16   5         84.18         80.87         9.81 o                         
  -7  16   5          1.27         -2.17         6.78 o                         
  -6  16   5          2.96          9.58         6.30 o                         
  -5  16   5        100.81         92.06         7.44 o                         
  -4  16   5          3.58          1.41         3.90 o                         
  -3  16   5          3.35         -0.78         5.47 o                         
  -2  16   5         42.45         46.84         3.41 o                         
  -1  16   5        833.82        852.92        10.83 o                         
   0  16   5        133.39        113.03        11.73 o                         
   1  16   5        713.80        702.94        20.70 o                         
   2  16   5          6.03         -1.87         8.65 o                         
   3  16   5        123.96        106.65        12.02 o                         
   4  16   5          0.15          0.45         7.72 o                         
   5  16   5         20.57         13.31         8.30 o                         
   6  16   5          4.17          4.58         7.18 o                         
  -8  17   5          7.22          0.56         6.72 o                         
  -7  17   5          8.42          7.22         6.43 o                         
  -6  17   5          0.08         -4.14         5.30 o                         
  -5  17   5        320.18        328.35        13.92 o                         
  -4  17   5         93.03         89.11         8.77 o                         
  -3  17   5        803.23        807.73        14.28 o                         
  -2  17   5       1127.38       1116.68        16.13 o                         
  -1  17   5          0.42         -1.09         2.41 o                         
   0  17   5          1.02         -1.06         6.21 o                         
   1  17   5        224.67        229.79        14.65 o                         
   2  17   5        181.64        176.34        13.32 o                         
   3  17   5          5.16          2.99         8.51 o                         
   4  17   5          0.38          0.38         7.12 o                         
   5  17   5          5.40         15.31         9.13 o                         
   6  17   5         68.07         89.36        13.40 o                         
  -8  18   5         82.69         77.07        11.80 o                         
  -7  18   5          0.21          0.34         6.51 o                         
  -6  18   5          0.68          0.18         5.94 o                         
  -5  18   5        154.73        158.96        14.07 o                         
  -4  18   5        139.82        159.37        13.19 o                         
  -3  18   5          6.61         13.60         4.10 o                         
  -2  18   5         37.81         36.80         6.04 o                         
  -1  18   5        892.61        888.13        10.23 o                         
   0  18   5         11.06          7.77         6.85 o                         
   1  18   5        915.60        861.30        36.18 o                         
   2  18   5        386.09        417.76        19.64 o                         
   3  18   5        354.07        309.44        17.89 o                         
   4  18   5         65.91         45.26         9.80 o                         
   5  18   5         16.89         13.25         9.49 o                         
   6  18   5         23.61         11.82         9.42 o                         
  -8  19   5          3.51         17.42         9.04 o                         
  -7  19   5         87.46         61.57        10.34 o                         
  -6  19   5         10.47         10.18         7.41 o                         
  -5  19   5         11.46         18.96         7.43 o                         
  -4  19   5        215.16        230.72        14.10 o                         
  -3  19   5         16.62          9.43         5.57 o                         
  -2  19   5        272.28        265.69         7.08 o                         
  -1  19   5         22.00         21.67         2.64 o                         
   0  19   5         91.19         90.19         7.34 o                         
   1  19   5         34.15         52.70         9.79 o                         
   2  19   5         17.14         18.45         9.20 o                         
   3  19   5         12.35          9.75         9.37 o                         
   4  19   5         35.33         40.91        11.37 o                         
   5  19   5          2.52          0.38         9.25 o                         
  -7  20   5         61.78         70.34        11.01 o                         
  -6  20   5          0.03         -3.10         7.93 o                         
  -5  20   5          0.38         -5.31         6.03 o                         
  -4  20   5         49.40         56.52         9.30 o                         
  -3  20   5         65.03         56.78         8.29 o                         
  -2  20   5        446.09        458.37        14.10 o                         
  -1  20   5         27.27         27.44         2.67 o                         
   0  20   5         13.45         13.05         5.42 o                         
   1  20   5         58.13         73.76        11.51 o                         
   2  20   5        125.25        126.14        13.33 o                         
   3  20   5         19.52         18.82        10.18 o                         
   4  20   5         57.65         74.87        12.57 o                         
   5  20   5         36.25         36.32        10.25 o                         
  -7  21   5        289.51        320.14        21.14 o                         
  -6  21   5         46.77         48.35         9.32 o                         
  -5  21   5          0.12         -3.47         6.73 o                         
  -4  21   5          0.88          3.51         7.40 o                         
  -3  21   5        456.71        485.36        16.27 o                         
  -2  21   5        132.69        167.54         9.05 o                         
  -1  21   5          0.28         -2.12         2.23 o                         
   0  21   5          0.67          3.27         3.99 o                         
   1  21   5        130.84        180.93        14.76 o                         
   2  21   5         22.76         20.99         9.69 o                         
   3  21   5         16.37         24.76         9.76 o                         
   4  21   5          1.00         -0.29         8.05 o                         
   5  21   5        137.25        160.73        17.05 o                         
  -7  22   5         14.70         30.63        13.45 o                         
  -6  22   5         23.54         14.74        12.11 o                         
  -5  22   5          0.05         -6.35         7.41 o                         
  -4  22   5         38.58         36.29         7.96 o                         
  -3  22   5        431.13        458.90        16.33 o                         
  -2  22   5        276.40        287.42        10.84 o                         
  -1  22   5          8.01          4.04         4.06 o                         
   0  22   5         34.18         26.60        10.61 o                         
   1  22   5         44.24         62.57        18.71 o                         
   2  22   5          1.37         -9.96         6.64 o                         
   3  22   5        104.77        108.74        13.81 o                         
   4  22   5         34.18         40.60        16.56 o                         
  -6  23   5         30.17         33.39        11.13 o                         
  -5  23   5          0.78          0.83         7.55 o                         
  -4  23   5          5.62          2.26         6.96 o                         
  -3  23   5          8.99          6.23         6.72 o                         
  -2  23   5         18.92         19.81         5.44 o                         
  -1  23   5         28.53         23.77         3.65 o                         
   0  23   5          0.52          4.11         3.98 o                         
   1  23   5         14.22         23.28         9.42 o                         
   2  23   5         44.92         36.91        10.22 o                         
   3  23   5         99.27        109.25        17.89 o                         
   4  23   5         48.56         20.80        19.81 o                         
  -5  24   5         32.03         19.25         8.34 o                         
  -4  24   5          0.93         -6.10         6.95 o                         
  -3  24   5          2.63          1.92         5.57 o                         
  -2  24   5        237.15        226.08         9.99 o                         
  -1  24   5          0.71         -5.23         5.59 o                         
   0  24   5        176.57        173.10         9.38 o                         
   1  24   5         70.09         68.90        13.14 o                         
   2  24   5         21.34         34.26        13.63 o                         
   3  24   5          2.82         -0.47        10.11 o                         
  -5  25   5         32.26         28.98        12.94 o                         
  -4  25   5         11.05          7.84         9.47 o                         
  -3  25   5         13.90          7.25         6.03 o                         
  -2  25   5         38.20         40.38         6.19 o                         
  -1  25   5         23.28         21.42         6.39 o                         
   0  25   5         36.37         49.09        10.22 o                         
   1  25   5          2.27         15.26         8.37 o                         
   2  25   5         24.91         27.43        11.12 o                         
  -4  26   5          8.26          4.37         8.64 o                         
  -3  26   5         64.56         75.79         8.36 o                         
  -2  26   5         19.12         18.39         5.86 o                         
  -1  26   5          0.05          0.18         5.62 o                         
   0  26   5          8.45          0.48         8.32 o                         
   1  26   5         83.48         83.90        15.41 o                         
   2  26   5         15.72         24.09         9.32 o                         
  -2  27   5         73.28         87.83        10.14 o                         
  -1  27   5         40.70         44.70         7.61 o                         
   0  27   5         10.36         -3.26         9.91 o                         
 -10   0   6          3.48         24.79        20.59 o                         
  -8   0   6        452.56        520.51        30.51 o                         
  -6   0   6         43.90         44.49         8.72 o                         
  -4   0   6         11.51         12.86         4.34 o                         
  -2   0   6          1.01          6.16         2.87 o                         
   0   0   6        827.32        834.71        12.70 o                         
   2   0   6         27.53         29.90         7.53 o                         
   4   0   6        365.80        377.37        12.88 o                         
   6   0   6          2.99         -5.52        10.39 o                         
 -10   1   6        211.68        227.05        16.70 o                         
  -9   1   6        201.09        194.31        14.88 o                         
  -8   1   6        252.68        224.93        14.54 o                         
  -7   1   6       1623.26       1587.51        28.24 o                         
  -6   1   6        301.27        294.12        11.38 o                         
  -5   1   6         17.28         14.99         3.87 o                         
  -4   1   6          0.69         -1.07         2.81 o                         
  -3   1   6        528.30        522.74         8.41 o                         
  -2   1   6        299.01        284.97         5.31 o                         
  -1   1   6         54.50         61.92         3.11 o                         
   0   1   6        898.86        911.28         9.21 o                         
   1   1   6          8.82          5.13         2.24 o                         
   2   1   6        119.68        129.83         5.49 o                         
   3   1   6         17.28         22.35         3.83 o                         
   4   1   6          6.51         -1.34         3.83 o                         
   5   1   6          3.11         -2.11         4.39 o                         
   6   1   6        127.49        123.47        10.17 o                         
   7   1   6         86.58        103.26        11.37 o                         
 -10   2   6        143.84        133.75        13.48 o                         
  -9   2   6         17.73         10.68         7.98 o                         
  -8   2   6          2.28          0.29         6.80 o                         
  -7   2   6        332.82        350.41        16.28 o                         
  -6   2   6          3.05         12.88         4.71 o                         
  -5   2   6         58.00         70.93         5.04 o                         
  -4   2   6          1.10         -1.98         2.72 o                         
  -3   2   6        963.09        988.98        12.44 o                         
  -2   2   6          0.79          0.10         1.92 o                         
  -1   2   6          0.09          0.64         1.91 o                         
   0   2   6        129.85        145.64         4.32 o                         
   1   2   6        426.54        417.04         7.16 o                         
   2   2   6        256.55        269.80         7.08 o                         
   3   2   6        217.77        216.70         6.77 o                         
   4   2   6       1121.23       1092.32        18.00 o                         
   5   2   6         95.65        109.95         8.08 o                         
   6   2   6         79.40         54.73         7.99 o                         
   7   2   6        111.07        135.33        21.45 o                         
 -10   3   6          5.88         23.45         9.96 o                         
  -9   3   6         19.26          6.01         7.71 o                         
  -8   3   6         59.19         57.92         9.54 o                         
  -7   3   6        146.04        154.85        10.84 o                         
  -6   3   6        461.17        443.34        12.65 o                         
  -5   3   6          4.54          2.81         3.17 o                         
  -4   3   6         79.11         79.96         4.80 o                         
  -3   3   6        895.36        855.00        11.42 o                         
  -2   3   6         21.96         19.15         2.55 o                         
  -1   3   6       1116.17       1130.60        11.11 o                         
   0   3   6         86.96         92.94         3.69 o                         
   1   3   6          2.82          3.75         2.49 o                         
   2   3   6          0.01         -3.26         2.18 o                         
   3   3   6       1082.72       1082.31        15.96 o                         
   4   3   6        122.23        114.37         5.67 o                         
   5   3   6         16.13          9.67         4.26 o                         
   6   3   6          7.36         -1.78         5.72 o                         
   7   3   6         86.90        110.52        11.46 o                         
 -10   4   6          0.41         17.28        10.79 o                         
  -9   4   6        125.39        118.62        12.51 o                         
  -8   4   6          8.24         13.45         6.28 o                         
  -7   4   6         33.42         49.66         6.94 o                         
  -6   4   6        417.33        373.79        12.12 o                         
  -5   4   6         70.85         65.64         6.14 o                         
  -4   4   6        639.30        581.48        10.35 o                         
  -3   4   6        417.18        436.95         8.07 o                         
  -2   4   6         17.60         17.00         2.45 o                         
  -1   4   6        405.57        470.82         6.78 o                         
   0   4   6       1262.24       1304.19        12.03 o                         
   1   4   6         14.55          9.51         2.52 o                         
   2   4   6         85.36         81.57         4.14 o                         
   3   4   6         90.27         91.76         4.80 o                         
   4   4   6         29.91         35.34         3.92 o                         
   5   4   6        283.93        284.79        11.45 o                         
   6   4   6        140.87        157.66         9.68 o                         
   7   4   6          2.02         17.22         8.05 o                         
 -10   5   6         94.63        102.62        17.39 o                         
  -9   5   6          9.12          8.10         7.43 o                         
  -8   5   6         35.41         23.26         9.27 o                         
  -7   5   6         40.16         40.39         8.62 o                         
  -6   5   6          6.96         32.72         5.48 o                         
  -5   5   6          3.98          5.94         4.31 o                         
  -4   5   6        160.33        159.32         6.48 o                         
  -3   5   6        161.07        163.12         5.71 o                         
  -2   5   6       1072.20       1141.10        11.82 o                         
  -1   5   6         41.45         46.35         2.83 o                         
   0   5   6        291.90        302.11         5.17 o                         
   1   5   6         74.00         77.93         3.78 o                         
   2   5   6          4.79          4.72         2.41 o                         
   3   5   6         51.95         52.40         4.47 o                         
   4   5   6        221.98        215.37         9.44 o                         
   5   5   6         34.49         26.03         5.96 o                         
   6   5   6          6.02         -4.94         5.63 o                         
   7   5   6          2.74          3.51         7.28 o                         
 -10   6   6         86.02         68.10        13.65 o                         
  -9   6   6         28.71         29.60         8.52 o                         
  -8   6   6        185.10        188.80        12.61 o                         
  -7   6   6         14.10         24.86         6.55 o                         
  -6   6   6       1260.20       1271.18        21.60 o                         
  -5   6   6          2.16         -1.60         3.58 o                         
  -4   6   6        517.41        485.64        10.86 o                         
  -3   6   6        141.90        164.82         5.80 o                         
  -2   6   6         70.08         81.44         3.79 o                         
  -1   6   6        483.40        510.31         6.87 o                         
   0   6   6        236.17        224.72         5.39 o                         
   1   6   6        208.01        207.31         5.04 o                         
   2   6   6          0.76          0.21         2.06 o                         
   3   6   6         28.72         19.05         3.03 o                         
   4   6   6        606.54        585.43         9.76 o                         
   5   6   6         64.62         62.71         6.95 o                         
   6   6   6         54.16         86.84         8.23 o                         
   7   6   6          2.63         -4.74         7.48 o                         
 -10   7   6          0.61          5.13         9.91 o                         
  -9   7   6         63.20         75.87        10.96 o                         
  -8   7   6         86.48        114.47        10.37 o                         
  -7   7   6        449.01        470.85        15.81 o                         
  -6   7   6         46.23         62.86         7.28 o                         
  -5   7   6        117.97        122.90         7.75 o                         
  -4   7   6          0.92          2.75         3.61 o                         
  -3   7   6         14.61         15.95         3.05 o                         
  -2   7   6        898.09        936.91        10.90 o                         
  -1   7   6        342.99        358.25         5.70 o                         
   0   7   6         15.01         10.70         2.32 o                         
   1   7   6        249.89        251.92         5.29 o                         
   2   7   6          8.63         12.79         3.62 o                         
   3   7   6          0.03         -2.69         2.14 o                         
   4   7   6        134.16        135.59         7.12 o                         
   5   7   6         68.36         58.58         6.76 o                         
   6   7   6          0.20          0.22         5.43 o                         
   7   7   6        180.88        219.76        13.22 o                         
 -10   8   6         11.07         -6.80         8.58 o                         
  -9   8   6        119.54        123.76        11.17 o                         
  -8   8   6          2.56         -7.95         5.30 o                         
  -7   8   6          6.25         10.13         5.67 o                         
  -6   8   6        108.35        120.37         8.06 o                         
  -5   8   6        878.60        810.83        16.05 o                         
  -4   8   6        211.42        229.64         8.97 o                         
  -3   8   6        195.95        206.97         7.10 o                         
  -2   8   6          0.43          5.33         2.34 o                         
  -1   8   6        322.80        303.04         6.67 o                         
   0   8   6       1147.57       1182.12        11.31 o                         
   1   8   6        599.90        611.33         8.07 o                         
   2   8   6          1.33          1.52         2.80 o                         
   3   8   6        165.11        151.01         4.86 o                         
   4   8   6         12.28          6.81         4.91 o                         
   5   8   6        141.17        139.14         9.27 o                         
   6   8   6          9.90          3.41         9.66 o                         
   7   8   6          5.51          3.88         5.85 o                         
 -10   9   6         26.90         24.43        14.03 o                         
  -9   9   6         52.81         58.49         9.40 o                         
  -8   9   6          1.34          9.67         6.88 o                         
  -7   9   6          1.47         -1.26         5.73 o                         
  -6   9   6         47.10         54.13         9.21 o                         
  -5   9   6        146.74        139.92         8.22 o                         
  -4   9   6        218.26        218.85         8.94 o                         
  -3   9   6       1591.15       1624.07        20.27 o                         
  -2   9   6          3.30          3.42         2.16 o                         
  -1   9   6        190.74        197.23         6.00 o                         
   0   9   6        530.20        569.06         7.55 o                         
   1   9   6        752.95        722.62         9.71 o                         
   2   9   6         42.54         45.52         2.32 o                         
   3   9   6        242.31        229.07         6.58 o                         
   4   9   6        159.91        147.82         7.90 o                         
   5   9   6         31.13         24.46         5.47 o                         
   6   9   6         49.91         42.49         6.47 o                         
   7   9   6        106.22        130.21        10.12 o                         
  -9  10   6          0.01         -0.32         9.34 o                         
  -8  10   6          0.18          0.37         6.03 o                         
  -7  10   6         86.24        104.61         9.77 o                         
  -6  10   6        241.87        235.11        10.92 o                         
  -5  10   6          2.98          2.24         4.35 o                         
  -4  10   6          0.68          5.43         4.19 o                         
  -3  10   6         29.48         23.61         3.88 o                         
  -2  10   6        102.00        103.16         5.61 o                         
  -1  10   6          0.29         -3.63         3.06 o                         
   0  10   6        222.74        217.20         4.86 o                         
   1  10   6        587.11        560.85         8.04 o                         
   2  10   6        183.44        191.93        10.27 o                         
   3  10   6        118.55        111.34         3.97 o                         
   4  10   6        585.15        554.19         9.03 o                         
   5  10   6        266.70        232.47         9.88 o                         
   6  10   6         38.24         60.23         7.20 o                         
   7  10   6          2.96         -8.24         5.49 o                         
  -9  11   6          1.08        -10.73         7.35 o                         
  -8  11   6         11.92         12.33         6.21 o                         
  -7  11   6        144.66        146.50        12.21 o                         
  -6  11   6        259.20        260.34        11.39 o                         
  -5  11   6         60.98         61.42         6.42 o                         
  -4  11   6          6.15         -2.01         3.66 o                         
  -3  11   6        148.88        141.19         7.04 o                         
  -2  11   6        336.01        358.89         8.79 o                         
  -1  11   6         50.26         47.54         3.51 o                         
   0  11   6          0.94         -0.15         1.97 o                         
   1  11   6        100.04         95.78         5.18 o                         
   2  11   6        224.94        199.48        13.64 o                         
   3  11   6         13.36         12.93         6.59 o                         
   4  11   6          0.27         -0.33         3.94 o                         
   5  11   6         43.90         36.86         4.73 o                         
   6  11   6         44.19         40.85         6.10 o                         
   7  11   6          0.02         -7.23         7.39 o                         
  -9  12   6          0.75          3.43         6.43 o                         
  -8  12   6         67.62         70.26         9.20 o                         
  -7  12   6         10.12         20.00         8.98 o                         
  -6  12   6        161.29        153.60         9.39 o                         
  -5  12   6          0.02         -4.54         3.90 o                         
  -4  12   6         26.43         24.20         5.80 o                         
  -3  12   6         33.21         36.08         4.67 o                         
  -2  12   6        463.60        464.50         8.69 o                         
  -1  12   6        195.20        202.51         9.22 o                         
   0  12   6        726.44        691.87        15.80 o                         
   1  12   6         15.00         16.34         2.16 o                         
   2  12   6        336.41        303.36        11.17 o                         
   3  12   6        163.33        152.63        13.98 o                         
   4  12   6        168.29        174.33        10.34 o                         
   5  12   6          4.43         -1.90         3.18 o                         
   6  12   6          1.22         -4.10         7.36 o                         
  -9  13   6         11.81         22.70         8.67 o                         
  -8  13   6         97.89         99.04        10.50 o                         
  -7  13   6        417.71        408.35        16.70 o                         
  -6  13   6        151.83        166.76         9.45 o                         
  -5  13   6          0.05         -2.34         4.22 o                         
  -4  13   6        201.24        226.20         9.64 o                         
  -3  13   6        235.38        227.94         8.16 o                         
  -2  13   6         95.94        112.99         4.97 o                         
  -1  13   6        121.29        119.16         4.90 o                         
   0  13   6          4.61          7.59         2.97 o                         
   1  13   6        255.47        275.40        15.07 o                         
   2  13   6         13.51          8.95        13.65 o                         
   3  13   6        318.77        305.36        16.62 o                         
   4  13   6         24.67         17.97         4.93 o                         
   5  13   6         32.42         39.23         6.99 o                         
   6  13   6          0.03          1.69         5.70 o                         
  -9  14   6         11.03         16.65         8.12 o                         
  -8  14   6          0.15          2.38         6.64 o                         
  -7  14   6         30.10         56.15         8.44 o                         
  -6  14   6        115.47        132.51        10.41 o                         
  -5  14   6          1.31         -0.11         5.02 o                         
  -4  14   6         55.43         49.69         5.64 o                         
  -3  14   6         25.05         23.95         4.40 o                         
  -2  14   6         34.66         26.08         3.16 o                         
  -1  14   6        118.42        111.89         4.58 o                         
   0  14   6        341.41        332.28        13.19 o                         
   1  14   6        808.01        789.69        23.78 o                         
   2  14   6          4.40        -10.30        10.35 o                         
   3  14   6         14.17         10.05         7.03 o                         
   4  14   6         51.13         45.46         6.44 o                         
   5  14   6          0.60        -13.15        12.26 o                         
   6  14   6         11.19         20.47         7.37 o                         
  -8  15   6         11.60          1.83         6.64 o                         
  -7  15   6        352.95        374.90        16.20 o                         
  -6  15   6        248.75        247.44        12.89 o                         
  -5  15   6          5.08          7.63         5.30 o                         
  -4  15   6        105.98        107.85         7.29 o                         
  -3  15   6         46.96         38.71         5.03 o                         
  -2  15   6        450.19        468.95         7.88 o                         
  -1  15   6        146.36        148.23         4.71 o                         
   0  15   6         71.30         74.86         3.97 o                         
   1  15   6         22.58         19.43         7.87 o                         
   2  15   6         46.81         53.71        10.57 o                         
   3  15   6        186.88        188.84        15.07 o                         
   4  15   6         28.29         34.48        11.01 o                         
   5  15   6         12.94          4.88         7.87 o                         
   6  15   6         48.26         43.99        12.28 o                         
  -8  16   6          4.80         -4.40         8.47 o                         
  -7  16   6         20.56         19.28         7.17 o                         
  -6  16   6         75.73         85.62         8.94 o                         
  -5  16   6          9.24         -7.42         5.71 o                         
  -4  16   6        391.13        405.48        13.19 o                         
  -3  16   6          0.00          1.80         3.47 o                         
  -2  16   6        286.75        309.33         8.01 o                         
  -1  16   6       1386.97       1402.03        15.76 o                         
   0  16   6        591.27        551.57        18.05 o                         
   1  16   6        350.91        338.87        19.37 o                         
   2  16   6         25.91         10.81         7.94 o                         
   3  16   6         56.97         57.16        10.05 o                         
   4  16   6         51.09         45.17         9.30 o                         
   5  16   6          4.01         -5.63        14.53 o                         
  -8  17   6         16.45          9.55         9.80 o                         
  -7  17   6          3.98          0.51         7.55 o                         
  -6  17   6         13.73         16.78         8.47 o                         
  -5  17   6         38.65         41.71         8.55 o                         
  -4  17   6         70.75         56.64         9.10 o                         
  -3  17   6        218.39        227.46        13.15 o                         
  -2  17   6        481.48        466.11        11.67 o                         
  -1  17   6        304.60        311.96        14.88 o                         
   0  17   6         32.53         46.63        10.43 o                         
   1  17   6        749.63        793.97        23.40 o                         
   2  17   6         92.44        101.18        11.85 o                         
   3  17   6          1.93        -11.12         7.41 o                         
   4  17   6         52.14         47.45        11.90 o                         
   5  17   6         62.15         81.95        13.48 o                         
  -8  18   6          0.03          1.58         7.88 o                         
  -7  18   6         17.84         -4.34         8.06 o                         
  -6  18   6          2.96          4.19         7.63 o                         
  -5  18   6         56.87         59.06         9.47 o                         
  -4  18   6          0.01         -8.13         5.61 o                         
  -3  18   6          0.46          5.22         8.37 o                         
  -2  18   6         11.59         12.56         6.54 o                         
  -1  18   6        203.06        235.75        11.22 o                         
   0  18   6        648.67        649.37        31.26 o                         
   1  18   6         61.13         58.99        11.20 o                         
   2  18   6          1.96         -3.67         9.03 o                         
   3  18   6         12.36          9.17         8.28 o                         
   4  18   6          1.08          2.46         9.94 o                         
   5  18   6          7.15          7.71         9.01 o                         
  -7  19   6        129.35        107.16        13.21 o                         
  -6  19   6         47.60         35.50        10.67 o                         
  -5  19   6         95.72         94.84        11.89 o                         
  -4  19   6         40.94         22.08         7.50 o                         
  -3  19   6        115.88        140.41        10.81 o                         
  -2  19   6         17.61         21.55         5.86 o                         
  -1  19   6        401.73        391.30        12.89 o                         
   0  19   6        138.68        138.12        13.41 o                         
   1  19   6        127.25        127.58        12.94 o                         
   2  19   6          1.14         -6.81         6.41 o                         
   3  19   6         23.91         28.39        11.18 o                         
   4  19   6          0.64          2.91        10.75 o                         
  -7  20   6          1.03         10.29         8.36 o                         
  -6  20   6         14.39          6.22         7.71 o                         
  -5  20   6        108.31        115.30        11.90 o                         
  -4  20   6         42.68         29.83         7.49 o                         
  -3  20   6        228.76        230.18        13.09 o                         
  -2  20   6          1.34          0.50         5.43 o                         
  -1  20   6          9.83         11.96         7.65 o                         
   0  20   6       1095.94       1201.47        35.45 o                         
   1  20   6        397.52        410.94        21.57 o                         
   2  20   6         44.10         39.91        10.78 o                         
   3  20   6         11.86         16.93         9.24 o                         
   4  20   6        225.42        246.28        18.80 o                         
  -6  21   6         29.97         24.83         9.79 o                         
  -5  21   6          3.71          8.44         8.34 o                         
  -4  21   6         86.64         93.81        10.34 o                         
  -3  21   6         30.92         41.63         7.77 o                         
  -2  21   6         10.83         10.14         4.79 o                         
  -1  21   6          6.47          8.87         5.12 o                         
   0  21   6        751.57        750.60        43.81 o                         
   1  21   6          5.18          4.10         9.02 o                         
   2  21   6         10.34          0.58         8.20 o                         
   3  21   6          0.26        -13.62         9.69 o                         
   4  21   6         68.48         62.69        11.51 o                         
  -6  22   6         83.26         82.71        11.58 o                         
  -5  22   6        122.73        105.36        11.58 o                         
  -4  22   6         65.57         67.42         9.94 o                         
  -3  22   6         18.86         24.46         7.72 o                         
  -2  22   6         62.77         56.96         5.76 o                         
  -1  22   6        118.97        112.07         8.66 o                         
   0  22   6         41.85         40.34        10.42 o                         
   1  22   6          2.99          1.87         9.79 o                         
   2  22   6         12.98          9.63         8.94 o                         
   3  22   6         17.60         19.50        11.13 o                         
  -5  23   6         52.53         51.25         9.75 o                         
  -4  23   6          8.26          9.30         7.09 o                         
  -3  23   6         99.44         82.07         9.53 o                         
  -2  23   6         50.53         57.38         6.25 o                         
  -1  23   6         58.84         60.42         7.04 o                         
   0  23   6          0.74          4.60        10.02 o                         
   1  23   6         86.07         82.98        15.19 o                         
   2  23   6          7.66         16.22        14.75 o                         
  -4  24   6         55.62         49.93        12.99 o                         
  -3  24   6         16.78         14.39         7.73 o                         
  -2  24   6          0.96         -2.93         6.57 o                         
  -1  24   6         18.36         19.30         9.24 o                         
   0  24   6         46.52         36.94        10.02 o                         
   1  24   6         21.31         15.53        11.14 o                         
   2  24   6          4.05          2.98        10.35 o                         
  -3  25   6        109.20        128.01         8.97 o                         
  -2  25   6         30.59         34.14         8.21 o                         
  -1  25   6        109.02        114.06        13.21 o                         
   0  25   6         23.05         22.09        10.96 o                         
   1  25   6          7.47          0.71         8.86 o                         
  -9   0   7        593.33        446.69        65.59 o                         
  -7   0   7         33.62         39.51         9.87 o                         
  -5   0   7         15.70         15.91         5.68 o                         
  -3   0   7       1464.44       1439.22        33.30 o                         
  -1   0   7        421.66        428.18        13.07 o                         
   1   0   7         33.94         31.30         5.15 o                         
   3   0   7       3498.36       3425.10        56.36 o                         
   5   0   7          4.33          2.09        10.68 o                         
 -10   1   7        260.34        252.72        33.46 o                         
  -9   1   7          0.01         12.59         8.70 o                         
  -8   1   7         17.47         31.64         8.43 o                         
  -7   1   7        159.88        139.06        10.60 o                         
  -6   1   7          0.80          6.53         4.55 o                         
  -5   1   7        131.37        135.42         7.10 o                         
  -4   1   7          2.35          1.80         3.00 o                         
  -3   1   7        209.14        223.00         6.99 o                         
  -2   1   7         87.82         91.76         6.32 o                         
  -1   1   7        223.08        255.95         6.58 o                         
   0   1   7          5.23          7.23         2.73 o                         
   1   1   7         22.22         15.57         3.17 o                         
   2   1   7       1783.36       1825.82        23.95 o                         
   3   1   7          3.46         12.15         3.99 o                         
   4   1   7        147.86        162.59         7.77 o                         
   5   1   7        115.79        107.20        10.47 o                         
   6   1   7        114.00         97.90        11.09 o                         
 -10   2   7          0.91          2.63         7.48 o                         
  -9   2   7         62.94         75.52        13.87 o                         
  -8   2   7        204.68        174.56        13.77 o                         
  -7   2   7         14.12          9.35         6.02 o                         
  -6   2   7        555.99        551.27        16.83 o                         
  -5   2   7        162.37        164.16         8.17 o                         
  -4   2   7        183.10        176.29         7.04 o                         
  -3   2   7        294.60        310.03         8.39 o                         
  -2   2   7        184.42        180.60         6.23 o                         
  -1   2   7        254.21        261.32         6.51 o                         
   0   2   7          6.65          6.25         2.53 o                         
   1   2   7          0.14         -4.06         2.71 o                         
   2   2   7       1404.42       1445.93        16.44 o                         
   3   2   7        581.84        607.72        10.64 o                         
   4   2   7        632.30        636.32        15.13 o                         
   5   2   7         17.30         14.85         7.74 o                         
   6   2   7         35.38         30.04         8.65 o                         
 -10   3   7         31.22         48.47        10.27 o                         
  -9   3   7        168.93        170.80        14.70 o                         
  -8   3   7        171.70        181.69        12.81 o                         
  -7   3   7         68.85         69.75         8.25 o                         
  -6   3   7         10.99         10.96         7.90 o                         
  -5   3   7        128.39        132.90         7.53 o                         
  -4   3   7        523.80        552.96        10.64 o                         
  -3   3   7         16.27         18.00         3.13 o                         
  -2   3   7         46.37         42.18         3.70 o                         
  -1   3   7         16.83         11.40         2.73 o                         
   0   3   7        476.36        457.78         7.99 o                         
   1   3   7         45.10         42.59         3.97 o                         
   2   3   7         36.94         42.40         4.03 o                         
   3   3   7        490.02        503.53         9.64 o                         
   4   3   7        106.30        147.57         8.84 o                         
   5   3   7          0.01         -8.02         5.34 o                         
   6   3   7        106.52         93.91        16.76 o                         
 -10   4   7         24.77         22.68         8.65 o                         
  -9   4   7         11.21          4.26         7.55 o                         
  -8   4   7         29.70         15.81         6.83 o                         
  -7   4   7         34.20         44.89         8.27 o                         
  -6   4   7         10.11          9.40         4.53 o                         
  -5   4   7         33.64         45.05         5.68 o                         
  -4   4   7        642.33        617.41        11.81 o                         
  -3   4   7         29.36         34.74         3.71 o                         
  -2   4   7         90.90         98.83         4.81 o                         
  -1   4   7         19.68         15.44         2.92 o                         
   0   4   7         25.94         28.45         2.88 o                         
   1   4   7          2.31          0.87         2.78 o                         
   2   4   7        448.45        468.30         9.29 o                         
   3   4   7        189.75        189.27         7.04 o                         
   4   4   7         14.37         23.73         6.94 o                         
   5   4   7        107.29         99.85        10.92 o                         
   6   4   7         35.63         25.27         8.47 o                         
 -10   5   7          7.89         -1.87         8.16 o                         
  -9   5   7          9.44         16.26         8.37 o                         
  -8   5   7          8.68          2.41         6.34 o                         
  -7   5   7         18.40         19.48         6.99 o                         
  -6   5   7        684.97        664.90        16.26 o                         
  -5   5   7        737.34        662.82        15.00 o                         
  -4   5   7        229.46        223.67         8.85 o                         
  -3   5   7        674.93        615.43        10.14 o                         
  -2   5   7          0.01         -0.12         2.59 o                         
  -1   5   7        141.41        140.03         5.09 o                         
   0   5   7         12.13         13.63         2.71 o                         
   1   5   7        179.82        178.03         6.25 o                         
   2   5   7         34.18         28.13         3.74 o                         
   3   5   7          7.79          0.80         4.29 o                         
   4   5   7         11.87          7.30         4.99 o                         
   5   5   7         40.05         42.23         6.87 o                         
   6   5   7          9.57         19.07         8.15 o                         
  -9   6   7         46.50         46.91         9.42 o                         
  -8   6   7          1.69         -8.28         5.52 o                         
  -7   6   7         63.94         43.84         7.62 o                         
  -6   6   7         75.05         72.18         7.01 o                         
  -5   6   7        390.29        379.98        11.65 o                         
  -4   6   7         35.76         40.36         4.94 o                         
  -3   6   7        127.91        137.20         6.29 o                         
  -2   6   7        118.67        120.00         6.90 o                         
  -1   6   7          1.01         -3.39         2.26 o                         
   0   6   7         87.74         91.85         3.94 o                         
   1   6   7       1317.31       1295.64        15.84 o                         
   2   6   7         57.40         51.10         4.22 o                         
   3   6   7         20.40         24.75         4.80 o                         
   4   6   7          3.50         -1.28         4.37 o                         
   5   6   7          9.69         11.48         5.63 o                         
   6   6   7         14.74         24.13         8.37 o                         
  -9   7   7          3.41          6.79         7.04 o                         
  -8   7   7          0.30         -6.37         5.75 o                         
  -7   7   7         18.90          8.23         7.26 o                         
  -6   7   7        338.77        317.03        12.14 o                         
  -5   7   7        148.66        168.19        10.46 o                         
  -4   7   7        995.05       1037.78        18.03 o                         
  -3   7   7         53.08         54.72         4.80 o                         
  -2   7   7        184.68        165.39         6.06 o                         
  -1   7   7        175.52        177.59         5.19 o                         
   0   7   7         67.07         62.31         3.59 o                         
   1   7   7        212.18        211.41         7.78 o                         
   2   7   7        390.47        377.59        10.57 o                         
   3   7   7          9.42         13.05         4.54 o                         
   4   7   7          5.70          9.71         4.88 o                         
   5   7   7         39.48         41.55         6.41 o                         
   6   7   7          0.10         -5.26         6.63 o                         
  -9   8   7         11.67          0.38         8.12 o                         
  -8   8   7          2.74         -2.02         5.27 o                         
  -7   8   7          1.72         -1.96         5.30 o                         
  -6   8   7          3.84          3.51         5.05 o                         
  -5   8   7         38.89         33.53         5.95 o                         
  -4   8   7          4.90         13.09         4.30 o                         
  -3   8   7         18.88         21.32         4.40 o                         
  -2   8   7         86.41        116.06         5.10 o                         
  -1   8   7          0.79         -1.52         2.18 o                         
   0   8   7          0.39          0.71         2.10 o                         
   1   8   7        122.88        114.88         4.43 o                         
   2   8   7        296.82        284.02         6.33 o                         
   3   8   7         80.89         78.08         6.17 o                         
   4   8   7          9.94         19.26         5.06 o                         
   5   8   7         11.49          5.10         5.80 o                         
   6   8   7         12.57         12.02        10.13 o                         
  -9   9   7          6.51          7.14         7.43 o                         
  -8   9   7         28.28         22.96         6.94 o                         
  -7   9   7         12.93         10.97         6.02 o                         
  -6   9   7        121.50        128.08         8.84 o                         
  -5   9   7         93.93         98.21         7.47 o                         
  -4   9   7          9.01         15.55         4.49 o                         
  -3   9   7         15.68         10.29         4.89 o                         
  -2   9   7        325.25        316.58         7.57 o                         
  -1   9   7          0.09          0.29         1.78 o                         
   0   9   7         27.91         24.82         2.98 o                         
   1   9   7          1.33          2.99         2.10 o                         
   2   9   7        152.64        156.59         4.99 o                         
   3   9   7         50.58         54.34         5.21 o                         
   4   9   7        105.65        107.79        11.37 o                         
   5   9   7          1.73          7.49         5.26 o                         
   6   9   7         64.15         81.25        11.79 o                         
  -9  10   7          5.47         -7.34         7.90 o                         
  -8  10   7         65.34         81.42         9.52 o                         
  -7  10   7         79.32         79.31         9.45 o                         
  -6  10   7          4.31          6.29         4.73 o                         
  -5  10   7         75.99         76.80         7.15 o                         
  -4  10   7          4.89          7.01         3.91 o                         
  -3  10   7        125.10        137.37         7.47 o                         
  -2  10   7         95.88         95.38         5.29 o                         
  -1  10   7        331.64        328.84         6.50 o                         
   0  10   7        132.84        126.79         4.76 o                         
   1  10   7         79.75         85.80         4.14 o                         
   2  10   7          0.59         -1.78         2.81 o                         
   3  10   7         30.62         19.33         3.57 o                         
   4  10   7          8.87         12.70         3.56 o                         
   5  10   7        254.54        265.57        12.82 o                         
   6  10   7          0.98         -2.43         5.44 o                         
  -9  11   7          6.37          1.32         7.06 o                         
  -8  11   7          0.46         -2.96         7.19 o                         
  -7  11   7        100.94         95.80        10.09 o                         
  -6  11   7         45.36         36.63         7.52 o                         
  -5  11   7         52.86         63.85         6.61 o                         
  -4  11   7          5.64          8.18         4.66 o                         
  -3  11   7         69.11         66.63         6.48 o                         
  -2  11   7          0.02          0.19         2.88 o                         
  -1  11   7        135.95        137.04         4.95 o                         
   0  11   7         88.07         84.34         4.51 o                         
   1  11   7         78.64         87.95         5.40 o                         
   2  11   7        181.93        163.90         8.41 o                         
   3  11   7         10.79          3.80         5.72 o                         
   4  11   7         17.60          1.48         7.16 o                         
   5  11   7         95.43         95.95         9.76 o                         
   6  11   7         76.39         93.52        10.88 o                         
  -9  12   7         40.83         30.58         8.74 o                         
  -8  12   7         22.97         15.70         9.50 o                         
  -7  12   7          6.43         13.60         6.88 o                         
  -6  12   7         15.08          6.29         6.26 o                         
  -5  12   7        364.98        365.43        13.54 o                         
  -4  12   7         42.69         51.72         5.82 o                         
  -3  12   7        278.67        321.53        12.78 o                         
  -2  12   7        152.79        181.83         7.30 o                         
  -1  12   7         31.16         25.29         3.28 o                         
   0  12   7          5.93          2.98         1.45 o                         
   1  12   7         69.42         67.11         6.71 o                         
   2  12   7        166.18        132.40         7.66 o                         
   3  12   7        285.70        262.26        10.49 o                         
   4  12   7         45.39         38.14         6.54 o                         
   5  12   7         76.75         84.33         9.24 o                         
  -8  13   7         70.86         81.40         9.98 o                         
  -7  13   7         39.69         46.58         8.29 o                         
  -6  13   7         52.71         49.16         7.54 o                         
  -5  13   7         55.21         58.20         7.56 o                         
  -4  13   7        124.45        118.44         8.53 o                         
  -3  13   7        527.37        527.48        19.21 o                         
  -2  13   7         19.42          9.32         4.81 o                         
  -1  13   7        149.98        175.27         4.74 o                         
   0  13   7        142.01        152.70         6.56 o                         
   1  13   7        472.93        433.99        15.01 o                         
   2  13   7        471.82        426.08        12.77 o                         
   3  13   7         96.10         83.04         8.93 o                         
   4  13   7        144.64        127.91         8.45 o                         
   5  13   7         58.59         36.22         9.02 o                         
  -8  14   7          0.78        -11.81         7.87 o                         
  -7  14   7         68.00         65.25        11.04 o                         
  -6  14   7         23.02         24.55         8.13 o                         
  -5  14   7        147.73        131.85        11.45 o                         
  -4  14   7          0.05          2.04         6.39 o                         
  -3  14   7         19.58         13.72         9.92 o                         
  -2  14   7          5.82          1.15         5.58 o                         
  -1  14   7         19.71         16.11         2.89 o                         
   0  14   7          3.72          7.51         4.66 o                         
   1  14   7        485.21        446.12        18.73 o                         
   2  14   7        237.80        215.03        17.17 o                         
   3  14   7          1.66        -11.12         7.41 o                         
   4  14   7         36.29         16.25         9.66 o                         
   5  14   7          3.52          3.62        10.51 o                         
  -8  15   7          0.02         -2.70         8.34 o                         
  -7  15   7          1.94          0.78         7.20 o                         
  -6  15   7         14.46         11.03        10.13 o                         
  -5  15   7        138.38        160.65        13.03 o                         
  -4  15   7          6.72         -2.26         5.92 o                         
  -3  15   7         87.04         87.43         8.91 o                         
  -2  15   7         80.95         73.25         7.28 o                         
  -1  15   7         51.41         46.17         7.43 o                         
   0  15   7        125.08        130.34         6.47 o                         
   1  15   7         26.94         25.70        11.01 o                         
   2  15   7         21.27         31.80         9.54 o                         
   3  15   7         52.99         53.93        11.89 o                         
   4  15   7          2.80          5.39         8.93 o                         
   5  15   7          0.71          2.11         8.60 o                         
  -8  16   7         28.79         31.96        11.67 o                         
  -7  16   7         29.82         30.47         9.92 o                         
  -6  16   7         14.29         -1.70         8.13 o                         
  -5  16   7         54.38         73.83         9.89 o                         
  -4  16   7         22.96         29.69         8.07 o                         
  -3  16   7          1.44         17.83         7.29 o                         
  -2  16   7         53.47         55.55         7.72 o                         
  -1  16   7         11.31         -2.41         4.75 o                         
   0  16   7         13.46         17.69         2.61 o                         
   1  16   7        167.44        206.11        15.64 o                         
   2  16   7          8.58         14.52         9.57 o                         
   3  16   7         58.45         52.26        11.55 o                         
   4  16   7          0.10          1.20         9.29 o                         
  -7  17   7         41.25         35.94         9.64 o                         
  -6  17   7         21.19         21.64         8.06 o                         
  -5  17   7        183.01        151.66        12.95 o                         
  -4  17   7        453.11        430.57        26.86 o                         
  -3  17   7         13.45         19.29         8.05 o                         
  -2  17   7        180.49        196.09        11.10 o                         
  -1  17   7         53.26         48.43         6.96 o                         
   0  17   7         13.96         12.41        11.01 o                         
   1  17   7        124.81        113.40        12.73 o                         
   2  17   7        158.04        186.56        15.01 o                         
   3  17   7         23.92         36.54        11.39 o                         
   4  17   7          4.89         -2.29         7.81 o                         
  -7  18   7          1.43         -2.41         8.21 o                         
  -6  18   7         22.28          8.06         8.61 o                         
  -5  18   7        130.27        125.66        12.62 o                         
  -4  18   7         25.75         60.77         9.44 o                         
  -3  18   7        169.46        180.38        16.40 o                         
  -2  18   7          0.60          2.91         5.83 o                         
  -1  18   7        124.71        127.05         8.46 o                         
   0  18   7         23.18         23.67         8.76 o                         
   1  18   7        234.48        238.67        19.15 o                         
   2  18   7         19.24         21.83        10.23 o                         
   3  18   7          7.02         -8.13         9.22 o                         
   4  18   7          0.00         -1.54        11.05 o                         
  -6  19   7          5.22          0.33         8.15 o                         
  -5  19   7          0.94         18.11         9.47 o                         
  -4  19   7        677.47        723.15        44.08 o                         
  -3  19   7         21.84         20.98         7.72 o                         
  -2  19   7         53.12         47.50         9.22 o                         
  -1  19   7         14.80         11.82         6.14 o                         
   0  19   7        431.11        465.88        25.51 o                         
   1  19   7         42.71         20.43        10.43 o                         
   2  19   7         48.04         66.47        12.14 o                         
   3  19   7          3.25         13.22        10.27 o                         
  -6  20   7         22.10         16.37         8.74 o                         
  -5  20   7         32.52         39.16         8.93 o                         
  -4  20   7          0.06         20.85         7.82 o                         
  -3  20   7         99.17        103.77        10.59 o                         
  -2  20   7         41.18         40.62         6.14 o                         
  -1  20   7        174.91        165.14        11.94 o                         
   0  20   7          7.06         23.46        10.95 o                         
   1  20   7         23.43         14.27        11.01 o                         
   2  20   7          0.19          6.75         9.06 o                         
   3  20   7          1.22          1.22         8.78 o                         
  -5  21   7         39.32         39.74         9.40 o                         
  -4  21   7         33.98         31.00         7.99 o                         
  -3  21   7         92.60         88.84        12.22 o                         
  -2  21   7          0.03         -2.99         5.92 o                         
  -1  21   7          1.67         14.63         8.61 o                         
   0  21   7         16.63          9.07         8.48 o                         
   1  21   7         73.21         81.19        17.27 o                         
   2  21   7          0.10          3.19        11.45 o                         
  -5  22   7          7.54         14.72         8.86 o                         
  -4  22   7          2.95         -1.84         7.49 o                         
  -3  22   7         55.73         57.41         9.71 o                         
  -2  22   7          0.73         -5.71         5.86 o                         
  -1  22   7        200.36        245.87        22.02 o                         
   0  22   7         84.60         61.80        17.61 o                         
   1  22   7          8.99         -9.43         9.84 o                         
  -4  23   7         25.09         20.86         8.31 o                         
  -3  23   7          0.00          3.90         5.60 o                         
  -2  23   7         86.95         85.99         8.75 o                         
  -1  23   7          1.62         11.39        13.65 o                         
   0  23   7          5.76         -7.12        11.89 o                         
  -2  24   7          0.59         -3.10         8.98 o                         
  -1  24   7          4.93         -2.30         9.09 o                         
  -8   0   8        212.51        205.58        38.90 o                         
  -6   0   8          5.54          6.87        11.33 o                         
  -4   0   8        416.73        440.83        16.63 o                         
  -2   0   8        285.03        270.19        13.44 o                         
   0   0   8        300.27        314.66        11.33 o                         
   2   0   8        233.62        256.91        13.07 o                         
   4   0   8        708.19        738.58        30.39 o                         
  -9   1   8         30.59         17.50         8.25 o                         
  -8   1   8         19.89         17.02         7.72 o                         
  -7   1   8          3.25         -5.03         5.93 o                         
  -6   1   8         22.62         20.43         9.01 o                         
  -5   1   8          4.47          5.32         4.58 o                         
  -4   1   8         66.07         56.08         4.79 o                         
  -3   1   8         81.23         88.49         5.49 o                         
  -2   1   8        214.55        219.37         7.33 o                         
  -1   1   8        461.20        462.00         9.07 o                         
   0   1   8         27.87         35.56         3.99 o                         
   1   1   8        389.98        405.85         9.43 o                         
   2   1   8         13.50         21.86         4.55 o                         
   3   1   8        206.77        203.60        10.10 o                         
   4   1   8         18.42         16.81         7.39 o                         
   5   1   8          0.76         20.29         7.98 o                         
  -9   2   8         58.75         41.84        12.33 o                         
  -8   2   8         70.83         57.09         8.81 o                         
  -7   2   8         91.19         91.23         9.18 o                         
  -6   2   8         26.60         27.65         6.38 o                         
  -5   2   8        157.88        163.19         8.33 o                         
  -4   2   8         17.87         13.87         3.88 o                         
  -3   2   8          0.16         -4.52         3.02 o                         
  -2   2   8          3.88          0.28         2.95 o                         
  -1   2   8         58.35         62.46         4.41 o                         
   0   2   8        190.42        204.00         6.83 o                         
   1   2   8         17.97         22.00         3.96 o                         
   2   2   8        224.32        228.36         8.98 o                         
   3   2   8          0.39          2.48         5.48 o                         
   4   2   8        132.54        136.08        11.40 o                         
   5   2   8          1.91          5.41         8.37 o                         
  -9   3   8         71.77         88.93        12.31 o                         
  -8   3   8          2.03          8.77         6.63 o                         
  -7   3   8         59.29         66.85         8.90 o                         
  -6   3   8          0.46         -6.93         4.62 o                         
  -5   3   8         24.88         31.01         5.49 o                         
  -4   3   8          7.04          9.65         3.93 o                         
  -3   3   8          1.32         -4.13         2.97 o                         
  -2   3   8        164.19        162.08         7.75 o                         
  -1   3   8        258.90        268.81         7.38 o                         
   0   3   8         80.68         89.07         4.99 o                         
   1   3   8          3.00          1.82         3.79 o                         
   2   3   8          5.54          6.47         4.84 o                         
   3   3   8        286.64        308.77        12.16 o                         
   4   3   8          1.38         -1.58         6.75 o                         
   5   3   8         11.00          4.22         7.98 o                         
  -9   4   8          5.49         12.26         8.99 o                         
  -8   4   8        179.07        143.96        11.90 o                         
  -7   4   8         26.25         11.35         6.57 o                         
  -6   4   8          0.04         -0.81         5.61 o                         
  -5   4   8         59.50         44.76         6.24 o                         
  -4   4   8        106.67        109.53         6.65 o                         
  -3   4   8        100.93         94.96         5.63 o                         
  -2   4   8          3.10          2.20         2.99 o                         
  -1   4   8         51.19         54.86         4.63 o                         
   0   4   8         82.86         86.02         4.74 o                         
   1   4   8          1.51          1.73         3.89 o                         
   2   4   8        142.29        151.49         8.68 o                         
   3   4   8        311.51        320.63        11.95 o                         
   4   4   8         36.61         22.08         7.22 o                         
   5   4   8         16.42          3.60         7.50 o                         
  -9   5   8         10.96          1.31         7.28 o                         
  -8   5   8         20.07         31.97         8.35 o                         
  -7   5   8         11.71          7.08         6.40 o                         
  -6   5   8         12.26         13.44         5.97 o                         
  -5   5   8          0.60          4.00         4.80 o                         
  -4   5   8        656.98        670.83        13.76 o                         
  -3   5   8         76.83         64.13         5.03 o                         
  -2   5   8        121.01        128.28         5.71 o                         
  -1   5   8        105.26         94.43         4.92 o                         
   0   5   8         18.49         19.53         3.24 o                         
   1   5   8        179.15        175.24         7.61 o                         
   2   5   8        101.31        100.20         7.42 o                         
   3   5   8        107.02        114.57         8.07 o                         
   4   5   8          0.15         -7.76         6.09 o                         
   5   5   8          0.04         -7.89         6.75 o                         
  -9   6   8          0.06         -1.84         8.33 o                         
  -8   6   8          6.62         -9.10         6.78 o                         
  -7   6   8         18.65         10.56         6.70 o                         
  -6   6   8         53.55         67.43         8.57 o                         
  -5   6   8        139.80        130.77         8.79 o                         
  -4   6   8        373.47        380.45        10.76 o                         
  -3   6   8          5.81          3.20         3.58 o                         
  -2   6   8        148.70        163.69         6.84 o                         
  -1   6   8         79.36         78.42         4.85 o                         
   0   6   8        225.46        228.89         6.59 o                         
   1   6   8          3.29          1.27         5.46 o                         
   2   6   8          4.54         -1.38         4.29 o                         
   3   6   8         70.56         69.60         6.67 o                         
   4   6   8          4.18          1.96         5.29 o                         
   5   6   8         17.67         18.23         7.44 o                         
  -9   7   8         27.47         12.91         8.09 o                         
  -8   7   8         40.48         22.91         8.37 o                         
  -7   7   8         98.81        110.93        10.12 o                         
  -6   7   8          0.07         -4.11         5.37 o                         
  -5   7   8        244.56        227.64        11.94 o                         
  -4   7   8         87.66         96.36        11.37 o                         
  -3   7   8         22.63         17.46         4.19 o                         
  -2   7   8         17.76         11.87         3.88 o                         
  -1   7   8         73.46         82.67         5.24 o                         
   0   7   8         91.47         94.71         6.01 o                         
   1   7   8         67.69         75.39         6.40 o                         
   2   7   8        175.71        144.11         8.09 o                         
   3   7   8         62.75         72.88         7.00 o                         
   4   7   8         25.34         25.48         6.43 o                         
   5   7   8         17.31         16.59         9.03 o                         
  -9   8   8          4.80          6.67         7.48 o                         
  -8   8   8         43.05         38.06         9.14 o                         
  -7   8   8        160.63        139.27        10.86 o                         
  -6   8   8        214.26        228.01        15.94 o                         
  -5   8   8         26.02         30.84         6.96 o                         
  -4   8   8        114.56        114.40         7.68 o                         
  -3   8   8          2.36          3.22         3.76 o                         
  -2   8   8         62.28         69.84         5.05 o                         
  -1   8   8        215.32        221.95         6.93 o                         
   0   8   8          1.58         -3.71         4.76 o                         
   1   8   8        183.25        182.98        13.08 o                         
   2   8   8         38.92         40.32         5.28 o                         
   3   8   8         86.64         97.65         8.07 o                         
   4   8   8         13.70         17.69         5.23 o                         
   5   8   8         25.96         30.91         7.93 o                         
  -8   9   8         90.76         82.31        13.73 o                         
  -7   9   8        392.26        397.41        17.19 o                         
  -6   9   8         24.19         23.31         7.49 o                         
  -5   9   8          0.12         -7.08         5.52 o                         
  -4   9   8         23.53         34.43         6.47 o                         
  -3   9   8        652.71        652.93        14.08 o                         
  -2   9   8         50.18         54.40         5.53 o                         
  -1   9   8         63.24         80.18         6.78 o                         
   0   9   8         21.01         25.11         5.58 o                         
   1   9   8          6.32          5.41         4.66 o                         
   2   9   8         62.01         68.32         6.00 o                         
   3   9   8        148.59        162.17         8.14 o                         
   4   9   8         34.88         37.37         5.59 o                         
   5   9   8          1.59         14.27         9.74 o                         
  -8  10   8         52.23         61.03         9.06 o                         
  -7  10   8         40.07         24.79         8.01 o                         
  -6  10   8        109.76        110.21        10.22 o                         
  -5  10   8          6.23         -0.41         6.16 o                         
  -4  10   8        113.33        122.05         9.33 o                         
  -3  10   8        193.35        208.11        10.36 o                         
  -2  10   8          6.69          8.86         4.79 o                         
  -1  10   8        284.12        275.80        11.52 o                         
   0  10   8        636.35        654.13        16.56 o                         
   1  10   8         28.42         26.38         4.41 o                         
   2  10   8          0.76          2.27         4.66 o                         
   3  10   8          5.49          4.20         3.75 o                         
   4  10   8         94.45         85.94         9.30 o                         
   5  10   8          7.78          6.26         9.06 o                         
  -8  11   8         52.87         41.28        11.00 o                         
  -7  11   8          7.27          7.91         9.23 o                         
  -6  11   8         29.45         15.23         8.15 o                         
  -5  11   8        150.34        162.16        12.75 o                         
  -4  11   8         76.08         76.61        11.77 o                         
  -3  11   8          0.80          0.34         7.09 o                         
  -2  11   8          0.43         -3.75         6.81 o                         
  -1  11   8         20.19         11.80         5.23 o                         
   0  11   8          4.08         14.56         5.72 o                         
   1  11   8         15.14         10.37         7.51 o                         
   2  11   8         25.61         15.57         5.10 o                         
   3  11   8         20.44         15.32         5.89 o                         
   4  11   8         16.43         19.10         8.47 o                         
  -8  12   8         52.70         68.27        12.09 o                         
  -7  12   8         39.39         29.32         8.94 o                         
  -6  12   8          0.75         -6.71         6.27 o                         
  -5  12   8         25.18         31.65         8.81 o                         
  -4  12   8         28.40         18.87         7.02 o                         
  -3  12   8          5.93          9.13         5.92 o                         
  -2  12   8        165.01        156.09         8.72 o                         
  -1  12   8          3.87         -0.51         6.51 o                         
   0  12   8        619.46        596.85        31.92 o                         
   1  12   8         11.92         11.13         4.63 o                         
   2  12   8        169.14        169.85         9.82 o                         
   3  12   8          2.72          1.83        10.34 o                         
   4  12   8         92.68        116.43        13.51 o                         
  -8  13   8         60.06         67.96        11.40 o                         
  -7  13   8        199.63        202.78        16.26 o                         
  -6  13   8          0.13          5.11         8.16 o                         
  -5  13   8         32.33         35.98         9.26 o                         
  -4  13   8         54.66         81.45        11.63 o                         
  -3  13   8        251.61        285.63        14.99 o                         
  -2  13   8        205.99        209.46        16.07 o                         
  -1  13   8        286.21        275.52        12.38 o                         
   0  13   8         26.60         31.26         7.55 o                         
   1  13   8          0.34         -1.20         4.46 o                         
   2  13   8          0.22         10.42         9.04 o                         
   3  13   8         63.00         71.32        11.37 o                         
   4  13   8         19.09          5.80         9.45 o                         
  -7  14   8          9.12         13.79         9.01 o                         
  -6  14   8          0.03         -0.58         6.59 o                         
  -5  14   8         47.54         29.45         7.70 o                         
  -4  14   8          2.61         -5.86         7.33 o                         
  -3  14   8         19.00         40.07         7.97 o                         
  -2  14   8        160.74        180.84        13.34 o                         
  -1  14   8        605.07        602.93        16.89 o                         
   0  14   8         86.28        119.60         8.09 o                         
   1  14   8         20.22         11.30         8.54 o                         
   2  14   8         79.62         76.67        11.80 o                         
   3  14   8         16.00         12.14         9.35 o                         
   4  14   8         73.97         92.42        13.96 o                         
  -7  15   8         16.21         23.05         9.56 o                         
  -6  15   8          4.65          4.69         9.28 o                         
  -5  15   8          6.96         -3.97         8.18 o                         
  -4  15   8        234.75        220.15        14.95 o                         
  -3  15   8        127.24        117.02        11.67 o                         
  -2  15   8          2.56         -4.64         8.55 o                         
  -1  15   8        271.75        302.95        17.90 o                         
   0  15   8         13.44          9.79         4.49 o                         
   1  15   8         16.69         23.49        14.75 o                         
   2  15   8          0.45          1.51         8.13 o                         
   3  15   8         63.66         84.86        17.01 o                         
  -7  16   8          6.15         -6.70        10.17 o                         
  -6  16   8          1.08         -0.32         7.02 o                         
  -5  16   8          5.96          6.29         8.15 o                         
  -4  16   8         11.57         32.25         8.71 o                         
  -3  16   8        155.82        148.20        12.38 o                         
  -2  16   8          5.14         -1.86         5.37 o                         
  -1  16   8         68.02         88.05        14.38 o                         
   0  16   8        234.59        258.37        16.70 o                         
   1  16   8          6.74          1.70         8.53 o                         
   2  16   8         21.93         15.64        14.09 o                         
   3  16   8          1.19          7.53         9.79 o                         
  -6  17   8         19.44         15.25         8.79 o                         
  -5  17   8         21.49         14.26         9.97 o                         
  -4  17   8        594.60        615.97        20.42 o                         
  -3  17   8        246.69        253.14        15.85 o                         
  -2  17   8         30.28         12.60        11.17 o                         
  -1  17   8         20.48         16.83         5.20 o                         
   0  17   8          3.71          8.50         8.24 o                         
   1  17   8         33.43         17.92        10.81 o                         
   2  17   8          6.78          6.94        10.13 o                         
  -6  18   8        133.66        145.95        14.26 o                         
  -5  18   8          8.46          4.41         7.85 o                         
  -4  18   8         14.38         20.43         8.13 o                         
  -3  18   8         62.05         77.63         9.71 o                         
  -2  18   8         14.11         15.34         8.24 o                         
  -1  18   8         84.59        107.18        12.95 o                         
   0  18   8         26.79          9.13         9.78 o                         
   1  18   8          1.47          0.97        10.47 o                         
   2  18   8          2.77          5.67         9.40 o                         
  -5  19   8        302.82        296.88        17.85 o                         
  -4  19   8         14.07          6.43         7.85 o                         
  -3  19   8        113.62         95.23        10.49 o                         
  -2  19   8         76.97         78.19         9.00 o                         
  -1  19   8         74.58         87.76        13.00 o                         
   0  19   8         13.41         22.48        10.30 o                         
   1  19   8         83.98         82.33        13.22 o                         
  -4  20   8         53.46         48.46        10.20 o                         
  -3  20   8          8.81          4.16         6.32 o                         
  -2  20   8         69.22         73.81        11.04 o                         
  -1  20   8         38.72         30.40        11.67 o                         
   0  20   8          9.50         25.81        14.09 o                         
   1  20   8         20.36         12.59        11.45 o                         
  -3  21   8         15.19         19.77         7.39 o                         
  -2  21   8        202.94        211.55        17.80 o                         
  -1  21   8          4.81         29.53        11.25 o                         
   0  21   8          6.76          8.94        10.33 o                         
  -7   0   9         60.96         43.53        13.47 o                         
  -5   0   9         91.42         59.15        10.76 o                         
  -3   0   9        123.54        128.36        11.31 o                         
  -1   0   9        111.67        104.06        10.88 o                         
   1   0   9        181.79        170.03        16.48 o                         
   3   0   9        202.33        191.15        22.88 o                         
  -8   1   9         19.89          2.99         8.54 o                         
  -7   1   9          3.56          5.51         6.66 o                         
  -6   1   9         14.86         15.74         7.96 o                         
  -5   1   9          0.01         -0.98         5.54 o                         
  -4   1   9         70.23         82.97         7.01 o                         
  -3   1   9         65.23         62.36         6.28 o                         
  -2   1   9        217.78        234.15        13.19 o                         
  -1   1   9        159.27        152.90         8.98 o                         
   0   1   9        752.06        753.35        23.17 o                         
   1   1   9        457.86        445.46        14.30 o                         
   2   1   9        170.70        173.12        12.02 o                         
   3   1   9         87.58        100.54        10.47 o                         
   4   1   9          0.86          2.54         7.09 o                         
  -8   2   9         34.18         21.53         7.60 o                         
  -7   2   9         38.22         17.66         6.52 o                         
  -6   2   9          5.66         -8.02         5.35 o                         
  -5   2   9         16.40          0.24         5.54 o                         
  -4   2   9        340.52        374.32        12.90 o                         
  -3   2   9         12.31          4.00         4.61 o                         
  -2   2   9        155.28        141.94         7.27 o                         
  -1   2   9        121.95        134.60         7.59 o                         
   0   2   9         63.32         80.95         7.90 o                         
   1   2   9        251.69        262.37        12.13 o                         
   2   2   9        297.59        339.26        22.90 o                         
   3   2   9          9.34          6.62         8.15 o                         
   4   2   9         15.63          5.32         7.34 o                         
  -8   3   9        172.01        174.87        13.15 o                         
  -7   3   9         35.30         31.07         8.46 o                         
  -6   3   9          9.78          3.45         6.14 o                         
  -5   3   9          0.23         -1.36         8.53 o                         
  -4   3   9        212.19        254.22        11.53 o                         
  -3   3   9          0.15         -5.61         3.74 o                         
  -2   3   9          3.49          0.40         3.64 o                         
  -1   3   9         22.06         21.45         4.91 o                         
   0   3   9        189.79        203.05        13.75 o                         
   1   3   9        419.76        420.62        13.12 o                         
   2   3   9         55.56         46.78         8.59 o                         
   3   3   9          0.39         -2.80         5.94 o                         
   4   3   9         31.11         43.60         8.76 o                         
  -8   4   9          0.80         20.30         8.73 o                         
  -7   4   9         16.78         11.12         7.65 o                         
  -6   4   9         46.15         28.81         6.96 o                         
  -5   4   9         30.32         39.97         6.94 o                         
  -4   4   9          2.23          4.89         4.94 o                         
  -3   4   9          0.10         -6.25         4.16 o                         
  -2   4   9          0.09          4.66         4.31 o                         
  -1   4   9        245.13        265.63        11.39 o                         
   0   4   9         60.81         68.62         7.44 o                         
   1   4   9         30.40         36.38         5.94 o                         
   2   4   9         83.35         87.38         9.23 o                         
   3   4   9          3.41         10.44         9.69 o                         
   4   4   9         19.03         11.53         7.93 o                         
  -8   5   9        100.37        100.23        14.84 o                         
  -7   5   9        115.48         93.57        10.88 o                         
  -6   5   9         36.29         27.69         7.21 o                         
  -5   5   9        439.00        459.74        18.99 o                         
  -4   5   9         87.74         76.35         8.88 o                         
  -3   5   9         17.54         13.05         5.80 o                         
  -2   5   9          8.27          1.59         4.12 o                         
  -1   5   9        178.50        160.08         9.94 o                         
   0   5   9          0.22         -0.17         5.11 o                         
   1   5   9          1.41          0.50         4.98 o                         
   2   5   9          6.58          1.79         5.26 o                         
   3   5   9          8.70          8.63         6.69 o                         
   4   5   9          0.74         -1.13         9.03 o                         
  -8   6   9         77.12         67.46        10.56 o                         
  -7   6   9          0.55         17.96         7.69 o                         
  -6   6   9         23.46         29.19         6.84 o                         
  -5   6   9        100.07        124.47        10.12 o                         
  -4   6   9          2.65          0.84         4.96 o                         
  -3   6   9        150.43        182.41        11.00 o                         
  -2   6   9         28.38         21.88         6.51 o                         
  -1   6   9        136.44        120.96         9.01 o                         
   0   6   9         31.53         37.14         5.79 o                         
   1   6   9         34.89         26.73         7.84 o                         
   2   6   9         23.22         17.92         5.83 o                         
   3   6   9        174.04        214.38        12.72 o                         
   4   6   9         19.35         25.48         7.46 o                         
  -8   7   9          2.94          9.70         9.32 o                         
  -7   7   9         66.31         54.24        11.55 o                         
  -6   7   9         14.73         14.14         7.36 o                         
  -5   7   9        200.90        175.30        13.98 o                         
  -4   7   9          0.23         -9.35         6.24 o                         
  -3   7   9         44.95         45.73         7.09 o                         
  -2   7   9         15.32          9.25         5.71 o                         
  -1   7   9          3.22          4.33         5.62 o                         
   0   7   9          0.04          0.93         4.89 o                         
   1   7   9          0.62         -4.91         4.63 o                         
   2   7   9         10.11          8.01         5.22 o                         
   3   7   9         34.68         34.37         9.91 o                         
   4   7   9         40.31         59.20         9.47 o                         
  -8   8   9         58.14         57.47        10.35 o                         
  -7   8   9         73.34         76.99        12.18 o                         
  -6   8   9          5.69          5.70         7.65 o                         
  -5   8   9         15.93         15.98        11.67 o                         
  -4   8   9         29.65         21.18         8.94 o                         
  -3   8   9         25.07         19.56         6.23 o                         
  -2   8   9         57.32         47.49         8.83 o                         
  -1   8   9        121.26        130.55         9.05 o                         
   0   8   9        175.39        179.67         9.44 o                         
   1   8   9         36.71         24.09         5.64 o                         
   2   8   9         55.83         52.69         6.41 o                         
   3   8   9          0.49         -3.23         4.80 o                         
  -7   9   9         35.69         20.92         9.82 o                         
  -6   9   9        112.01        109.12        12.50 o                         
  -5   9   9         20.53          5.80         8.06 o                         
  -4   9   9         12.46          8.12         6.84 o                         
  -3   9   9         76.89         67.29         9.03 o                         
  -2   9   9        196.11        215.37        10.99 o                         
  -1   9   9         18.32         18.41         5.63 o                         
   0   9   9        280.52        274.72        12.99 o                         
   1   9   9         16.95         15.25         4.78 o                         
   2   9   9          0.18         -2.07         4.15 o                         
   3   9   9          1.66          4.29         6.81 o                         
  -7  10   9        124.44        143.76        15.08 o                         
  -6  10   9          6.71         12.14         8.90 o                         
  -5  10   9         64.20         58.95        16.80 o                         
  -4  10   9        225.84        252.88        15.43 o                         
  -3  10   9         89.44         97.53        13.40 o                         
  -2  10   9         84.09         92.02        12.77 o                         
  -1  10   9        113.56        133.47        10.96 o                         
   0  10   9        127.73        124.31         7.63 o                         
   1  10   9        106.86        103.87         7.11 o                         
   2  10   9          3.05         -3.94         5.37 o                         
   3  10   9         17.34         21.35        13.21 o                         
  -7  11   9          7.22          9.48         9.91 o                         
  -6  11   9          9.09          6.95         8.65 o                         
  -5  11   9         42.13         24.21         8.34 o                         
  -4  11   9         11.55          8.84         7.71 o                         
  -3  11   9         80.99         96.15        10.86 o                         
  -2  11   9          9.49          5.85         6.24 o                         
  -1  11   9         11.28         10.33         6.90 o                         
   0  11   9        207.54        210.81        15.53 o                         
   1  11   9          0.03         -0.54         5.72 o                         
   2  11   9          2.95          1.70         5.58 o                         
   3  11   9        133.96        132.25        14.41 o                         
  -7  12   9          4.11          7.05         8.99 o                         
  -6  12   9         33.24         29.24        10.42 o                         
  -5  12   9         29.47         19.05         9.68 o                         
  -4  12   9         11.58         31.43         9.07 o                         
  -3  12   9        112.27        113.01        11.14 o                         
  -2  12   9         11.47          3.12         6.55 o                         
  -1  12   9          0.93         10.89         7.19 o                         
   0  12   9         13.08         15.17         5.51 o                         
   1  12   9          8.49          5.19         6.62 o                         
   2  12   9         10.86         18.31         9.19 o                         
   3  12   9         14.34         29.85        10.88 o                         
  -6  13   9          0.51         -7.85         8.13 o                         
  -5  13   9        133.80        150.55        13.40 o                         
  -4  13   9        118.95        128.00        15.37 o                         
  -3  13   9         82.41         84.48        12.55 o                         
  -2  13   9          6.81         -0.89         6.43 o                         
  -1  13   9        197.55        184.81        13.70 o                         
   0  13   9         28.39         22.96         6.78 o                         
   1  13   9        129.70        105.31        17.39 o                         
   2  13   9         26.84         42.50        11.79 o                         
  -6  14   9          3.89         -2.57         7.45 o                         
  -5  14   9         63.62         72.50        12.55 o                         
  -4  14   9         66.89         54.97        14.53 o                         
  -3  14   9         59.30         56.29        14.79 o                         
  -2  14   9         14.86          3.42         6.05 o                         
  -1  14   9        119.13        114.22         9.39 o                         
   0  14   9         18.29          5.66         6.15 o                         
   1  14   9          0.43         -9.65         7.78 o                         
   2  14   9         43.57         22.10        11.01 o                         
  -6  15   9          7.80          4.92         9.74 o                         
  -5  15   9         14.03          1.08         8.93 o                         
  -4  15   9         14.67          0.43         8.41 o                         
  -3  15   9          2.72         -8.16         5.44 o                         
  -2  15   9          0.76        -13.54         9.03 o                         
  -1  15   9         29.71         27.70        11.62 o                         
   0  15   9          3.24         18.37         9.71 o                         
   1  15   9         31.96         27.97        10.24 o                         
  -5  16   9         17.64         21.13         9.75 o                         
  -4  16   9         21.52         12.34         7.85 o                         
  -3  16   9         17.78         25.73         8.45 o                         
  -2  16   9         22.48         24.53         8.00 o                         
  -1  16   9          2.78         12.20        11.89 o                         
   0  16   9         24.58         41.05        11.10 o                         
   1  16   9         57.72         63.48        14.92 o                         
  -4  17   9         35.33         15.71         9.10 o                         
  -3  17   9          0.14        -10.76         7.17 o                         
  -2  17   9         36.52         40.71        10.21 o                         
  -1  17   9        137.65        143.90        16.29 o                         
   0  17   9          6.59         -6.56        11.89 o                         
  -3  18   9         15.82         15.59         7.89 o                         
  -2  18   9          2.65          5.85        10.31 o                         
  -1  18   9          0.15         -5.41         9.94 o                         
  -6   0  10          7.46         -4.94        13.75 o                         
  -4   0  10          7.64         -2.42         7.59 o                         
  -2   0  10         19.84         26.58        22.12 o                         
   0   0  10         13.84         18.30        10.79 o                         
   2   0  10         31.85         21.08        11.72 o                         
  -7   1  10          0.08         -5.18         6.50 o                         
  -6   1  10          5.76          0.84         5.92 o                         
  -5   1  10          0.90         -6.63         5.05 o                         
  -4   1  10          3.71          2.19         5.82 o                         
  -3   1  10        111.36        109.40         9.65 o                         
  -2   1  10         35.02         18.45         6.63 o                         
  -1   1  10        105.06        112.53        10.96 o                         
   0   1  10        108.18        109.50        11.76 o                         
   1   1  10         49.09         58.77        16.72 o                         
   2   1  10         40.57         44.13         9.25 o                         
  -7   2  10          2.34         -8.43         6.41 o                         
  -6   2  10          4.81         -6.30         8.64 o                         
  -5   2  10         21.44         17.86         7.76 o                         
  -4   2  10         21.94          3.03         6.21 o                         
  -3   2  10          0.21          4.16         6.12 o                         
  -2   2  10        212.65        201.35        11.83 o                         
  -1   2  10         97.01        103.63        10.24 o                         
   0   2  10         68.87         87.47        12.11 o                         
   1   2  10        133.33        155.12        12.18 o                         
   2   2  10          6.61         -2.81         7.20 o                         
  -7   3  10          2.32         -3.33         9.13 o                         
  -6   3  10         15.73         25.20         8.51 o                         
  -5   3  10         96.61        101.46        10.32 o                         
  -4   3  10         51.23         49.36         8.17 o                         
  -3   3  10         24.30         30.77         8.87 o                         
  -2   3  10          1.04         -3.65         7.08 o                         
  -1   3  10         81.83         89.32         8.64 o                         
   0   3  10         52.33         54.50         8.76 o                         
   1   3  10          1.41          4.96         6.85 o                         
   2   3  10         10.01          6.40         7.02 o                         
  -7   4  10         13.30        -11.36        14.75 o                         
  -6   4  10          2.19          4.73         8.86 o                         
  -5   4  10        102.52        110.83        10.40 o                         
  -4   4  10         44.75         42.00         8.17 o                         
  -3   4  10         92.23         91.32         9.28 o                         
  -2   4  10          4.73         -2.94         5.73 o                         
  -1   4  10          0.82          2.68         7.51 o                         
   0   4  10          0.92          0.12         6.69 o                         
   1   4  10         60.65         71.25        11.45 o                         
   2   4  10        221.90        208.60        18.05 o                         
  -7   5  10          0.04          3.18         9.47 o                         
  -6   5  10        323.01        316.73        18.30 o                         
  -5   5  10         15.03         13.84         7.28 o                         
  -4   5  10         12.69         18.51        10.96 o                         
  -3   5  10         18.21         26.00         6.87 o                         
  -2   5  10         63.85         65.07         8.46 o                         
  -1   5  10        178.82        179.96        12.50 o                         
   0   5  10          1.91         -5.85         6.44 o                         
   1   5  10         64.80         58.39         9.02 o                         
   2   5  10         13.00         25.96         7.50 o                         
  -7   6  10         69.33         48.18        11.73 o                         
  -6   6  10         10.35          8.41         7.98 o                         
  -5   6  10          4.02          5.86         9.18 o                         
  -4   6  10          0.36         -8.24         6.43 o                         
  -3   6  10         14.23         10.61         6.40 o                         
  -2   6  10         17.40         31.73         6.83 o                         
  -1   6  10         11.14          3.59         7.94 o                         
   0   6  10         28.88         30.21         7.02 o                         
   1   6  10         37.17         47.81         8.37 o                         
   2   6  10         51.00         77.21         8.96 o                         
  -6   7  10         17.28         23.17         9.37 o                         
  -5   7  10        123.95        106.12        12.25 o                         
  -4   7  10         23.67         25.43         7.62 o                         
  -3   7  10          3.43          7.63         6.04 o                         
  -2   7  10        171.34        194.42        11.88 o                         
  -1   7  10         87.72         95.39         8.81 o                         
   0   7  10         41.34         32.30         6.94 o                         
   1   7  10          6.22          7.84         8.37 o                         
   2   7  10        103.86        130.65        10.44 o                         
  -6   8  10         90.43         76.57        12.50 o                         
  -5   8  10         27.57         32.40         8.75 o                         
  -4   8  10         14.43         12.15        12.78 o                         
  -3   8  10         10.81         18.34         6.87 o                         
  -2   8  10         27.00         28.93         6.98 o                         
  -1   8  10        129.90        128.64        10.02 o                         
   0   8  10         18.40         19.01         6.25 o                         
   1   8  10          3.02         -2.10         5.52 o                         
   2   8  10          3.72          2.65         6.02 o                         
  -6   9  10          9.20          4.91         9.03 o                         
  -5   9  10          0.97          4.11         8.94 o                         
  -4   9  10          0.35          3.04         7.97 o                         
  -3   9  10          5.96          4.17         9.91 o                         
  -2   9  10         64.03         64.82        11.67 o                         
  -1   9  10         49.77         53.94         7.99 o                         
   0   9  10          0.68         -5.92         4.79 o                         
   1   9  10          3.77         -0.46         5.52 o                         
  -6  10  10          9.89         -9.24         9.47 o                         
  -5  10  10        214.77        227.12        16.85 o                         
  -4  10  10         75.31         75.81        10.68 o                         
  -3  10  10         20.11         13.61         8.41 o                         
  -2  10  10          0.16          3.31         7.43 o                         
  -1  10  10          4.59         10.00         7.96 o                         
   0  10  10         18.06          8.14         7.07 o                         
   1  10  10         37.11         26.23        11.89 o                         
  -5  11  10          0.57         -8.76         8.15 o                         
  -4  11  10         19.57         11.22         9.29 o                         
  -3  11  10         15.34         20.16         7.98 o                         
  -2  11  10        162.36        168.74        13.40 o                         
  -1  11  10         96.31        115.76        25.76 o                         
   0  11  10          3.94         -4.25         5.41 o                         
   1  11  10          1.61          1.64         6.32 o                         
  -5  12  10         73.31         66.91        10.85 o                         
  -4  12  10        130.84        122.16        13.15 o                         
  -3  12  10         29.57         48.28        11.01 o                         
  -2  12  10         25.51         41.08        10.13 o                         
  -1  12  10          7.81          2.03         6.90 o                         
   0  12  10         43.46         30.83         7.44 o                         
  -4  13  10        140.96        149.45        14.31 o                         
  -3  13  10         79.97         65.71         9.97 o                         
  -2  13  10         86.18         94.82        10.63 o                         
  -1  13  10         28.42         24.85         7.56 o                         
   0  13  10          3.00          5.89        10.34 o                         
  -3  14  10         46.35         39.66        11.23 o                         
  -2  14  10          0.00         10.38         7.71 o                         
  -1  14  10         51.91         42.19        12.27 o                         
  -5   0  11         78.92         69.19        16.18 o                         
  -3   0  11         14.03         24.27        12.37 o                         
  -1   0  11         10.44          2.25        16.78 o                         
  -5   1  11          8.43         10.75         8.96 o                         
  -4   1  11         85.44         75.31        14.75 o                         
  -3   1  11        353.85        360.92        18.70 o                         
  -2   1  11        332.17        379.94        25.36 o                         
  -1   1  11         81.77         67.80        10.31 o                         
   0   1  11         70.00         59.63         9.74 o                         
  -5   2  11         28.83         28.39        13.48 o                         
  -4   2  11          6.03         12.46         8.56 o                         
  -3   2  11         24.15         45.95         9.51 o                         
  -2   2  11          0.12         14.32         8.62 o                         
  -1   2  11          5.11         -1.10         7.43 o                         
   0   2  11          8.75          6.24         7.57 o                         
  -5   3  11          0.64        -11.42         8.47 o                         
  -4   3  11          1.03        -11.21         7.48 o                         
  -3   3  11         93.87         87.68        11.45 o                         
  -2   3  11          0.99         -8.81         6.84 o                         
  -1   3  11         10.13         11.64         9.91 o                         
   0   3  11          0.76         -2.10         7.43 o                         
  -4   4  11         18.39         28.50         9.91 o                         
  -3   4  11         34.50         33.50         9.54 o                         
  -2   4  11         24.26         25.84         8.82 o                         
  -1   4  11         18.96         19.65         8.15 o                         
  -4   5  11        103.02        120.62        12.83 o                         
  -3   5  11          0.01         -8.94         7.48 o                         
  -2   5  11          2.86         -1.84         7.48 o                         
  -1   5  11         38.56         42.25         8.75 o                         
  -4   6  11         10.90          7.12         7.73 o                         
  -3   6  11        107.37        113.36        12.23 o                         
  -2   6  11         19.29         27.10         8.91 o                         
  -1   6  11         39.06         48.34         9.24 o                         
  -3   7  11         12.62          1.26         7.42 o                         
  -2   7  11          8.49         13.70         7.78 o                         
                                                                                
